# Supplementary material for: Deepfakes and scientific knowledge dissemination
Source: Sci Rep. 2023 Aug 18;13:13429. doi: 10.1038/s41598-023-39944-3 (PMC10439167; doi:10.1038/s41598-023-39944-3)
Supplement: Supplementary file 2 — Supplementary Information 2. [file 41598_2023_39944_MOESM2_ESM.xls]

## Sheet: Sheet1
respondent_id	speaker	weight	sex	age	usborn	employed	hispanic	hasins	fake	correct	incorrect	dont_know	familiar	quality	background	face	audio	credibility	order	warm_view	warm_cause	total_correct	politic_grp	learning_factor	trust_factor	total_devices	use_factor	deepfak_prevz	risk_self_z	deepfake_detz	risk_socz	age_group	age_under_40	age_40_59	age_60_above	married	education	ed_hsless	ed_somecol	ed_ba	ed_maplus	income_hh	house_owner	urban	first_loop	occupation	panel	experience_years	titlei_eligible
10027497:1	gal	0.446641	0	62	1	1	0	1	1	1	0	0	0	1	0	1	0	0	2	1	1	2	1	0.684205	0.279298	2	0.218233	0.389176	-0.0343471	1.05705	0.826423	3	0	0	1	1	0	0	0	0	0	1	1	1	0	1	ALP
10027497:1	lin	0.446641	0	62	1	1	0	1	0	1	0	0	0	1	1	1	1	0	4	1	1	2	1	0.684205	0.279298	2	0.218233	0.389176	-0.0343471	1.05705	0.826423	3	0	0	1	1	0	0	0	0	0	1	1	1	0	1	ALP
10027497:1	seib	0.446641	0	62	1	1	0	1	0	1	0	0	0	0	1	1	1	0	3	1	1	2	1	0.684205	0.279298	2	0.218233	0.389176	-0.0343471	1.05705	0.826423	3	0	0	1	1	0	0	0	0	0	1	1	1	0	1	ALP
10027497:1	thun	0.446641	0	62	1	1	0	1	1	1	0	0	1	1	0	0	0	0	1	1	1	2	1	0.684205	0.279298	2	0.218233	0.389176	-0.0343471	1.05705	0.826423	3	0	0	1	1	0	0	0	0	0	1	1	1	0	1	ALP
10027500:1	gal	1.42747	1	59	1	0	0	1	1	0	1	0	0	0	0	0	0	1	4	1	1	2	1	-0.705151	0.27603	1	-0.702801	-0.542451	-1.40471	-0.528524	0.826423	2	0	1	0	0	1	1	0	0	0	0	1	1	0	0	ALP
10027500:1	lin	1.42747	1	59	1	0	0	1	0	1	0	0	0	0	0	0	0	1	3	1	1	2	1	-0.705151	0.27603	1	-0.702801	-0.542451	-1.40471	-0.528524	0.826423	2	0	1	0	0	1	1	0	0	0	0	1	1	0	0	ALP
10027500:1	seib	1.42747	1	59	1	0	0	1	0	0	1	0	0	0	0	0	0	1	1	1	1	2	1	-0.705151	0.27603	1	-0.702801	-0.542451	-1.40471	-0.528524	0.826423	2	0	1	0	0	1	1	0	0	0	0	1	1	0	0	ALP
10027500:1	thun	1.42747	1	59	1	0	0	1	1	1	0	0	0	0	0	0	0	1	2	1	1	2	1	-0.705151	0.27603	1	-0.702801	-0.542451	-1.40471	-0.528524	0.826423	2	0	1	0	0	1	1	0	0	0	0	1	1	0	0	ALP
10027513:1	gal	0.536156	1	71	1	0	0	1	1	1	0	0	0	0	0	0	0	1	2	1	1	0	3	1.71807	0.158162	1	0.179417	-2.4057	0.650834	-0.528524	0.826423	3	0	0	1	1	3	0	0	1	0	1	1	1	1	0	ALP
10027513:1	lin	0.536156	1	71	1	0	0	1	1	0	1	0	1	1	1	1	0	0	1	1	1	0	3	1.71807	0.158162	1	0.179417	-2.4057	0.650834	-0.528524	0.826423	3	0	0	1	1	3	0	0	1	0	1	1	1	1	0	ALP
10027513:1	seib	0.536156	1	71	1	0	0	1	1	0	1	0	0	1	0	0	0	0	3	1	1	0	3	1.71807	0.158162	1	0.179417	-2.4057	0.650834	-0.528524	0.826423	3	0	0	1	1	3	0	0	1	0	1	1	1	1	0	ALP
10027513:1	thun	0.536156	1	71	1	0	0	1	0	1	0	0	0	0	0	1	1	0	4	1	1	0	3	1.71807	0.158162	1	0.179417	-2.4057	0.650834	-0.528524	0.826423	3	0	0	1	1	3	0	0	1	0	1	1	1	1	0	ALP
10027514:1	gal	1.3713	0	66	1	1	0	1	1	0	1	0	1	0	0	0	0	0	2	0	0	2	2	-0.0937666	-0.508581	1	-0.0825164	1.3208	-0.0343471	-0.528524	0.826423	3	0	0	1	0	1	1	0	0	0	0	1	1	0	0	ALP
10027514:1	lin	1.3713	0	66	1	1	0	1	1	0	1	0	0	0	0	0	0	1	4	0	0	2	2	-0.0937666	-0.508581	1	-0.0825164	1.3208	-0.0343471	-0.528524	0.826423	3	0	0	1	0	1	1	0	0	0	0	1	1	0	0	ALP
10027514:1	seib	1.3713	0	66	1	1	0	1	0	0	1	0	0	0	0	1	0	0	3	0	0	2	2	-0.0937666	-0.508581	1	-0.0825164	1.3208	-0.0343471	-0.528524	0.826423	3	0	0	1	0	1	1	0	0	0	0	1	1	0	0	ALP
10027514:1	thun	1.3713	0	66	1	1	0	1	1	1	0	0	1	0	0	0	0	0	1	0	0	2	2	-0.0937666	-0.508581	1	-0.0825164	1.3208	-0.0343471	-0.528524	0.826423	3	0	0	1	0	1	1	0	0	0	0	1	1	0	0	ALP
10027517:1	gal	0.811747	1	59	1	1	0	1	0	1	0	0	0	1	1	0	0	0	2	0	0	3	2	-0.258124	-0.970721	2	0.12139	1.3208	-0.0343471	1.05705	-0.483062	2	0	1	0	1	2	0	1	0	0	1	1	1	0	0	ALP
10027517:1	lin	0.811747	1	59	1	1	0	1	0	1	0	0	0	0	0	0	0	1	4	0	0	3	2	-0.258124	-0.970721	2	0.12139	1.3208	-0.0343471	1.05705	-0.483062	2	0	1	0	1	2	0	1	0	0	1	1	1	0	0	ALP
10027517:1	seib	0.811747	1	59	1	1	0	1	0	1	0	0	0	0	0	0	0	1	3	0	0	3	2	-0.258124	-0.970721	2	0.12139	1.3208	-0.0343471	1.05705	-0.483062	2	0	1	0	1	2	0	1	0	0	1	1	1	0	0	ALP
10027517:1	thun	0.811747	1	59	1	1	0	1	0	0	0	1	1	0	0	0	0	1	1	0	0	3	2	-0.258124	-0.970721	2	0.12139	1.3208	-0.0343471	1.05705	-0.483062	2	0	1	0	1	2	0	1	0	0	1	1	1	0	0	ALP
10047541:1	gal	1.23484	0	43	1	1	0	1	1	0	1	0	0	1	1	1	0	0	3	1	1	2	1	-0.556674	0.616589	1	-0.0825164	1.3208	-1.40471	-0.528524	-0.483062	2	0	1	0	0	2	0	1	0	0	0	1	0	1	0	ALP
10047541:1	lin	1.23484	0	43	1	1	0	1	1	0	0	1	0	1	0	0	0	0	1	1	1	2	1	-0.556674	0.616589	1	-0.0825164	1.3208	-1.40471	-0.528524	-0.483062	2	0	1	0	0	2	0	1	0	0	0	1	0	1	0	ALP
10047541:1	seib	1.23484	0	43	1	1	0	1	0	0	1	0	0	1	0	1	0	0	2	1	1	2	1	-0.556674	0.616589	1	-0.0825164	1.3208	-1.40471	-0.528524	-0.483062	2	0	1	0	0	2	0	1	0	0	0	1	0	1	0	ALP
10047541:1	thun	1.23484	0	43	1	1	0	1	1	1	0	0	0	0	1	0	0	0	4	1	1	2	1	-0.556674	0.616589	1	-0.0825164	1.3208	-1.40471	-0.528524	-0.483062	2	0	1	0	0	2	0	1	0	0	0	1	0	1	0	ALP
10047549:1	gal	0.765837	1	68	1	1	0	1	1	1	0	0	0	0	0	0	0	1	2	1	1	2	1	-0.348963	-0.194418	2	0.212453	-1.47408	-0.719529	1.05705	0.826423	3	0	0	1	0	3	0	0	1	0	0	1	1	1	1	ALP
10047549:1	lin	0.765837	1	68	1	1	0	1	0	1	0	0	0	0	1	0	0	0	1	1	1	2	1	-0.348963	-0.194418	2	0.212453	-1.47408	-0.719529	1.05705	0.826423	3	0	0	1	0	3	0	0	1	0	0	1	1	1	1	ALP
10047549:1	seib	0.765837	1	68	1	1	0	1	0	0	1	0	0	0	1	0	0	0	4	1	1	2	1	-0.348963	-0.194418	2	0.212453	-1.47408	-0.719529	1.05705	0.826423	3	0	0	1	0	3	0	0	1	0	0	1	1	1	1	ALP
10047549:1	thun	0.765837	1	68	1	1	0	1	0	1	0	0	1	0	0	0	0	0	3	1	1	2	1	-0.348963	-0.194418	2	0.212453	-1.47408	-0.719529	1.05705	0.826423	3	0	0	1	0	3	0	0	1	0	0	1	1	1	1	ALP
11044014:1	gal	2.38105	0	79	1	0	0	1	0	0	1	0	0	1	1	0	0	0	1	0	0	0	4	-1.24003	2.59035	1	-0.428407	0.389176	1.33602	-0.528524	0.826423	3	0	0	1	0	1	1	0	0	0	0	0	1	1	0	ALP
11044014:1	lin	2.38105	0	79	1	0	0	1	1	0	1	0	0	0	0	0	1	0	3	0	0	0	4	-1.24003	2.59035	1	-0.428407	0.389176	1.33602	-0.528524	0.826423	3	0	0	1	0	1	1	0	0	0	0	0	1	1	0	ALP
11044014:1	seib	2.38105	0	79	1	0	0	1	0	0	1	0	0	0	0	0	1	1	2	0	0	0	4	-1.24003	2.59035	1	-0.428407	0.389176	1.33602	-0.528524	0.826423	3	0	0	1	0	1	1	0	0	0	0	0	1	1	0	ALP
11044014:1	thun	2.38105	0	79	1	0	0	1	0	0	1	0	0	0	0	1	1	0	4	0	0	0	4	-1.24003	2.59035	1	-0.428407	0.389176	1.33602	-0.528524	0.826423	3	0	0	1	0	1	1	0	0	0	0	0	1	1	0	ALP
11044068:1	gal	0.66909	1	48	1	1	0	1	0	0	0	1	0	0	0	0	0	1	1	0	1	2	2	-0.798642	-1.20927	1	0.336972	1.3208	-1.40471	1.05705	-0.483062	2	0	1	0	0	2	0	1	0	0	0	0	1	0	0	ALP
11044068:1	lin	0.66909	1	48	1	1	0	1	0	1	0	0	0	1	0	1	1	1	4	0	1	2	2	-0.798642	-1.20927	1	0.336972	1.3208	-1.40471	1.05705	-0.483062	2	0	1	0	0	2	0	1	0	0	0	0	1	0	0	ALP
11044068:1	seib	0.66909	1	48	1	1	0	1	1	0	0	1	0	1	0	0	1	1	2	0	1	2	2	-0.798642	-1.20927	1	0.336972	1.3208	-1.40471	1.05705	-0.483062	2	0	1	0	0	2	0	1	0	0	0	0	1	0	0	ALP
11044068:1	thun	0.66909	1	48	1	1	0	1	0	0	1	0	0	0	0	0	0	0	3	0	1	2	2	-0.798642	-1.20927	1	0.336972	1.3208	-1.40471	1.05705	-0.483062	2	0	1	0	0	2	0	1	0	0	0	0	1	0	0	ALP
11044072:1	gal	0.663516	1	50	1	1	1	1	0	1	0	0	0	1	0	1	1	1	4	1	1	3	1	-1.14845	0.159438	1	-0.404199	-0.542451	-0.719529	-0.528524	-0.483062	2	0	1	0	0	3	0	0	1	0	0	0	1	0	0	ALP
11044072:1	lin	0.663516	1	50	1	1	1	1	0	0	1	0	0	1	1	1	1	0	1	1	1	3	1	-1.14845	0.159438	1	-0.404199	-0.542451	-0.719529	-0.528524	-0.483062	2	0	1	0	0	3	0	0	1	0	0	0	1	0	0	ALP
11044072:1	seib	0.663516	1	50	1	1	1	1	1	1	0	0	0	1	1	1	1	0	2	1	1	3	1	-1.14845	0.159438	1	-0.404199	-0.542451	-0.719529	-0.528524	-0.483062	2	0	1	0	0	3	0	0	1	0	0	0	1	0	0	ALP
11044072:1	thun	0.663516	1	50	1	1	1	1	0	1	0	0	1	0	0	0	0	0	3	1	1	3	1	-1.14845	0.159438	1	-0.404199	-0.542451	-0.719529	-0.528524	-0.483062	2	0	1	0	0	3	0	0	1	0	0	0	1	0	0	ALP
11044117:1	gal	0.871556	1	72	0	0	1	1	0	1	0	0	0	0	0	0	0	1	3	1	1	1	3	0.534162	0.998282	1	-0.121436	0.389176	-0.0343471	-0.528524	0.826423	3	0	0	1	1	2	0	1	0	0	0	1	1	0	0	ALP
11044117:1	lin	0.871556	1	72	0	0	1	1	0	0	1	0	0	0	0	1	0	0	1	1	1	1	3	0.534162	0.998282	1	-0.121436	0.389176	-0.0343471	-0.528524	0.826423	3	0	0	1	1	2	0	1	0	0	0	1	1	0	0	ALP
11044117:1	seib	0.871556	1	72	0	0	1	1	0	0	1	0	0	1	0	0	0	0	2	1	1	1	3	0.534162	0.998282	1	-0.121436	0.389176	-0.0343471	-0.528524	0.826423	3	0	0	1	1	2	0	1	0	0	0	1	1	0	0	ALP
11044117:1	thun	0.871556	1	72	0	0	1	1	0	0	0	1	0	0	1	1	0	0	4	1	1	1	3	0.534162	0.998282	1	-0.121436	0.389176	-0.0343471	-0.528524	0.826423	3	0	0	1	1	2	0	1	0	0	0	1	1	0	0	ALP
11044147:1	gal	0.391204	1	62	1	0	0	0	1	0	0	1	0	0	0	0	0	0	2	0	0	2	2	-0.417604	-1.63026	2	-0.155319	0.389176	0.650834	1.05705	0.826423	3	0	0	1	0	2	0	1	0	0	0	1	0	0	0	ALP
11044147:1	lin	0.391204	1	62	1	0	0	0	0	1	0	0	0	0	0	0	0	1	3	0	0	2	2	-0.417604	-1.63026	2	-0.155319	0.389176	0.650834	1.05705	0.826423	3	0	0	1	0	2	0	1	0	0	0	1	0	0	0	ALP
11044147:1	seib	0.391204	1	62	1	0	0	0	1	1	0	0	0	0	0	0	0	0	1	0	0	2	2	-0.417604	-1.63026	2	-0.155319	0.389176	0.650834	1.05705	0.826423	3	0	0	1	0	2	0	1	0	0	0	1	0	0	0	ALP
11044147:1	thun	0.391204	1	62	1	0	0	0	1	1	0	0	0	0	0	0	0	0	4	0	0	2	2	-0.417604	-1.63026	2	-0.155319	0.389176	0.650834	1.05705	0.826423	3	0	0	1	0	2	0	1	0	0	0	1	0	0	0	ALP
11044152:1	gal	2.60042	0	48	0	1	1	1	1	1	0	0	0	0	1	0	0	0	3	1	1	2	1	-0.997037	-1.02424	1	0.980582	0.389176	-0.0343471	-0.528524	-1.79255	2	0	1	0	0	1	1	0	0	0	0	0	1	0	0	ALP
11044152:1	lin	2.60042	0	48	0	1	1	1	0	1	0	0	0	0	0	0	0	1	2	1	1	2	1	-0.997037	-1.02424	1	0.980582	0.389176	-0.0343471	-0.528524	-1.79255	2	0	1	0	0	1	1	0	0	0	0	0	1	0	0	ALP
11044152:1	seib	2.60042	0	48	0	1	1	1	1	1	0	0	0	1	0	0	0	0	1	1	1	2	1	-0.997037	-1.02424	1	0.980582	0.389176	-0.0343471	-0.528524	-1.79255	2	0	1	0	0	1	1	0	0	0	0	0	1	0	0	ALP
11044152:1	thun	2.60042	0	48	0	1	1	1	1	1	0	0	0	0	0	1	0	0	4	1	1	2	1	-0.997037	-1.02424	1	0.980582	0.389176	-0.0343471	-0.528524	-1.79255	2	0	1	0	0	1	1	0	0	0	0	0	1	0	0	ALP
11044175:1	gal	0.231353	0	67	1	0	0	1	1	1	0	0	0	0	0	0	1	0	4	0	0	0	2	-1.43975	-2.20609	1	-0.542013	0.389176	-0.719529	-0.528524	-1.79255	3	0	0	1	0	0	0	0	0	0	0	1	1	0	0	ALP
11044175:1	lin	0.231353	0	67	1	0	0	1	0	1	0	0	0	1	0	0	0	0	2	0	0	0	2	-1.43975	-2.20609	1	-0.542013	0.389176	-0.719529	-0.528524	-1.79255	3	0	0	1	0	0	0	0	0	0	0	1	1	0	0	ALP
11044175:1	seib	0.231353	0	67	1	0	0	1	1	1	0	0	0	1	0	1	1	0	3	0	0	0	2	-1.43975	-2.20609	1	-0.542013	0.389176	-0.719529	-0.528524	-1.79255	3	0	0	1	0	0	0	0	0	0	0	1	1	0	0	ALP
11044175:1	thun	0.231353	0	67	1	0	0	1	1	1	0	0	0	1	0	1	1	0	1	0	0	0	2	-1.43975	-2.20609	1	-0.542013	0.389176	-0.719529	-0.528524	-1.79255	3	0	0	1	0	0	0	0	0	0	0	1	1	0	0	ALP
11044184:1	gal	0.271851	0	71	1	1	0	1	0	1	0	0	0	0	0	0	0	1	3	0	1	3	3	0.281334	-0.0151197	1	-0.874482	1.3208	-1.40471	1.05705	-0.483062	3	0	0	1	0	2	0	1	0	0	0	0	1	1	0	ALP
11044184:1	lin	0.271851	0	71	1	1	0	1	1	0	1	0	0	0	0	0	0	1	4	0	1	3	3	0.281334	-0.0151197	1	-0.874482	1.3208	-1.40471	1.05705	-0.483062	3	0	0	1	0	2	0	1	0	0	0	0	1	1	0	ALP
11044184:1	seib	0.271851	0	71	1	1	0	1	1	0	1	0	0	0	0	0	0	0	1	0	1	3	3	0.281334	-0.0151197	1	-0.874482	1.3208	-1.40471	1.05705	-0.483062	3	0	0	1	0	2	0	1	0	0	0	0	1	1	0	ALP
11044184:1	thun	0.271851	0	71	1	1	0	1	0	0	1	0	0	0	0	1	0	0	2	0	1	3	3	0.281334	-0.0151197	1	-0.874482	1.3208	-1.40471	1.05705	-0.483062	3	0	0	1	0	2	0	1	0	0	0	0	1	1	0	ALP
11044201:1	gal	0.95663	0	37	1	1	0	1	0	0	0	1	0	1	1	0	0	0	3	1	1	3	1	-1.43975	-1.19327	2	0.322102	-0.542451	-0.0343471	-0.528524	0.826423	1	1	0	0	0	0	0	0	0	0	1	1	1	0	0	ALP
11044201:1	lin	0.95663	0	37	1	1	0	1	0	1	0	0	0	0	0	1	1	0	4	1	1	3	1	-1.43975	-1.19327	2	0.322102	-0.542451	-0.0343471	-0.528524	0.826423	1	1	0	0	0	0	0	0	0	0	1	1	1	0	0	ALP
11044201:1	seib	0.95663	0	37	1	1	0	1	0	0	1	0	0	1	0	1	0	0	2	1	1	3	1	-1.43975	-1.19327	2	0.322102	-0.542451	-0.0343471	-0.528524	0.826423	1	1	0	0	0	0	0	0	0	0	1	1	1	0	0	ALP
11044201:1	thun	0.95663	0	37	1	1	0	1	0	1	0	0	1	0	0	0	0	0	1	1	1	3	1	-1.43975	-1.19327	2	0.322102	-0.542451	-0.0343471	-0.528524	0.826423	1	1	0	0	0	0	0	0	0	0	1	1	1	0	0	ALP
11044211:1	gal	0.793182	0	35	0	0	1	1	1	0	1	0	0	0	0	0	0	0	3	0	1	1	4	0.774935	-2.20609	2	-0.456173	1.3208	1.33602	-0.528524	0.826423	1	1	0	0	1	2	0	1	0	0	0	0	1	0	0	ALP
11044211:1	lin	0.793182	0	35	0	0	1	1	1	0	1	0	0	0	0	0	0	0	4	0	1	1	4	0.774935	-2.20609	2	-0.456173	1.3208	1.33602	-0.528524	0.826423	1	1	0	0	1	2	0	1	0	0	0	0	1	0	0	ALP
11044211:1	seib	0.793182	0	35	0	0	1	1	1	0	1	0	0	0	0	0	0	0	1	0	1	1	4	0.774935	-2.20609	2	-0.456173	1.3208	1.33602	-0.528524	0.826423	1	1	0	0	1	2	0	1	0	0	0	0	1	0	0	ALP
11044211:1	thun	0.793182	0	35	0	0	1	1	1	0	1	0	0	0	0	0	0	0	2	0	1	1	4	0.774935	-2.20609	2	-0.456173	1.3208	1.33602	-0.528524	0.826423	1	1	0	0	1	2	0	1	0	0	0	0	1	0	0	ALP
11044224:1	gal	0.345759	0	69	1	0	1	1	1	1	0	0	0	0	0	1	1	1	2	1	1	0	1	0.73301	0.577895	2	-0.369616	-1.47408	-0.0343471	-0.528524	-0.483062	3	0	0	1	1	2	0	1	0	0	0	1	0	1	0	ALP
11044224:1	lin	0.345759	0	69	1	0	1	1	1	0	1	0	0	1	0	1	1	1	4	1	1	0	1	0.73301	0.577895	2	-0.369616	-1.47408	-0.0343471	-0.528524	-0.483062	3	0	0	1	1	2	0	1	0	0	0	1	0	1	0	ALP
11044224:1	seib	0.345759	0	69	1	0	1	1	1	1	0	0	0	0	0	1	1	1	3	1	1	0	1	0.73301	0.577895	2	-0.369616	-1.47408	-0.0343471	-0.528524	-0.483062	3	0	0	1	1	2	0	1	0	0	0	1	0	1	0	ALP
11044224:1	thun	0.345759	0	69	1	0	1	1	0	1	0	0	1	0	0	0	0	1	1	1	1	0	1	0.73301	0.577895	2	-0.369616	-1.47408	-0.0343471	-0.528524	-0.483062	3	0	0	1	1	2	0	1	0	0	0	1	0	1	0	ALP
11044226:1	gal	0.21919	0	49	1	1	0	1	0	0	0	1	0	1	1	0	0	1	4	1	1	0	3	0.336085	0.531251	3	-0.568182	0.389176	-1.40471	-0.528524	0.826423	2	0	1	0	0	2	0	1	0	0	0	1	1	0	0	ALP
11044226:1	lin	0.21919	0	49	1	1	0	1	0	0	0	1	0	0	0	1	0	1	3	1	1	0	3	0.336085	0.531251	3	-0.568182	0.389176	-1.40471	-0.528524	0.826423	2	0	1	0	0	2	0	1	0	0	0	1	1	0	0	ALP
11044226:1	seib	0.21919	0	49	1	1	0	1	0	0	1	0	0	1	0	0	0	1	1	1	1	0	3	0.336085	0.531251	3	-0.568182	0.389176	-1.40471	-0.528524	0.826423	2	0	1	0	0	2	0	1	0	0	0	1	1	0	0	ALP
11044226:1	thun	0.21919	0	49	1	1	0	1	0	1	0	0	1	0	0	0	0	1	2	1	1	0	3	0.336085	0.531251	3	-0.568182	0.389176	-1.40471	-0.528524	0.826423	2	0	1	0	0	2	0	1	0	0	0	1	1	0	0	ALP
11044228:1	gal	2.85853	1	37	0	1	1	1	1	1	0	0	0	1	1	0	1	0	2	1	1	1	3	0.599549	0.435916	1	-0.761529	-0.542451	-0.0343471	-0.528524	-0.483062	1	1	0	0	1	0	0	0	0	0	1	1	1	0	0	ALP
11044228:1	lin	2.85853	1	37	0	1	1	1	1	0	1	0	0	0	0	1	1	0	4	1	1	1	3	0.599549	0.435916	1	-0.761529	-0.542451	-0.0343471	-0.528524	-0.483062	1	1	0	0	1	0	0	0	0	0	1	1	1	0	0	ALP
11044228:1	seib	2.85853	1	37	0	1	1	1	0	0	1	0	0	1	0	1	1	0	3	1	1	1	3	0.599549	0.435916	1	-0.761529	-0.542451	-0.0343471	-0.528524	-0.483062	1	1	0	0	1	0	0	0	0	0	1	1	1	0	0	ALP
11044228:1	thun	2.85853	1	37	0	1	1	1	0	1	0	0	0	0	0	1	0	0	1	1	1	1	3	0.599549	0.435916	1	-0.761529	-0.542451	-0.0343471	-0.528524	-0.483062	1	1	0	0	1	0	0	0	0	0	1	1	1	0	0	ALP
11044256:1	gal	0.941523	0	38	1	1	0	1	1	1	0	0	0	0	1	1	0	1	3	1	1	3	1	0.139578	0.205106	2	-0.0719569	-0.542451	-0.0343471	-0.528524	-1.79255	1	1	0	0	0	4	0	0	0	1	1	1	1	1	0	ALP
11044256:1	lin	0.941523	0	38	1	1	0	1	0	0	0	1	0	0	1	1	1	1	2	1	1	3	1	0.139578	0.205106	2	-0.0719569	-0.542451	-0.0343471	-0.528524	-1.79255	1	1	0	0	0	4	0	0	0	1	1	1	1	1	0	ALP
11044256:1	seib	0.941523	0	38	1	1	0	1	1	0	0	1	0	1	1	1	1	0	1	1	1	3	1	0.139578	0.205106	2	-0.0719569	-0.542451	-0.0343471	-0.528524	-1.79255	1	1	0	0	0	4	0	0	0	1	1	1	1	1	0	ALP
11044256:1	thun	0.941523	0	38	1	1	0	1	1	0	1	0	0	0	0	0	1	1	4	1	1	3	1	0.139578	0.205106	2	-0.0719569	-0.542451	-0.0343471	-0.528524	-1.79255	1	1	0	0	0	4	0	0	0	1	1	1	1	1	0	ALP
11044305:1	gal	2.15278	0	52	1	0	0	1	1	0	1	0	0	0	0	0	0	1	4	0	0	0	3	-1.43975	-1.31932	1	-0.483286	1.3208	-0.0343471	-0.528524	-0.483062	2	0	1	0	0	1	1	0	0	0	0	0	1	0	0	ALP
11044305:1	lin	2.15278	0	52	1	0	0	1	1	1	0	0	0	1	1	0	1	1	2	0	0	0	3	-1.43975	-1.31932	1	-0.483286	1.3208	-0.0343471	-0.528524	-0.483062	2	0	1	0	0	1	1	0	0	0	0	0	1	0	0	ALP
11044305:1	seib	2.15278	0	52	1	0	0	1	1	1	0	0	0	0	1	0	1	1	3	0	0	0	3	-1.43975	-1.31932	1	-0.483286	1.3208	-0.0343471	-0.528524	-0.483062	2	0	1	0	0	1	1	0	0	0	0	0	1	0	0	ALP
11044305:1	thun	2.15278	0	52	1	0	0	1	1	1	0	0	0	1	1	0	1	0	1	0	0	0	3	-1.43975	-1.31932	1	-0.483286	1.3208	-0.0343471	-0.528524	-0.483062	2	0	1	0	0	1	1	0	0	0	0	0	1	0	0	ALP
11044323:1	gal	0.522396	0	76	1	0	0	1	0	0	0	1	0	0	0	0	0	1	1	1	1	1	1	0.918455	1.15141	1	-0.487134	0.389176	0.650834	1.05705	0.826423	3	0	0	1	0	0	0	0	0	0	0	1	1	1	1	ALP
11044323:1	lin	0.522396	0	76	1	0	0	1	0	1	0	0	0	0	0	0	1	0	3	1	1	1	1	0.918455	1.15141	1	-0.487134	0.389176	0.650834	1.05705	0.826423	3	0	0	1	0	0	0	0	0	0	0	1	1	1	1	ALP
11044323:1	seib	0.522396	0	76	1	0	0	1	0	0	0	1	0	0	0	0	1	0	4	1	1	1	1	0.918455	1.15141	1	-0.487134	0.389176	0.650834	1.05705	0.826423	3	0	0	1	0	0	0	0	0	0	0	1	1	1	1	ALP
11044323:1	thun	0.522396	0	76	1	0	0	1	0	1	0	0	0	0	0	0	0	1	2	1	1	1	1	0.918455	1.15141	1	-0.487134	0.389176	0.650834	1.05705	0.826423	3	0	0	1	0	0	0	0	0	0	0	1	1	1	1	ALP
11044330:1	gal	0.203359	1	53	1	0	1	1	0	1	0	0	0	0	0	0	0	1	2	1	1	1	3	0.886124	0.829636	1	2.01725	-0.542451	-1.40471	1.05705	0.826423	2	0	1	0	0	0	0	0	0	0	0	1	1	1	0	ALP
11044330:1	lin	0.203359	1	53	1	0	1	1	1	0	1	0	0	0	0	0	0	1	1	1	1	1	3	0.886124	0.829636	1	2.01725	-0.542451	-1.40471	1.05705	0.826423	2	0	1	0	0	0	0	0	0	0	0	1	1	1	0	ALP
11044330:1	seib	0.203359	1	53	1	0	1	1	1	1	0	0	0	0	0	1	1	0	4	1	1	1	3	0.886124	0.829636	1	2.01725	-0.542451	-1.40471	1.05705	0.826423	2	0	1	0	0	0	0	0	0	0	0	1	1	1	0	ALP
11044330:1	thun	0.203359	1	53	1	0	1	1	1	0	0	1	1	0	0	0	0	0	3	1	1	1	3	0.886124	0.829636	1	2.01725	-0.542451	-1.40471	1.05705	0.826423	2	0	1	0	0	0	0	0	0	0	0	1	1	1	0	ALP
11044352:1	gal	0.172581	1	73	1	1	0	1	1	0	1	0	1	0	0	0	0	1	2	0	0	3	2	-0.355776	-1.13061	2	0.116141	1.3208	-0.719529	-0.528524	-1.79255	3	0	0	1	0	0	0	0	0	0	0	1	1	0	1	ALP
11044352:1	lin	0.172581	1	73	1	1	0	1	1	0	1	0	0	0	0	1	0	0	3	0	0	3	2	-0.355776	-1.13061	2	0.116141	1.3208	-0.719529	-0.528524	-1.79255	3	0	0	1	0	0	0	0	0	0	0	1	1	0	1	ALP
11044352:1	seib	0.172581	1	73	1	1	0	1	0	1	0	0	0	0	0	1	1	1	4	0	0	3	2	-0.355776	-1.13061	2	0.116141	1.3208	-0.719529	-0.528524	-1.79255	3	0	0	1	0	0	0	0	0	0	0	1	1	0	1	ALP
11044352:1	thun	0.172581	1	73	1	1	0	1	0	1	0	0	1	0	0	1	1	0	1	0	0	3	2	-0.355776	-1.13061	2	0.116141	1.3208	-0.719529	-0.528524	-1.79255	3	0	0	1	0	0	0	0	0	0	0	1	1	0	1	ALP
11044420:1	gal	0.489684	1	78	1	0	0	1	0	1	0	0	0	0	0	0	0	1	2	1	1	2	1	-0.562864	-0.176542	1	-0.637911	1.3208	1.33602	1.05705	0.826423	3	0	0	1	0	3	0	0	1	0	0	0	1	0	0	ALP
11044420:1	lin	0.489684	1	78	1	0	0	1	0	0	1	0	0	0	0	0	0	1	1	1	1	2	1	-0.562864	-0.176542	1	-0.637911	1.3208	1.33602	1.05705	0.826423	3	0	0	1	0	3	0	0	1	0	0	0	1	0	0	ALP
11044420:1	seib	0.489684	1	78	1	0	0	1	0	0	1	0	0	0	0	0	0	1	4	1	1	2	1	-0.562864	-0.176542	1	-0.637911	1.3208	1.33602	1.05705	0.826423	3	0	0	1	0	3	0	0	1	0	0	0	1	0	0	ALP
11044420:1	thun	0.489684	1	78	1	0	0	1	0	1	0	0	1	0	0	0	0	1	3	1	1	2	1	-0.562864	-0.176542	1	-0.637911	1.3208	1.33602	1.05705	0.826423	3	0	0	1	0	3	0	0	1	0	0	0	1	0	0	ALP
11044475:1	gal	0.398776	1	59	1	0	0	1	1	0	1	0	0	1	0	0	0	1	3	1	1	2	1	-0.366656	0.423978	2	0.310492	-0.542451	-1.40471	-0.528524	0.826423	2	0	1	0	1	2	0	1	0	0	0	1	1	1	0	ALP
11044475:1	lin	0.398776	1	59	1	0	0	1	1	0	1	0	1	0	0	0	1	0	1	1	1	2	1	-0.366656	0.423978	2	0.310492	-0.542451	-1.40471	-0.528524	0.826423	2	0	1	0	1	2	0	1	0	0	0	1	1	1	0	ALP
11044475:1	seib	0.398776	1	59	1	0	0	1	0	0	1	0	0	0	0	0	0	0	2	1	1	2	1	-0.366656	0.423978	2	0.310492	-0.542451	-1.40471	-0.528524	0.826423	2	0	1	0	1	2	0	1	0	0	0	1	1	1	0	ALP
11044475:1	thun	0.398776	1	59	1	0	0	1	1	0	1	0	1	0	0	0	0	1	4	1	1	2	1	-0.366656	0.423978	2	0.310492	-0.542451	-1.40471	-0.528524	0.826423	2	0	1	0	1	2	0	1	0	0	0	1	1	1	0	ALP
11044482:1	gal	0.203449	0	57	1	1	0	1	0	0	0	1	0	0	0	0	0	1	2	1	1	2	2	0.479477	0.106438	1	-0.73536	-0.542451	-0.0343471	1.05705	-1.79255	2	0	1	0	0	2	0	1	0	0	0	1	1	1	0	ALP
11044482:1	lin	0.203449	0	57	1	1	0	1	1	0	0	1	0	0	0	0	0	0	4	1	1	2	2	0.479477	0.106438	1	-0.73536	-0.542451	-0.0343471	1.05705	-1.79255	2	0	1	0	0	2	0	1	0	0	0	1	1	1	0	ALP
11044482:1	seib	0.203449	0	57	1	1	0	1	1	0	1	0	0	0	0	0	1	0	1	1	1	2	2	0.479477	0.106438	1	-0.73536	-0.542451	-0.0343471	1.05705	-1.79255	2	0	1	0	0	2	0	1	0	0	0	1	1	1	0	ALP
11044482:1	thun	0.203449	0	57	1	1	0	1	1	0	0	1	0	0	0	0	0	1	3	1	1	2	2	0.479477	0.106438	1	-0.73536	-0.542451	-0.0343471	1.05705	-1.79255	2	0	1	0	0	2	0	1	0	0	0	1	1	1	0	ALP
11044530:1	gal	1.3392	0	41	1	0	0	1	0	0	1	0	0	0	0	1	0	0	3	1	1	1	3	-0.107849	0.398331	0	0.174127	-1.47408	0.650834	-2.1141	-0.483062	2	0	1	0	0	1	1	0	0	0	0	0	1	1	0	ALP
11044530:1	lin	1.3392	0	41	1	0	0	1	1	1	0	0	1	0	0	0	0	0	1	1	1	1	3	-0.107849	0.398331	0	0.174127	-1.47408	0.650834	-2.1141	-0.483062	2	0	1	0	0	1	1	0	0	0	0	0	1	1	0	ALP
11044530:1	seib	1.3392	0	41	1	0	0	1	1	1	0	0	0	0	1	0	0	0	4	1	1	1	3	-0.107849	0.398331	0	0.174127	-1.47408	0.650834	-2.1141	-0.483062	2	0	1	0	0	1	1	0	0	0	0	0	1	1	0	ALP
11044530:1	thun	1.3392	0	41	1	0	0	1	0	0	1	0	1	0	0	1	0	0	2	1	1	1	3	-0.107849	0.398331	0	0.174127	-1.47408	0.650834	-2.1141	-0.483062	2	0	1	0	0	1	1	0	0	0	0	0	1	1	0	ALP
11044573:1	gal	0.574254	0	50	1	1	1	1	1	1	0	0	0	0	0	1	0	1	2	1	1	1	3	0.746196	0.416848	1	-0.761529	-0.542451	-0.0343471	-0.528524	-0.483062	2	0	1	0	1	3	0	0	1	0	0	1	1	1	0	ALP
11044573:1	lin	0.574254	0	50	1	1	1	1	1	0	0	1	0	0	0	1	0	0	4	1	1	1	3	0.746196	0.416848	1	-0.761529	-0.542451	-0.0343471	-0.528524	-0.483062	2	0	1	0	1	3	0	0	1	0	0	1	1	1	0	ALP
11044573:1	seib	0.574254	0	50	1	1	1	1	0	0	0	1	0	0	0	0	0	1	1	1	1	1	3	0.746196	0.416848	1	-0.761529	-0.542451	-0.0343471	-0.528524	-0.483062	2	0	1	0	1	3	0	0	1	0	0	1	1	1	0	ALP
11044573:1	thun	0.574254	0	50	1	1	1	1	0	1	0	0	0	0	0	1	0	1	3	1	1	1	3	0.746196	0.416848	1	-0.761529	-0.542451	-0.0343471	-0.528524	-0.483062	2	0	1	0	1	3	0	0	1	0	0	1	1	1	0	ALP
11044588:1	gal	0.705111	0	51	1	0	1	1	1	1	0	0	0	0	1	1	0	0	2	1	0	2	3	-1.03698	0.52902	1	-0.596892	-1.47408	-0.719529	-0.528524	-1.79255	2	0	1	0	1	2	0	1	0	0	1	0	1	0	0	ALP
11044588:1	lin	0.705111	0	51	1	0	1	1	0	0	0	1	0	0	1	1	0	0	1	1	0	2	3	-1.03698	0.52902	1	-0.596892	-1.47408	-0.719529	-0.528524	-1.79255	2	0	1	0	1	2	0	1	0	0	1	0	1	0	0	ALP
11044588:1	seib	0.705111	0	51	1	0	1	1	0	0	1	0	0	0	0	0	0	1	3	1	0	2	3	-1.03698	0.52902	1	-0.596892	-1.47408	-0.719529	-0.528524	-1.79255	2	0	1	0	1	2	0	1	0	0	1	0	1	0	0	ALP
11044588:1	thun	0.705111	0	51	1	0	1	1	1	1	0	0	0	0	0	1	0	0	4	1	0	2	3	-1.03698	0.52902	1	-0.596892	-1.47408	-0.719529	-0.528524	-1.79255	2	0	1	0	1	2	0	1	0	0	1	0	1	0	0	ALP
11044737:1	gal	0.391664	0	57	1	1	0	1	0	0	1	0	0	0	0	0	0	1	1	1	1	0	3	-0.409104	0.372255	1	1.81038	1.3208	-0.0343471	1.05705	-0.483062	2	0	1	0	0	0	0	0	0	0	1	1	1	1	0	ALP
11044737:1	lin	0.391664	0	57	1	1	0	1	1	1	0	0	0	1	0	0	1	0	3	1	1	0	3	-0.409104	0.372255	1	1.81038	1.3208	-0.0343471	1.05705	-0.483062	2	0	1	0	0	0	0	0	0	0	1	1	1	1	0	ALP
11044737:1	seib	0.391664	0	57	1	1	0	1	0	0	1	0	0	1	0	1	0	1	2	1	1	0	3	-0.409104	0.372255	1	1.81038	1.3208	-0.0343471	1.05705	-0.483062	2	0	1	0	0	0	0	0	0	0	1	1	1	1	0	ALP
11044737:1	thun	0.391664	0	57	1	1	0	1	0	1	0	0	1	0	0	0	0	0	4	1	1	0	3	-0.409104	0.372255	1	1.81038	1.3208	-0.0343471	1.05705	-0.483062	2	0	1	0	0	0	0	0	0	0	1	1	1	1	0	ALP
11044766:1	gal	0.0964794	0	60	1	0	0	1	0	0	0	1	0	0	0	0	0	0	3	1	1	2	2	0.779067	1.14329	1	0.226536	-3.33733	0.650834	1.05705	-0.483062	3	0	0	1	0	3	0	0	1	0	0	0	1	0	0	ALP
11044766:1	lin	0.0964794	0	60	1	0	0	1	1	0	1	0	0	0	0	1	0	1	1	1	1	2	2	0.779067	1.14329	1	0.226536	-3.33733	0.650834	1.05705	-0.483062	3	0	0	1	0	3	0	0	1	0	0	0	1	0	0	ALP
11044766:1	seib	0.0964794	0	60	1	0	0	1	1	0	1	0	1	0	0	0	0	0	2	1	1	2	2	0.779067	1.14329	1	0.226536	-3.33733	0.650834	1.05705	-0.483062	3	0	0	1	0	3	0	0	1	0	0	0	1	0	0	ALP
11044766:1	thun	0.0964794	0	60	1	0	0	1	0	1	0	0	0	0	0	1	0	0	4	1	1	2	2	0.779067	1.14329	1	0.226536	-3.33733	0.650834	1.05705	-0.483062	3	0	0	1	0	3	0	0	1	0	0	0	1	0	0	ALP
11044786:1	gal	1.5898	0	41	1	1	0	1	1	0	1	0	0	1	0	1	0	1	3	0	1	1	2	-1.00776	-0.17768	1	-0.59849	-0.542451	-1.40471	-0.528524	-0.483062	2	0	1	0	1	4	0	0	0	1	1	1	1	0	0	ALP
11044786:1	lin	1.5898	0	41	1	1	0	1	0	0	0	1	0	0	0	1	0	1	1	0	1	1	2	-1.00776	-0.17768	1	-0.59849	-0.542451	-1.40471	-0.528524	-0.483062	2	0	1	0	1	4	0	0	0	1	1	1	1	0	0	ALP
11044786:1	seib	1.5898	0	41	1	1	0	1	0	0	1	0	0	0	0	1	0	0	2	0	1	1	2	-1.00776	-0.17768	1	-0.59849	-0.542451	-1.40471	-0.528524	-0.483062	2	0	1	0	1	4	0	0	0	1	1	1	1	0	0	ALP
11044786:1	thun	1.5898	0	41	1	1	0	1	0	0	0	1	0	0	0	1	0	0	4	0	1	1	2	-1.00776	-0.17768	1	-0.59849	-0.542451	-1.40471	-0.528524	-0.483062	2	0	1	0	1	4	0	0	0	1	1	1	1	0	0	ALP
11044792:1	gal	0.57208	0	42	1	1	0	1	1	1	0	0	0	0	1	1	0	0	4	1	1	2	1	0.717835	0.874191	2	0.746468	0.389176	-0.719529	-0.528524	0.826423	2	0	1	0	1	0	0	0	0	0	0	0	0	0	0	ALP
11044792:1	lin	0.57208	0	42	1	1	0	1	1	0	0	1	0	0	0	1	1	0	3	1	1	2	1	0.717835	0.874191	2	0.746468	0.389176	-0.719529	-0.528524	0.826423	2	0	1	0	1	0	0	0	0	0	0	0	0	0	0	ALP
11044792:1	seib	0.57208	0	42	1	1	0	1	0	0	0	1	0	0	0	1	0	0	2	1	1	2	1	0.717835	0.874191	2	0.746468	0.389176	-0.719529	-0.528524	0.826423	2	0	1	0	1	0	0	0	0	0	0	0	0	0	0	ALP
11044792:1	thun	0.57208	0	42	1	1	0	1	1	1	0	0	1	0	0	0	0	0	1	1	1	2	1	0.717835	0.874191	2	0.746468	0.389176	-0.719529	-0.528524	0.826423	2	0	1	0	1	0	0	0	0	0	0	0	0	0	0	ALP
11044823:1	gal	0.070671	0	57	1	0	1	1	0	1	0	0	0	0	0	0	1	0	1	0	0	0	2	1.19529	0.000663027	3	-0.430658	-0.542451	-1.40471	-0.528524	-3.10203	2	0	1	0	0	2	0	1	0	0	0	1	1	0	1	ALP
11044823:1	lin	0.070671	0	57	1	0	1	1	0	0	0	1	0	0	0	0	0	1	2	0	0	0	2	1.19529	0.000663027	3	-0.430658	-0.542451	-1.40471	-0.528524	-3.10203	2	0	1	0	0	2	0	1	0	0	0	1	1	0	1	ALP
11044823:1	seib	0.070671	0	57	1	0	1	1	1	0	1	0	0	0	0	0	0	1	4	0	0	0	2	1.19529	0.000663027	3	-0.430658	-0.542451	-1.40471	-0.528524	-3.10203	2	0	1	0	0	2	0	1	0	0	0	1	1	0	1	ALP
11044823:1	thun	0.070671	0	57	1	0	1	1	0	0	1	0	0	0	0	0	0	1	3	0	0	0	2	1.19529	0.000663027	3	-0.430658	-0.542451	-1.40471	-0.528524	-3.10203	2	0	1	0	0	2	0	1	0	0	0	1	1	0	1	ALP
11044831:1	gal	0.980965	0	43	1	0	1	1	1	0	0	1	0	0	0	1	0	0	3	0	1	3	1	0.754306	0.534437	1	0.473619	0.389176	0.650834	-0.528524	-0.483062	2	0	1	0	1	1	1	0	0	0	0	0	1	1	0	ALP
11044831:1	lin	0.980965	0	43	1	0	1	1	1	0	1	0	0	0	1	0	0	1	2	0	1	3	1	0.754306	0.534437	1	0.473619	0.389176	0.650834	-0.528524	-0.483062	2	0	1	0	1	1	1	0	0	0	0	0	1	1	0	ALP
11044831:1	seib	0.980965	0	43	1	0	1	1	1	0	1	0	0	0	0	0	0	1	1	0	1	3	1	0.754306	0.534437	1	0.473619	0.389176	0.650834	-0.528524	-0.483062	2	0	1	0	1	1	1	0	0	0	0	0	1	1	0	ALP
11044831:1	thun	0.980965	0	43	1	0	1	1	0	1	0	0	1	0	0	1	0	1	4	0	1	3	1	0.754306	0.534437	1	0.473619	0.389176	0.650834	-0.528524	-0.483062	2	0	1	0	1	1	1	0	0	0	0	0	1	1	0	ALP
11044844:1	gal	0.172581	1	74	1	1	0	1	0	1	0	0	0	1	0	0	0	1	2	0	0	2	2	0.317292	-0.796948	2	-0.679537	-1.47408	-0.719529	-0.528524	-0.483062	3	0	0	1	0	4	0	0	0	1	0	0	1	0	0	ALP
11044844:1	lin	0.172581	1	74	1	1	0	1	0	0	0	1	0	0	0	0	1	0	3	0	0	2	2	0.317292	-0.796948	2	-0.679537	-1.47408	-0.719529	-0.528524	-0.483062	3	0	0	1	0	4	0	0	0	1	0	0	1	0	0	ALP
11044844:1	seib	0.172581	1	74	1	1	0	1	1	0	1	0	0	0	0	1	1	1	1	0	0	2	2	0.317292	-0.796948	2	-0.679537	-1.47408	-0.719529	-0.528524	-0.483062	3	0	0	1	0	4	0	0	0	1	0	0	1	0	0	ALP
11044844:1	thun	0.172581	1	74	1	1	0	1	0	0	1	0	1	0	0	1	0	0	4	0	0	2	2	0.317292	-0.796948	2	-0.679537	-1.47408	-0.719529	-0.528524	-0.483062	3	0	0	1	0	4	0	0	0	1	0	0	1	0	0	ALP
11044913:1	gal	0.6448	0	53	0	1	0	1	1	1	0	0	0	1	0	1	1	0	1	1	1	2	1	0.0915939	0.629476	1	-0.542667	0.389176	-0.0343471	1.05705	0.826423	2	0	1	0	0	0	0	0	0	0	0	0	1	1	0	ALP
11044913:1	lin	0.6448	0	53	0	1	0	1	1	0	1	0	0	0	1	1	1	0	2	1	1	2	1	0.0915939	0.629476	1	-0.542667	0.389176	-0.0343471	1.05705	0.826423	2	0	1	0	0	0	0	0	0	0	0	0	1	1	0	ALP
11044913:1	seib	0.6448	0	53	0	1	0	1	0	1	0	0	0	1	1	1	1	0	3	1	1	2	1	0.0915939	0.629476	1	-0.542667	0.389176	-0.0343471	1.05705	0.826423	2	0	1	0	0	0	0	0	0	0	0	0	1	1	0	ALP
11044913:1	thun	0.6448	0	53	0	1	0	1	0	1	0	0	1	1	1	1	1	0	4	1	1	2	1	0.0915939	0.629476	1	-0.542667	0.389176	-0.0343471	1.05705	0.826423	2	0	1	0	0	0	0	0	0	0	0	0	1	1	0	ALP
11054037:1	gal	1.07777	0	39	1	1	0	1	0	1	0	0	0	0	0	1	1	1	2	1	1	2	1	0.771317	0.443008	1	1.622	0.389176	-0.719529	1.05705	0.826423	1	1	0	0	1	0	0	0	0	0	1	0	1	1	0	ALP
11054037:1	lin	1.07777	0	39	1	1	0	1	1	1	0	0	0	1	0	0	0	0	3	1	1	2	1	0.771317	0.443008	1	1.622	0.389176	-0.719529	1.05705	0.826423	1	1	0	0	1	0	0	0	0	0	1	0	1	1	0	ALP
11054037:1	seib	1.07777	0	39	1	1	0	1	0	0	0	1	0	1	1	0	0	1	4	1	1	2	1	0.771317	0.443008	1	1.622	0.389176	-0.719529	1.05705	0.826423	1	1	0	0	1	0	0	0	0	0	1	0	1	1	0	ALP
11054037:1	thun	1.07777	0	39	1	1	0	1	0	1	0	0	1	0	0	1	1	1	1	1	1	2	1	0.771317	0.443008	1	1.622	0.389176	-0.719529	1.05705	0.826423	1	1	0	0	1	0	0	0	0	0	1	0	1	1	0	ALP
11054117:1	gal	0.747851	1	62	0	1	1	1	1	0	0	1	0	0	0	0	0	1	3	0	1	1	3	0.717835	-0.22832	1	-0.736014	-0.542451	-0.719529	1.05705	-0.483062	3	0	0	1	1	0	0	0	0	0	1	1	1	0	1	ALP
11054117:1	lin	0.747851	1	62	0	1	1	1	0	0	0	1	0	0	0	0	0	1	1	0	1	1	3	0.717835	-0.22832	1	-0.736014	-0.542451	-0.719529	1.05705	-0.483062	3	0	0	1	1	0	0	0	0	0	1	1	1	0	1	ALP
11054117:1	seib	0.747851	1	62	0	1	1	1	0	0	0	1	0	0	0	0	0	1	2	0	1	1	3	0.717835	-0.22832	1	-0.736014	-0.542451	-0.719529	1.05705	-0.483062	3	0	0	1	1	0	0	0	0	0	1	1	1	0	1	ALP
11054117:1	thun	0.747851	1	62	0	1	1	1	0	0	0	1	0	0	0	0	0	1	4	0	1	1	3	0.717835	-0.22832	1	-0.736014	-0.542451	-0.719529	1.05705	-0.483062	3	0	0	1	1	0	0	0	0	0	1	1	1	0	1	ALP
11054228:1	gal	1.78681	1	75	1	0	0	1	0	0	0	1	0	0	0	0	0	1	2	0	0	0	4	-1.43975	-2.20609	1	-0.64952	1.3208	1.33602	-2.1141	0.826423	3	0	0	1	0	1	1	0	0	0	0	1	1	0	0	ALP
11054228:1	lin	1.78681	1	75	1	0	0	1	0	0	0	1	0	0	0	0	0	1	3	0	0	0	4	-1.43975	-2.20609	1	-0.64952	1.3208	1.33602	-2.1141	0.826423	3	0	0	1	0	1	1	0	0	0	0	1	1	0	0	ALP
11054228:1	seib	1.78681	1	75	1	0	0	1	0	0	0	1	0	0	0	0	0	1	1	0	0	0	4	-1.43975	-2.20609	1	-0.64952	1.3208	1.33602	-2.1141	0.826423	3	0	0	1	0	1	1	0	0	0	0	1	1	0	0	ALP
11054228:1	thun	1.78681	1	75	1	0	0	1	0	0	0	1	0	0	0	0	0	1	4	0	0	0	4	-1.43975	-2.20609	1	-0.64952	1.3208	1.33602	-2.1141	0.826423	3	0	0	1	0	1	1	0	0	0	0	1	1	0	0	ALP
11064019:1	gal	1.362	1	44	1	1	0	1	1	1	0	0	0	1	0	1	1	1	2	1	1	3	1	0.630928	0.173906	1	1.0962	0.389176	-0.0343471	1.05705	0.826423	2	0	1	0	1	2	0	1	0	0	1	1	1	1	0	ALP
11064019:1	lin	1.362	1	44	1	1	0	1	1	0	1	0	0	0	0	0	0	1	1	1	1	3	1	0.630928	0.173906	1	1.0962	0.389176	-0.0343471	1.05705	0.826423	2	0	1	0	1	2	0	1	0	0	1	1	1	1	0	ALP
11064019:1	seib	1.362	1	44	1	1	0	1	0	1	0	0	0	0	0	1	0	0	3	1	1	3	1	0.630928	0.173906	1	1.0962	0.389176	-0.0343471	1.05705	0.826423	2	0	1	0	1	2	0	1	0	0	1	1	1	1	0	ALP
11064019:1	thun	1.362	1	44	1	1	0	1	0	1	0	0	1	0	0	1	0	1	4	1	1	3	1	0.630928	0.173906	1	1.0962	0.389176	-0.0343471	1.05705	0.826423	2	0	1	0	1	2	0	1	0	0	1	1	1	1	0	ALP
11064028:1	gal	0.582669	0	71	0	0	1	1	0	1	0	0	0	1	0	1	0	1	2	1	1	3	1	0.482413	0.564377	1	0.624553	0.389176	1.33602	1.05705	0.826423	3	0	0	1	0	3	0	0	1	0	1	1	1	1	0	ALP
11064028:1	lin	0.582669	0	71	0	0	1	1	0	1	0	0	1	0	0	0	0	0	3	1	1	3	1	0.482413	0.564377	1	0.624553	0.389176	1.33602	1.05705	0.826423	3	0	0	1	0	3	0	0	1	0	1	1	1	1	0	ALP
11064028:1	seib	0.582669	0	71	0	0	1	1	1	1	0	0	0	1	0	1	0	0	1	1	1	3	1	0.482413	0.564377	1	0.624553	0.389176	1.33602	1.05705	0.826423	3	0	0	1	0	3	0	0	1	0	1	1	1	1	0	ALP
11064028:1	thun	0.582669	0	71	0	0	1	1	1	0	0	1	1	1	0	1	0	0	4	1	1	3	1	0.482413	0.564377	1	0.624553	0.389176	1.33602	1.05705	0.826423	3	0	0	1	0	3	0	0	1	0	1	1	1	1	0	ALP
11064061:1	gal	0.356486	0	57	0	1	1	0	1	1	0	0	0	0	0	0	0	1	1	0	0	0	4	-1.43975	-1.11906	1	-0.594641	0.389176	0.650834	-0.528524	-0.483062	2	0	1	0	1	1	1	0	0	0	0	1	1	0	0	ALP
11064061:1	lin	0.356486	0	57	0	1	1	0	0	1	0	0	0	0	0	0	0	1	4	0	0	0	4	-1.43975	-1.11906	1	-0.594641	0.389176	0.650834	-0.528524	-0.483062	2	0	1	0	1	1	1	0	0	0	0	1	1	0	0	ALP
11064061:1	seib	0.356486	0	57	0	1	1	0	0	0	1	0	0	0	0	0	0	1	3	0	0	0	4	-1.43975	-1.11906	1	-0.594641	0.389176	0.650834	-0.528524	-0.483062	2	0	1	0	1	1	1	0	0	0	0	1	1	0	0	ALP
11064061:1	thun	0.356486	0	57	0	1	1	0	1	1	0	0	0	0	0	1	0	0	2	0	0	0	4	-1.43975	-1.11906	1	-0.594641	0.389176	0.650834	-0.528524	-0.483062	2	0	1	0	1	1	1	0	0	0	0	1	1	0	0	ALP
11064114:1	gal	0.969567	0	48	1	0	0	0	1	0	0	1	0	0	1	0	0	0	2	0	0	0	4	-1.43975	-0.287513	1	-0.814157	-3.33733	-1.40471	-2.1141	-3.10203	2	0	1	0	0	1	1	0	0	0	0	0	1	1	0	ALP
11064114:1	lin	0.969567	0	48	1	0	0	0	0	0	0	1	0	0	1	0	0	0	1	0	0	0	4	-1.43975	-0.287513	1	-0.814157	-3.33733	-1.40471	-2.1141	-3.10203	2	0	1	0	0	1	1	0	0	0	0	0	1	1	0	ALP
11064114:1	seib	0.969567	0	48	1	0	0	0	1	0	0	1	0	0	0	1	0	0	4	0	0	0	4	-1.43975	-0.287513	1	-0.814157	-3.33733	-1.40471	-2.1141	-3.10203	2	0	1	0	0	1	1	0	0	0	0	0	1	1	0	ALP
11064114:1	thun	0.969567	0	48	1	0	0	0	1	0	0	1	0	0	1	0	0	0	3	0	0	0	4	-1.43975	-0.287513	1	-0.814157	-3.33733	-1.40471	-2.1141	-3.10203	2	0	1	0	0	1	1	0	0	0	0	0	1	1	0	ALP
11064128:1	gal	3.55976	1	57	1	1	0	1	1	0	1	0	0	0	0	0	0	1	2	0	0	0	2	0.131078	-0.287513	1	-0.392332	1.3208	0.650834	-0.528524	-0.483062	2	0	1	0	1	1	1	0	0	0	1	1	1	1	0	ALP
11064128:1	lin	3.55976	1	57	1	1	0	1	1	0	0	1	0	0	0	0	0	1	4	0	0	0	2	0.131078	-0.287513	1	-0.392332	1.3208	0.650834	-0.528524	-0.483062	2	0	1	0	1	1	1	0	0	0	1	1	1	1	0	ALP
11064128:1	seib	3.55976	1	57	1	1	0	1	1	0	1	0	0	0	0	0	0	1	1	0	0	0	2	0.131078	-0.287513	1	-0.392332	1.3208	0.650834	-0.528524	-0.483062	2	0	1	0	1	1	1	0	0	0	1	1	1	1	0	ALP
11064128:1	thun	3.55976	1	57	1	1	0	1	1	0	1	0	0	0	0	0	1	0	3	0	0	0	2	0.131078	-0.287513	1	-0.392332	1.3208	0.650834	-0.528524	-0.483062	2	0	1	0	1	1	1	0	0	0	1	1	1	1	0	ALP
11064147:1	gal	0.747851	1	62	1	0	1	1	1	1	0	0	0	0	0	1	0	0	2	0	0	2	2	1.35878	0.884975	1	1.89064	-1.47408	-0.0343471	-0.528524	-1.79255	3	0	0	1	1	4	0	0	0	1	1	1	1	1	1	ALP
11064147:1	lin	0.747851	1	62	1	0	1	1	0	1	0	0	0	0	0	0	0	1	1	0	0	2	2	1.35878	0.884975	1	1.89064	-1.47408	-0.0343471	-0.528524	-1.79255	3	0	0	1	1	4	0	0	0	1	1	1	1	1	1	ALP
11064147:1	seib	0.747851	1	62	1	0	1	1	0	0	1	0	0	0	0	1	0	1	3	0	0	2	2	1.35878	0.884975	1	1.89064	-1.47408	-0.0343471	-0.528524	-1.79255	3	0	0	1	1	4	0	0	0	1	1	1	1	1	1	ALP
11064147:1	thun	0.747851	1	62	1	0	1	1	0	0	0	1	0	0	0	0	0	1	4	0	0	2	2	1.35878	0.884975	1	1.89064	-1.47408	-0.0343471	-0.528524	-1.79255	3	0	0	1	1	4	0	0	0	1	1	1	1	1	1	ALP
11064218:1	gal	0.390397	1	70	1	0	0	1	1	0	0	1	0	0	0	0	0	0	2	0	0	3	2	-1.14461	-1.10358	1	-0.10044	0.389176	-1.40471	1.05705	-1.79255	3	0	0	1	1	4	0	0	0	1	1	1	1	1	0	ALP
11064218:1	lin	0.390397	1	70	1	0	0	1	1	0	1	0	0	0	0	0	0	0	3	0	0	3	2	-1.14461	-1.10358	1	-0.10044	0.389176	-1.40471	1.05705	-1.79255	3	0	0	1	1	4	0	0	0	1	1	1	1	1	0	ALP
11064218:1	seib	0.390397	1	70	1	0	0	1	1	0	0	1	0	0	0	0	0	0	1	0	0	3	2	-1.14461	-1.10358	1	-0.10044	0.389176	-1.40471	1.05705	-1.79255	3	0	0	1	1	4	0	0	0	1	1	1	1	1	0	ALP
11064218:1	thun	0.390397	1	70	1	0	0	1	0	1	0	0	1	0	0	0	0	0	4	0	0	3	2	-1.14461	-1.10358	1	-0.10044	0.389176	-1.40471	1.05705	-1.79255	3	0	0	1	1	4	0	0	0	1	1	1	1	1	0	ALP
11064235:1	gal	1.93374	0	67	1	0	0	1	0	1	0	0	0	0	0	0	1	0	4	0	1	1	3	-1.29218	-0.287513	2	-0.426809	-0.542451	-1.40471	-0.528524	-0.483062	3	0	0	1	0	1	1	0	0	0	0	0	1	0	0	ALP
11064235:1	lin	1.93374	0	67	1	0	0	1	0	1	0	0	0	0	0	0	1	0	3	0	1	1	3	-1.29218	-0.287513	2	-0.426809	-0.542451	-1.40471	-0.528524	-0.483062	3	0	0	1	0	1	1	0	0	0	0	0	1	0	0	ALP
11064235:1	seib	1.93374	0	67	1	0	0	1	0	1	0	0	0	0	0	0	0	0	2	0	1	1	3	-1.29218	-0.287513	2	-0.426809	-0.542451	-1.40471	-0.528524	-0.483062	3	0	0	1	0	1	1	0	0	0	0	0	1	0	0	ALP
11064235:1	thun	1.93374	0	67	1	0	0	1	1	0	1	0	0	0	0	0	0	0	1	0	1	1	3	-1.29218	-0.287513	2	-0.426809	-0.542451	-1.40471	-0.528524	-0.483062	3	0	0	1	0	1	1	0	0	0	0	0	1	0	0	ALP
11064242:1	gal	0.489684	1	85	1	0	0	1	1	0	1	0	0	0	0	1	0	0	3	0	0	0	2	0.921481	-1.57964	1	-0.516498	1.3208	0.650834	1.05705	0.826423	3	0	0	1	0	3	0	0	1	0	0	0	1	1	0	ALP
11064242:1	lin	0.489684	1	85	1	0	0	1	1	0	0	1	0	0	0	1	0	1	2	0	0	0	2	0.921481	-1.57964	1	-0.516498	1.3208	0.650834	1.05705	0.826423	3	0	0	1	0	3	0	0	1	0	0	0	1	1	0	ALP
11064242:1	seib	0.489684	1	85	1	0	0	1	0	0	1	0	0	0	0	1	0	1	4	0	0	0	2	0.921481	-1.57964	1	-0.516498	1.3208	0.650834	1.05705	0.826423	3	0	0	1	0	3	0	0	1	0	0	0	1	1	0	ALP
11064242:1	thun	0.489684	1	85	1	0	0	1	0	0	1	0	1	0	1	0	1	0	1	0	0	0	2	0.921481	-1.57964	1	-0.516498	1.3208	0.650834	1.05705	0.826423	3	0	0	1	0	3	0	0	1	0	0	0	1	1	0	ALP
11064247:1	gal	0.423303	0	78	1	0	0	1	0	1	0	0	0	1	0	0	0	1	4	0	1	1	3	-0.107849	-0.427468	1	-0.761529	1.3208	0.650834	-0.528524	0.826423	3	0	0	1	0	2	0	1	0	0	1	1	1	1	0	ALP
11064247:1	lin	0.423303	0	78	1	0	0	1	1	0	1	0	0	1	0	0	1	1	3	0	1	1	3	-0.107849	-0.427468	1	-0.761529	1.3208	0.650834	-0.528524	0.826423	3	0	0	1	0	2	0	1	0	0	1	1	1	1	0	ALP
11064247:1	seib	0.423303	0	78	1	0	0	1	1	0	0	1	0	0	0	1	1	0	2	0	1	1	3	-0.107849	-0.427468	1	-0.761529	1.3208	0.650834	-0.528524	0.826423	3	0	0	1	0	2	0	1	0	0	1	1	1	1	0	ALP
11064247:1	thun	0.423303	0	78	1	0	0	1	1	0	0	1	0	1	0	0	0	0	1	0	1	1	3	-0.107849	-0.427468	1	-0.761529	1.3208	0.650834	-0.528524	0.826423	3	0	0	1	0	2	0	1	0	0	1	1	1	1	0	ALP
11064279:1	gal	0.265489	0	40	1	0	0	1	1	1	0	0	0	1	0	1	1	0	1	1	1	3	4	0.288035	0.378747	3	0.599439	-0.542451	-0.0343471	-0.528524	-1.79255	2	0	1	0	0	2	0	1	0	0	0	0	1	0	0	ALP
11064279:1	lin	0.265489	0	40	1	0	0	1	0	0	0	1	0	0	0	0	0	0	4	1	1	3	4	0.288035	0.378747	3	0.599439	-0.542451	-0.0343471	-0.528524	-1.79255	2	0	1	0	0	2	0	1	0	0	0	0	1	0	0	ALP
11064279:1	seib	0.265489	0	40	1	0	0	1	1	0	0	1	0	1	0	1	1	0	2	1	1	3	4	0.288035	0.378747	3	0.599439	-0.542451	-0.0343471	-0.528524	-1.79255	2	0	1	0	0	2	0	1	0	0	0	0	1	0	0	ALP
11064279:1	thun	0.265489	0	40	1	0	0	1	1	1	0	0	0	1	1	1	0	0	3	1	1	3	4	0.288035	0.378747	3	0.599439	-0.542451	-0.0343471	-0.528524	-1.79255	2	0	1	0	0	2	0	1	0	0	0	0	1	0	0	ALP
11064293:1	gal	1.6929	1	42	0	1	0	1	0	1	0	0	1	0	0	0	0	0	4	1	1	2	3	-0.611878	0.399849	1	-0.0223434	-0.542451	0.650834	-0.528524	0.826423	2	0	1	0	0	4	0	0	0	1	1	0	1	0	0	ALP
11064293:1	lin	1.6929	1	42	0	1	0	1	1	0	1	0	0	0	0	0	0	1	2	1	1	2	3	-0.611878	0.399849	1	-0.0223434	-0.542451	0.650834	-0.528524	0.826423	2	0	1	0	0	4	0	0	0	1	1	0	1	0	0	ALP
11064293:1	seib	1.6929	1	42	0	1	0	1	1	0	0	1	0	0	1	0	0	0	1	1	1	2	3	-0.611878	0.399849	1	-0.0223434	-0.542451	0.650834	-0.528524	0.826423	2	0	1	0	0	4	0	0	0	1	1	0	1	0	0	ALP
11064293:1	thun	1.6929	1	42	0	1	0	1	0	1	0	0	1	0	0	0	0	0	3	1	1	2	3	-0.611878	0.399849	1	-0.0223434	-0.542451	0.650834	-0.528524	0.826423	2	0	1	0	0	4	0	0	0	1	1	0	1	0	0	ALP
11064309:1	gal	1.86809	0	37	1	1	0	1	1	0	1	0	1	0	0	0	0	0	1	0	1	3	1	-0.246958	0.0446658	3	2.2535	1.3208	-0.719529	-0.528524	-0.483062	1	1	0	0	1	2	0	1	0	0	1	1	1	0	0	ALP
11064309:1	lin	1.86809	0	37	1	1	0	1	0	1	0	0	1	0	0	0	0	0	3	0	1	3	1	-0.246958	0.0446658	3	2.2535	1.3208	-0.719529	-0.528524	-0.483062	1	1	0	0	1	2	0	1	0	0	1	1	1	0	0	ALP
11064309:1	seib	1.86809	0	37	1	1	0	1	0	1	0	0	0	0	0	0	0	1	4	0	1	3	1	-0.246958	0.0446658	3	2.2535	1.3208	-0.719529	-0.528524	-0.483062	1	1	0	0	1	2	0	1	0	0	1	1	1	0	0	ALP
11064309:1	thun	1.86809	0	37	1	1	0	1	0	1	0	0	1	0	0	0	0	0	2	0	1	3	1	-0.246958	0.0446658	3	2.2535	1.3208	-0.719529	-0.528524	-0.483062	1	1	0	0	1	2	0	1	0	0	1	1	1	0	0	ALP
11064370:1	gal	0.210151	0	59	1	1	1	1	1	0	1	0	0	0	0	1	0	0	3	0	1	0	4	-0.353621	0.149402	2	-0.651771	-1.47408	-0.0343471	-2.1141	0.826423	2	0	1	0	0	2	0	1	0	0	0	1	0	1	0	ALP
11064370:1	lin	0.210151	0	59	1	1	1	1	0	0	0	1	0	0	0	1	0	0	4	0	1	0	4	-0.353621	0.149402	2	-0.651771	-1.47408	-0.0343471	-2.1141	0.826423	2	0	1	0	0	2	0	1	0	0	0	1	0	1	0	ALP
11064370:1	seib	0.210151	0	59	1	1	1	1	0	1	0	0	0	0	0	1	0	0	1	0	1	0	4	-0.353621	0.149402	2	-0.651771	-1.47408	-0.0343471	-2.1141	0.826423	2	0	1	0	0	2	0	1	0	0	0	1	0	1	0	ALP
11064370:1	thun	0.210151	0	59	1	1	1	1	0	0	1	0	0	0	0	1	0	0	2	0	1	0	4	-0.353621	0.149402	2	-0.651771	-1.47408	-0.0343471	-2.1141	0.826423	2	0	1	0	0	2	0	1	0	0	0	1	0	1	0	ALP
11064397:1	gal	0.515515	0	53	0	0	0	1	1	0	1	0	0	0	0	0	0	1	2	1	0	3	3	-0.884184	0.488194	1	0.306306	-1.47408	0.650834	-0.528524	-0.483062	2	0	1	0	1	3	0	0	1	0	0	1	1	0	0	ALP
11064397:1	lin	0.515515	0	53	0	0	0	1	1	0	1	0	0	0	0	0	0	1	1	1	0	3	3	-0.884184	0.488194	1	0.306306	-1.47408	0.650834	-0.528524	-0.483062	2	0	1	0	1	3	0	0	1	0	0	1	1	0	0	ALP
11064397:1	seib	0.515515	0	53	0	0	0	1	0	0	1	0	0	0	0	0	0	1	4	1	0	3	3	-0.884184	0.488194	1	0.306306	-1.47408	0.650834	-0.528524	-0.483062	2	0	1	0	1	3	0	0	1	0	0	1	1	0	0	ALP
11064397:1	thun	0.515515	0	53	0	0	0	1	1	0	1	0	0	0	0	0	0	1	3	1	0	3	3	-0.884184	0.488194	1	0.306306	-1.47408	0.650834	-0.528524	-0.483062	2	0	1	0	1	3	0	0	1	0	0	1	1	0	0	ALP
11064399:1	gal	0.437162	0	76	1	0	0	1	0	0	0	1	0	0	0	1	0	0	1	1	1	2	1	1.69674	0.81846	1	-0.737611	1.3208	0.650834	1.05705	0.826423	3	0	0	1	0	2	0	1	0	0	0	1	1	0	0	ALP
11064399:1	lin	0.437162	0	76	1	0	0	1	0	0	1	0	0	0	0	0	0	1	2	1	1	2	1	1.69674	0.81846	1	-0.737611	1.3208	0.650834	1.05705	0.826423	3	0	0	1	0	2	0	1	0	0	0	1	1	0	0	ALP
11064399:1	seib	0.437162	0	76	1	0	0	1	0	1	0	0	1	0	0	0	0	0	3	1	1	2	1	1.69674	0.81846	1	-0.737611	1.3208	0.650834	1.05705	0.826423	3	0	0	1	0	2	0	1	0	0	0	1	1	0	0	ALP
11064399:1	thun	0.437162	0	76	1	0	0	1	0	1	0	0	1	0	0	0	0	0	4	1	1	2	1	1.69674	0.81846	1	-0.737611	1.3208	0.650834	1.05705	0.826423	3	0	0	1	0	2	0	1	0	0	0	1	1	0	0	ALP
11064421:1	gal	0.793182	0	41	1	1	1	1	0	1	0	0	0	0	0	0	1	1	3	1	1	2	1	1.22405	0.671775	2	2.43882	0.389176	0.650834	1.05705	0.826423	2	0	1	0	1	2	0	1	0	0	0	0	1	0	0	ALP
11064421:1	lin	0.793182	0	41	1	1	1	1	0	1	0	0	1	0	0	0	0	0	2	1	1	2	1	1.22405	0.671775	2	2.43882	0.389176	0.650834	1.05705	0.826423	2	0	1	0	1	2	0	1	0	0	0	0	1	0	0	ALP
11064421:1	seib	0.793182	0	41	1	1	1	1	1	1	0	0	0	1	0	1	1	1	1	1	1	2	1	1.22405	0.671775	2	2.43882	0.389176	0.650834	1.05705	0.826423	2	0	1	0	1	2	0	1	0	0	0	0	1	0	0	ALP
11064421:1	thun	0.793182	0	41	1	1	1	1	0	1	0	0	1	0	0	0	0	0	4	1	1	2	1	1.22405	0.671775	2	2.43882	0.389176	0.650834	1.05705	0.826423	2	0	1	0	1	2	0	1	0	0	0	0	1	0	0	ALP
11064458:1	gal	5.17372	0	32	1	0	1	1	0	1	0	0	0	0	1	0	1	0	4	0	1	2	2	-1.43975	-2.20609	1	-0.293787	0.389176	0.650834	-2.1141	0.826423	1	1	0	0	1	1	1	0	0	0	0	0	1	0	0	ALP
11064458:1	lin	5.17372	0	32	1	0	1	1	0	1	0	0	0	1	1	1	1	0	1	0	1	2	2	-1.43975	-2.20609	1	-0.293787	0.389176	0.650834	-2.1141	0.826423	1	1	0	0	1	1	1	0	0	0	0	0	1	0	0	ALP
11064458:1	seib	5.17372	0	32	1	0	1	1	0	0	1	0	0	1	1	0	0	0	2	0	1	2	2	-1.43975	-2.20609	1	-0.293787	0.389176	0.650834	-2.1141	0.826423	1	1	0	0	1	1	1	0	0	0	0	0	1	0	0	ALP
11064458:1	thun	5.17372	0	32	1	0	1	1	1	1	0	0	0	1	1	0	0	0	3	0	1	2	2	-1.43975	-2.20609	1	-0.293787	0.389176	0.650834	-2.1141	0.826423	1	1	0	0	1	1	1	0	0	0	0	0	1	0	0	ALP
11064463:1	gal	0.962612	0	50	1	1	0	1	1	0	1	0	0	0	0	1	0	1	2	1	1	0	4	1.30219	0.184004	1	0.0532194	-0.542451	-0.719529	-0.528524	-0.483062	2	0	1	0	1	2	0	1	0	0	0	1	1	1	0	ALP
11064463:1	lin	0.962612	0	50	1	1	0	1	0	1	0	0	0	1	1	1	1	1	3	1	1	0	4	1.30219	0.184004	1	0.0532194	-0.542451	-0.719529	-0.528524	-0.483062	2	0	1	0	1	2	0	1	0	0	0	1	1	1	0	ALP
11064463:1	seib	0.962612	0	50	1	1	0	1	1	0	1	0	0	1	1	0	1	0	4	1	1	0	4	1.30219	0.184004	1	0.0532194	-0.542451	-0.719529	-0.528524	-0.483062	2	0	1	0	1	2	0	1	0	0	0	1	1	1	0	ALP
11064463:1	thun	0.962612	0	50	1	1	0	1	1	0	1	0	0	0	0	1	1	0	1	1	1	0	4	1.30219	0.184004	1	0.0532194	-0.542451	-0.719529	-0.528524	-0.483062	2	0	1	0	1	2	0	1	0	0	0	1	1	1	0	ALP
11064526:1	gal	1.30527	0	56	0	1	1	1	1	1	0	0	0	0	1	0	0	0	4	1	1	0	1	0.479709	0.134925	1	1.39274	-2.4057	-0.719529	2.64262	-1.79255	2	0	1	0	0	1	1	0	0	0	0	1	1	1	1	ALP
11064526:1	lin	1.30527	0	56	0	1	1	1	0	1	0	0	0	0	0	1	0	0	2	1	1	0	1	0.479709	0.134925	1	1.39274	-2.4057	-0.719529	2.64262	-1.79255	2	0	1	0	0	1	1	0	0	0	0	1	1	1	1	ALP
11064526:1	seib	1.30527	0	56	0	1	1	1	0	0	1	0	0	0	0	1	0	0	1	1	1	0	1	0.479709	0.134925	1	1.39274	-2.4057	-0.719529	2.64262	-1.79255	2	0	1	0	0	1	1	0	0	0	0	1	1	1	1	ALP
11064526:1	thun	1.30527	0	56	0	1	1	1	1	1	0	0	0	0	0	0	1	0	3	1	1	0	1	0.479709	0.134925	1	1.39274	-2.4057	-0.719529	2.64262	-1.79255	2	0	1	0	0	1	1	0	0	0	0	1	1	1	1	ALP
11064530:1	gal	0.391204	1	61	0	0	0	1	1	0	1	0	1	0	0	0	0	0	4	1	1	1	1	1.22405	0.855419	1	-0.189522	-2.4057	0.650834	2.64262	0.826423	3	0	0	1	0	3	0	0	1	0	0	0	1	1	0	ALP
11064530:1	lin	0.391204	1	61	0	0	0	1	0	1	0	0	1	0	0	0	0	1	1	1	1	1	1	1.22405	0.855419	1	-0.189522	-2.4057	0.650834	2.64262	0.826423	3	0	0	1	0	3	0	0	1	0	0	0	1	1	0	ALP
11064530:1	seib	0.391204	1	61	0	0	0	1	1	0	1	0	0	0	0	0	0	1	2	1	1	1	1	1.22405	0.855419	1	-0.189522	-2.4057	0.650834	2.64262	0.826423	3	0	0	1	0	3	0	0	1	0	0	0	1	1	0	ALP
11064530:1	thun	0.391204	1	61	0	0	0	1	1	0	1	0	1	0	0	0	0	0	3	1	1	1	1	1.22405	0.855419	1	-0.189522	-2.4057	0.650834	2.64262	0.826423	3	0	0	1	0	3	0	0	1	0	0	0	1	1	0	ALP
11064598:1	gal	10.5444	1	54	1	1	0	1	0	1	0	0	0	0	0	0	0	1	1	1	1	2	3	-0.444927	0.0585471	1	-0.677286	-0.542451	0.650834	1.05705	-0.483062	2	0	1	0	0	1	1	0	0	0	1	0	1	1	0	ALP
11064598:1	lin	10.5444	1	54	1	1	0	1	1	0	0	1	0	0	0	1	0	0	2	1	1	2	3	-0.444927	0.0585471	1	-0.677286	-0.542451	0.650834	1.05705	-0.483062	2	0	1	0	0	1	1	0	0	0	1	0	1	1	0	ALP
11064598:1	seib	10.5444	1	54	1	1	0	1	0	1	0	0	0	0	0	0	0	0	3	1	1	2	3	-0.444927	0.0585471	1	-0.677286	-0.542451	0.650834	1.05705	-0.483062	2	0	1	0	0	1	1	0	0	0	1	0	1	1	0	ALP
11064598:1	thun	10.5444	1	54	1	1	0	1	0	0	0	1	0	0	1	0	0	0	4	1	1	2	3	-0.444927	0.0585471	1	-0.677286	-0.542451	0.650834	1.05705	-0.483062	2	0	1	0	0	1	1	0	0	0	1	0	1	1	0	ALP
11064601:1	gal	0.872245	1	57	1	1	1	1	1	1	0	0	0	0	0	1	0	0	1	0	1	3	2	-0.508961	1.42951	1	-0.761529	-0.542451	0.650834	-0.528524	0.826423	2	0	1	0	1	2	0	1	0	0	0	1	1	0	0	ALP
11064601:1	lin	0.872245	1	57	1	1	1	1	0	1	0	0	0	0	0	1	0	0	4	0	1	3	2	-0.508961	1.42951	1	-0.761529	-0.542451	0.650834	-0.528524	0.826423	2	0	1	0	1	2	0	1	0	0	0	1	1	0	0	ALP
11064601:1	seib	0.872245	1	57	1	1	1	1	0	1	0	0	0	1	0	0	0	0	2	0	1	3	2	-0.508961	1.42951	1	-0.761529	-0.542451	0.650834	-0.528524	0.826423	2	0	1	0	1	2	0	1	0	0	0	1	1	0	0	ALP
11064601:1	thun	0.872245	1	57	1	1	1	1	1	1	0	0	1	0	0	0	0	0	3	0	1	3	2	-0.508961	1.42951	1	-0.761529	-0.542451	0.650834	-0.528524	0.826423	2	0	1	0	1	2	0	1	0	0	0	1	1	0	0	ALP
11074030:1	gal	0.172581	1	66	0	0	0	1	0	0	0	1	0	0	0	0	1	0	3	0	0	2	2	0.0397212	0.671775	1	-0.00710582	-1.47408	-0.719529	-0.528524	-1.79255	3	0	0	1	0	0	0	0	0	0	0	1	1	0	0	ALP
11074030:1	lin	0.172581	1	66	0	0	0	1	1	0	0	1	0	0	0	0	1	0	1	0	0	2	2	0.0397212	0.671775	1	-0.00710582	-1.47408	-0.719529	-0.528524	-1.79255	3	0	0	1	0	0	0	0	0	0	0	1	1	0	0	ALP
11074030:1	seib	0.172581	1	66	0	0	0	1	0	0	0	1	0	0	0	0	1	0	4	0	0	2	2	0.0397212	0.671775	1	-0.00710582	-1.47408	-0.719529	-0.528524	-1.79255	3	0	0	1	0	0	0	0	0	0	0	1	1	0	0	ALP
11074030:1	thun	0.172581	1	66	0	0	0	1	0	0	1	0	1	0	0	0	0	0	2	0	0	2	2	0.0397212	0.671775	1	-0.00710582	-1.47408	-0.719529	-0.528524	-1.79255	3	0	0	1	0	0	0	0	0	0	0	1	1	0	0	ALP
11074080:1	gal	7.72788	1	38	0	0	0	1	1	0	1	0	0	0	0	0	1	0	2	1	1	1	4	-1.43975	-2.20609	1	0.106435	1.3208	0.650834	2.64262	0.826423	1	1	0	0	0	1	1	0	0	0	0	1	1	0	0	ALP
11074080:1	lin	7.72788	1	38	0	0	0	1	1	0	1	0	0	0	0	1	0	0	3	1	1	1	4	-1.43975	-2.20609	1	0.106435	1.3208	0.650834	2.64262	0.826423	1	1	0	0	0	1	1	0	0	0	0	1	1	0	0	ALP
11074080:1	seib	7.72788	1	38	0	0	0	1	1	0	1	0	0	0	0	0	1	0	4	1	1	1	4	-1.43975	-2.20609	1	0.106435	1.3208	0.650834	2.64262	0.826423	1	1	0	0	0	1	1	0	0	0	0	1	1	0	0	ALP
11074080:1	thun	7.72788	1	38	0	0	0	1	1	1	0	0	0	0	0	0	1	0	1	1	1	1	4	-1.43975	-2.20609	1	0.106435	1.3208	0.650834	2.64262	0.826423	1	1	0	0	0	1	1	0	0	0	0	1	1	0	0	ALP
11074117:1	gal	0.980965	0	39	1	0	0	1	1	1	0	0	0	0	0	0	1	1	1	0	1	1	3	0.180409	-0.780327	1	0.208617	1.3208	0.650834	-0.528524	0.826423	1	1	0	0	1	1	1	0	0	0	0	0	1	1	0	ALP
11074117:1	lin	0.980965	0	39	1	0	0	1	1	0	1	0	0	0	0	1	1	0	4	0	1	1	3	0.180409	-0.780327	1	0.208617	1.3208	0.650834	-0.528524	0.826423	1	1	0	0	1	1	1	0	0	0	0	0	1	1	0	ALP
11074117:1	seib	0.980965	0	39	1	0	0	1	0	1	0	0	0	1	0	1	0	0	2	0	1	1	3	0.180409	-0.780327	1	0.208617	1.3208	0.650834	-0.528524	0.826423	1	1	0	0	1	1	1	0	0	0	0	0	1	1	0	ALP
11074117:1	thun	0.980965	0	39	1	0	0	1	0	0	0	1	0	0	0	1	0	0	3	0	1	1	3	0.180409	-0.780327	1	0.208617	1.3208	0.650834	-0.528524	0.826423	1	1	0	0	1	1	1	0	0	0	0	0	1	1	0	ALP
11074168:1	gal	4.14843	1	71	1	0	0	1	0	1	0	0	1	0	1	0	1	0	1	1	1	0	4	-0.307331	0.152058	1	-1.14822	1.3208	-0.0343471	-0.528524	0.826423	3	0	0	1	1	1	1	0	0	0	0	1	1	0	0	ALP
11074168:1	lin	4.14843	1	71	1	0	0	1	0	1	0	0	1	0	1	0	1	0	2	1	1	0	4	-0.307331	0.152058	1	-1.14822	1.3208	-0.0343471	-0.528524	0.826423	3	0	0	1	1	1	1	0	0	0	0	1	1	0	0	ALP
11074168:1	seib	4.14843	1	71	1	0	0	1	1	0	1	0	1	0	1	0	0	0	3	1	1	0	4	-0.307331	0.152058	1	-1.14822	1.3208	-0.0343471	-0.528524	0.826423	3	0	0	1	1	1	1	0	0	0	0	1	1	0	0	ALP
11074168:1	thun	4.14843	1	71	1	0	0	1	0	1	0	0	1	0	1	0	1	0	4	1	1	0	4	-0.307331	0.152058	1	-1.14822	1.3208	-0.0343471	-0.528524	0.826423	3	0	0	1	1	1	1	0	0	0	0	1	1	0	0	ALP
11074222:1	gal	0.894008	0	45	1	1	0	1	0	1	0	0	0	1	1	0	1	0	2	1	1	3	1	0.378505	0.573191	3	2.58312	1.3208	-0.0343471	1.05705	0.826423	2	0	1	0	1	2	0	1	0	0	0	1	1	0	0	ALP
11074222:1	lin	0.894008	0	45	1	1	0	1	0	0	0	1	0	0	0	0	0	0	1	1	1	3	1	0.378505	0.573191	3	2.58312	1.3208	-0.0343471	1.05705	0.826423	2	0	1	0	1	2	0	1	0	0	0	1	1	0	0	ALP
11074222:1	seib	0.894008	0	45	1	1	0	1	1	0	0	1	0	1	1	0	0	1	4	1	1	3	1	0.378505	0.573191	3	2.58312	1.3208	-0.0343471	1.05705	0.826423	2	0	1	0	1	2	0	1	0	0	0	1	1	0	0	ALP
11074222:1	thun	0.894008	0	45	1	1	0	1	1	0	1	0	1	0	0	0	0	0	3	1	1	3	1	0.378505	0.573191	3	2.58312	1.3208	-0.0343471	1.05705	0.826423	2	0	1	0	1	2	0	1	0	0	0	1	1	0	0	ALP
11074280:1	gal	1.22905	0	34	1	1	0	1	0	1	0	0	0	1	0	0	0	1	4	1	1	2	3	0.131078	-0.114653	2	-0.183966	1.3208	-0.0343471	-0.528524	-0.483062	1	1	0	0	1	4	0	0	0	1	1	1	1	0	1	ALP
11074280:1	lin	1.22905	0	34	1	1	0	1	0	1	0	0	0	0	0	0	0	1	2	1	1	2	3	0.131078	-0.114653	2	-0.183966	1.3208	-0.0343471	-0.528524	-0.483062	1	1	0	0	1	4	0	0	0	1	1	1	1	0	1	ALP
11074280:1	seib	1.22905	0	34	1	1	0	1	0	0	1	0	0	1	1	0	1	0	1	1	1	2	3	0.131078	-0.114653	2	-0.183966	1.3208	-0.0343471	-0.528524	-0.483062	1	1	0	0	1	4	0	0	0	1	1	1	1	0	1	ALP
11074280:1	thun	1.22905	0	34	1	1	0	1	1	0	1	0	1	0	0	0	0	0	3	1	1	2	3	0.131078	-0.114653	2	-0.183966	1.3208	-0.0343471	-0.528524	-0.483062	1	1	0	0	1	4	0	0	0	1	1	1	1	0	1	ALP
11074297:1	gal	9.56171	0	32	1	1	0	1	0	1	0	0	0	0	0	1	1	1	4	1	1	1	3	-0.704245	-0.287513	1	1.11406	0.389176	-0.0343471	-0.528524	0.826423	1	1	0	0	1	0	0	0	0	0	1	1	0	0	0	ALP
11074297:1	lin	9.56171	0	32	1	1	0	1	0	1	0	0	1	0	0	1	1	1	1	1	1	1	3	-0.704245	-0.287513	1	1.11406	0.389176	-0.0343471	-0.528524	0.826423	1	1	0	0	1	0	0	0	0	0	1	1	0	0	0	ALP
11074297:1	seib	9.56171	0	32	1	1	0	1	1	1	0	0	0	1	0	1	1	0	2	1	1	1	3	-0.704245	-0.287513	1	1.11406	0.389176	-0.0343471	-0.528524	0.826423	1	1	0	0	1	0	0	0	0	0	1	1	0	0	0	ALP
11074297:1	thun	9.56171	0	32	1	1	0	1	0	0	0	1	0	0	0	1	0	0	3	1	1	1	3	-0.704245	-0.287513	1	1.11406	0.389176	-0.0343471	-0.528524	0.826423	1	1	0	0	1	0	0	0	0	0	1	1	0	0	0	ALP
11074301:1	gal	1.25479	1	47	0	0	0	1	0	1	0	0	0	1	1	1	1	1	3	1	1	2	2	-0.601955	0.500305	1	-0.565931	-1.47408	-0.719529	-0.528524	-1.79255	2	0	1	0	1	0	0	0	0	0	1	1	1	0	0	ALP
11074301:1	lin	1.25479	1	47	0	0	0	1	1	1	0	0	0	1	0	1	1	0	4	1	1	2	2	-0.601955	0.500305	1	-0.565931	-1.47408	-0.719529	-0.528524	-1.79255	2	0	1	0	1	0	0	0	0	0	1	1	1	0	0	ALP
11074301:1	seib	1.25479	1	47	0	0	0	1	1	0	1	0	0	0	0	1	1	1	1	1	1	2	2	-0.601955	0.500305	1	-0.565931	-1.47408	-0.719529	-0.528524	-1.79255	2	0	1	0	1	0	0	0	0	0	1	1	1	0	0	ALP
11074301:1	thun	1.25479	1	47	0	0	0	1	1	0	0	1	0	0	0	1	1	0	2	1	1	2	2	-0.601955	0.500305	1	-0.565931	-1.47408	-0.719529	-0.528524	-1.79255	2	0	1	0	1	0	0	0	0	0	1	1	1	0	0	ALP
11074317:1	gal	0.793182	0	42	1	0	1	1	1	1	0	0	0	1	1	1	0	0	3	0	1	3	4	-0.0322552	0.579851	1	-0.294441	-0.542451	1.33602	1.05705	-0.483062	2	0	1	0	0	2	0	1	0	0	0	0	1	0	0	ALP
11074317:1	lin	0.793182	0	42	1	0	1	1	1	0	0	1	0	1	0	1	0	0	2	0	1	3	4	-0.0322552	0.579851	1	-0.294441	-0.542451	1.33602	1.05705	-0.483062	2	0	1	0	0	2	0	1	0	0	0	0	1	0	0	ALP
11074317:1	seib	0.793182	0	42	1	0	1	1	1	0	1	0	0	0	0	1	0	0	4	0	1	3	4	-0.0322552	0.579851	1	-0.294441	-0.542451	1.33602	1.05705	-0.483062	2	0	1	0	0	2	0	1	0	0	0	0	1	0	0	ALP
11074317:1	thun	0.793182	0	42	1	0	1	1	0	0	1	0	0	0	0	1	0	0	1	0	1	3	4	-0.0322552	0.579851	1	-0.294441	-0.542451	1.33602	1.05705	-0.483062	2	0	1	0	0	2	0	1	0	0	0	0	1	0	0	ALP
11074323:1	gal	0.843101	0	44	1	1	0	1	1	1	0	0	0	1	0	1	1	0	3	1	1	2	1	0.183449	0.358586	1	1.26561	1.3208	-0.719529	-0.528524	0.826423	2	0	1	0	1	4	0	0	0	1	1	0	1	0	0	ALP
11074323:1	lin	0.843101	0	44	1	1	0	1	0	0	0	1	0	0	0	1	0	1	2	1	1	2	1	0.183449	0.358586	1	1.26561	1.3208	-0.719529	-0.528524	0.826423	2	0	1	0	1	4	0	0	0	1	1	0	1	0	0	ALP
11074323:1	seib	0.843101	0	44	1	1	0	1	1	1	0	0	0	0	1	1	0	0	4	1	1	2	1	0.183449	0.358586	1	1.26561	1.3208	-0.719529	-0.528524	0.826423	2	0	1	0	1	4	0	0	0	1	1	0	1	0	0	ALP
11074323:1	thun	0.843101	0	44	1	1	0	1	1	1	0	0	1	1	0	1	0	1	1	1	1	2	1	0.183449	0.358586	1	1.26561	1.3208	-0.719529	-0.528524	0.826423	2	0	1	0	1	4	0	0	0	1	1	0	1	0	0	ALP
11074331:1	gal	0.77191	1	53	1	0	0	1	1	0	1	0	1	0	0	0	0	0	3	1	1	3	1	-0.854965	0.387277	2	-0.178077	-0.542451	-0.719529	1.05705	0.826423	2	0	1	0	1	4	0	0	0	1	1	1	1	1	0	ALP
11074331:1	lin	0.77191	1	53	1	0	0	1	1	0	1	0	1	0	0	0	0	1	2	1	1	3	1	-0.854965	0.387277	2	-0.178077	-0.542451	-0.719529	1.05705	0.826423	2	0	1	0	1	4	0	0	0	1	1	1	1	1	0	ALP
11074331:1	seib	0.77191	1	53	1	0	0	1	1	0	0	1	0	1	1	1	1	0	1	1	1	3	1	-0.854965	0.387277	2	-0.178077	-0.542451	-0.719529	1.05705	0.826423	2	0	1	0	1	4	0	0	0	1	1	1	1	1	0	ALP
11074331:1	thun	0.77191	1	53	1	0	0	1	1	1	0	0	1	0	0	0	0	1	4	1	1	3	1	-0.854965	0.387277	2	-0.178077	-0.542451	-0.719529	1.05705	0.826423	2	0	1	0	1	4	0	0	0	1	1	1	1	1	0	ALP
11074487:1	gal	0.693558	1	70	1	0	0	1	0	1	0	0	0	0	0	1	1	0	1	1	1	3	1	-0.634215	1.65412	2	-0.489385	-0.542451	1.33602	2.64262	0.826423	3	0	0	1	0	2	0	1	0	0	0	0	1	0	0	ALP
11074487:1	lin	0.693558	1	70	1	0	0	1	1	0	1	0	0	0	0	1	0	1	4	1	1	3	1	-0.634215	1.65412	2	-0.489385	-0.542451	1.33602	2.64262	0.826423	3	0	0	1	0	2	0	1	0	0	0	0	1	0	0	ALP
11074487:1	seib	0.693558	1	70	1	0	0	1	1	0	1	0	0	0	0	1	1	0	2	1	1	3	1	-0.634215	1.65412	2	-0.489385	-0.542451	1.33602	2.64262	0.826423	3	0	0	1	0	2	0	1	0	0	0	0	1	0	0	ALP
11074487:1	thun	0.693558	1	70	1	0	0	1	0	1	0	0	0	0	0	1	1	1	3	1	1	3	1	-0.634215	1.65412	2	-0.489385	-0.542451	1.33602	2.64262	0.826423	3	0	0	1	0	2	0	1	0	0	0	0	1	0	0	ALP
11074489:1	gal	1.81295	0	40	1	1	0	1	0	1	0	0	0	0	1	0	1	0	4	0	1	2	4	-0.499574	0.0650912	1	-0.04264	-0.542451	-0.0343471	-0.528524	0.826423	2	0	1	0	1	0	0	0	0	0	1	1	1	0	1	ALP
11074489:1	lin	1.81295	0	40	1	1	0	1	1	0	0	1	0	1	0	0	1	0	1	0	1	2	4	-0.499574	0.0650912	1	-0.04264	-0.542451	-0.0343471	-0.528524	0.826423	2	0	1	0	1	0	0	0	0	0	1	1	1	0	1	ALP
11074489:1	seib	1.81295	0	40	1	1	0	1	0	0	0	1	0	0	1	1	1	1	3	0	1	2	4	-0.499574	0.0650912	1	-0.04264	-0.542451	-0.0343471	-0.528524	0.826423	2	0	1	0	1	0	0	0	0	0	1	1	1	0	1	ALP
11074489:1	thun	1.81295	0	40	1	1	0	1	0	1	0	0	1	0	0	1	1	0	2	0	1	2	4	-0.499574	0.0650912	1	-0.04264	-0.542451	-0.0343471	-0.528524	0.826423	2	0	1	0	1	0	0	0	0	0	1	1	1	0	1	ALP
11074548:1	gal	0.448745	0	57	1	0	0	1	0	1	0	0	0	1	0	0	0	0	2	1	1	0	3	0.63116	0.773267	1	-0.401948	-0.542451	0.650834	-0.528524	-0.483062	2	0	1	0	0	2	0	1	0	0	0	0	1	0	0	ALP
11074548:1	lin	0.448745	0	57	1	0	0	1	0	0	1	0	0	0	0	0	0	1	3	1	1	0	3	0.63116	0.773267	1	-0.401948	-0.542451	0.650834	-0.528524	-0.483062	2	0	1	0	0	2	0	1	0	0	0	0	1	0	0	ALP
11074548:1	seib	0.448745	0	57	1	0	0	1	1	1	0	0	0	0	0	0	0	1	4	1	1	0	3	0.63116	0.773267	1	-0.401948	-0.542451	0.650834	-0.528524	-0.483062	2	0	1	0	0	2	0	1	0	0	0	0	1	0	0	ALP
11074548:1	thun	0.448745	0	57	1	0	0	1	1	0	0	1	0	0	0	0	0	0	1	1	1	0	3	0.63116	0.773267	1	-0.401948	-0.542451	0.650834	-0.528524	-0.483062	2	0	1	0	0	2	0	1	0	0	0	0	1	0	0	ALP
11074557:1	gal	1.51155	1	37	1	1	1	1	0	0	0	1	1	0	0	0	0	0	1	0	0	1	4	-0.107849	-2.20609	1	0.384467	-2.4057	1.33602	-2.1141	0.826423	1	1	0	0	0	3	0	0	1	0	0	0	1	1	0	ALP
11074557:1	lin	1.51155	1	37	1	1	1	1	0	0	0	1	0	0	0	0	0	1	2	0	0	1	4	-0.107849	-2.20609	1	0.384467	-2.4057	1.33602	-2.1141	0.826423	1	1	0	0	0	3	0	0	1	0	0	0	1	1	0	ALP
11074557:1	seib	1.51155	1	37	1	1	1	1	0	0	1	0	0	1	1	0	0	0	4	0	0	1	4	-0.107849	-2.20609	1	0.384467	-2.4057	1.33602	-2.1141	0.826423	1	1	0	0	0	3	0	0	1	0	0	0	1	1	0	ALP
11074557:1	thun	1.51155	1	37	1	1	1	1	1	0	0	1	0	0	0	0	0	1	3	0	0	1	4	-0.107849	-2.20609	1	0.384467	-2.4057	1.33602	-2.1141	0.826423	1	1	0	0	0	3	0	0	1	0	0	0	1	1	0	ALP
11074655:1	gal	1.44388	0	66	1	0	1	1	0	1	0	0	0	0	0	0	0	1	3	0	0	0	3	-0.542947	-1.01438	1	-0.428407	-1.47408	-0.719529	-0.528524	-1.79255	3	0	0	1	0	1	1	0	0	0	0	1	1	0	1	ALP
11074655:1	lin	1.44388	0	66	1	0	1	1	0	0	0	1	0	0	0	1	0	0	1	0	0	0	3	-0.542947	-1.01438	1	-0.428407	-1.47408	-0.719529	-0.528524	-1.79255	3	0	0	1	0	1	1	0	0	0	0	1	1	0	1	ALP
11074655:1	seib	1.44388	0	66	1	0	1	1	0	0	0	1	0	0	0	0	0	1	4	0	0	0	3	-0.542947	-1.01438	1	-0.428407	-1.47408	-0.719529	-0.528524	-1.79255	3	0	0	1	0	1	1	0	0	0	0	1	1	0	1	ALP
11074655:1	thun	1.44388	0	66	1	0	1	1	0	0	1	0	0	0	0	1	0	1	2	0	0	0	3	-0.542947	-1.01438	1	-0.428407	-1.47408	-0.719529	-0.528524	-1.79255	3	0	0	1	0	1	1	0	0	0	0	1	1	0	1	ALP
11074687:1	gal	0.350599	0	56	1	1	0	1	1	0	1	0	0	0	0	0	0	1	4	0	0	1	4	-0.556674	-2.20609	1	-0.394453	1.3208	-0.0343471	-0.528524	0.826423	2	0	1	0	0	4	0	0	0	1	0	1	1	1	0	ALP
11074687:1	lin	0.350599	0	56	1	1	0	1	0	1	0	0	0	0	0	0	0	1	1	0	0	1	4	-0.556674	-2.20609	1	-0.394453	1.3208	-0.0343471	-0.528524	0.826423	2	0	1	0	0	4	0	0	0	1	0	1	1	1	0	ALP
11074687:1	seib	0.350599	0	56	1	1	0	1	1	1	0	0	0	1	1	1	1	1	2	0	0	1	4	-0.556674	-2.20609	1	-0.394453	1.3208	-0.0343471	-0.528524	0.826423	2	0	1	0	0	4	0	0	0	1	0	1	1	1	0	ALP
11074687:1	thun	0.350599	0	56	1	1	0	1	0	0	1	0	1	0	0	0	0	1	3	0	0	1	4	-0.556674	-2.20609	1	-0.394453	1.3208	-0.0343471	-0.528524	0.826423	2	0	1	0	0	4	0	0	0	1	0	1	1	1	0	ALP
11084033:1	gal	0.499162	1	67	1	0	0	1	0	1	0	0	0	0	0	0	0	1	1	1	1	2	3	0.173544	1.08241	1	-0.902248	0.389176	-1.40471	1.05705	0.826423	3	0	0	1	1	3	0	0	1	0	0	0	1	1	0	ALP
11084033:1	lin	0.499162	1	67	1	0	0	1	1	0	1	0	0	0	0	0	0	1	2	1	1	2	3	0.173544	1.08241	1	-0.902248	0.389176	-1.40471	1.05705	0.826423	3	0	0	1	1	3	0	0	1	0	0	0	1	1	0	ALP
11084033:1	seib	0.499162	1	67	1	0	0	1	0	0	1	0	0	0	0	0	0	1	3	1	1	2	3	0.173544	1.08241	1	-0.902248	0.389176	-1.40471	1.05705	0.826423	3	0	0	1	1	3	0	0	1	0	0	0	1	1	0	ALP
11084033:1	thun	0.499162	1	67	1	0	0	1	0	1	0	0	1	0	0	0	0	1	4	1	1	2	3	0.173544	1.08241	1	-0.902248	0.389176	-1.40471	1.05705	0.826423	3	0	0	1	1	3	0	0	1	0	0	0	1	1	0	ALP
11084131:1	gal	0.555494	1	65	1	0	1	1	1	1	0	0	0	0	0	0	0	1	2	1	1	3	2	-0.16033	0.332429	1	0.994428	-1.47408	-1.40471	1.05705	-0.483062	3	0	0	1	1	0	0	0	0	0	0	1	1	0	0	ALP
11084131:1	lin	0.555494	1	65	1	0	1	1	1	0	1	0	0	0	0	0	0	1	3	1	1	3	2	-0.16033	0.332429	1	0.994428	-1.47408	-1.40471	1.05705	-0.483062	3	0	0	1	1	0	0	0	0	0	0	1	1	0	0	ALP
11084131:1	seib	0.555494	1	65	1	0	1	1	0	1	0	0	0	0	0	0	0	1	1	1	1	3	2	-0.16033	0.332429	1	0.994428	-1.47408	-1.40471	1.05705	-0.483062	3	0	0	1	1	0	0	0	0	0	0	1	1	0	0	ALP
11084131:1	thun	0.555494	1	65	1	0	1	1	0	0	0	1	0	0	0	1	0	0	4	1	1	3	2	-0.16033	0.332429	1	0.994428	-1.47408	-1.40471	1.05705	-0.483062	3	0	0	1	1	0	0	0	0	0	0	1	1	0	0	ALP
11084165:1	gal	0.972085	0	43	1	1	0	1	1	0	1	0	0	0	0	0	0	1	3	1	1	2	2	-1.03919	-1.48928	1	-0.0786677	0.389176	-0.0343471	1.05705	-0.483062	2	0	1	0	0	2	0	1	0	0	0	0	1	0	0	ALP
11084165:1	lin	0.972085	0	43	1	1	0	1	1	0	1	0	1	1	1	0	0	0	2	1	1	2	2	-1.03919	-1.48928	1	-0.0786677	0.389176	-0.0343471	1.05705	-0.483062	2	0	1	0	0	2	0	1	0	0	0	0	1	0	0	ALP
11084165:1	seib	0.972085	0	43	1	1	0	1	1	0	0	1	0	0	0	1	0	0	4	1	1	2	2	-1.03919	-1.48928	1	-0.0786677	0.389176	-0.0343471	1.05705	-0.483062	2	0	1	0	0	2	0	1	0	0	0	0	1	0	0	ALP
11084165:1	thun	0.972085	0	43	1	1	0	1	1	0	1	0	1	0	0	0	0	0	1	1	1	2	2	-1.03919	-1.48928	1	-0.0786677	0.389176	-0.0343471	1.05705	-0.483062	2	0	1	0	0	2	0	1	0	0	0	0	1	0	0	ALP
11084190:1	gal	1.16452	0	41	0	1	0	1	0	1	0	0	0	0	0	0	0	0	1	1	1	1	1	0.719743	0.54223	1	0.861907	1.3208	-0.0343471	-0.528524	0.826423	2	0	1	0	1	4	0	0	0	1	1	1	1	1	0	ALP
11084190:1	lin	1.16452	0	41	0	1	0	1	1	1	0	0	0	1	0	0	0	1	2	1	1	1	1	0.719743	0.54223	1	0.861907	1.3208	-0.0343471	-0.528524	0.826423	2	0	1	0	1	4	0	0	0	1	1	1	1	1	0	ALP
11084190:1	seib	1.16452	0	41	0	1	0	1	0	0	0	1	0	1	1	1	1	1	3	1	1	1	1	0.719743	0.54223	1	0.861907	1.3208	-0.0343471	-0.528524	0.826423	2	0	1	0	1	4	0	0	0	1	1	1	1	1	0	ALP
11084190:1	thun	1.16452	0	41	0	1	0	1	0	0	0	1	0	1	0	1	0	0	4	1	1	1	1	0.719743	0.54223	1	0.861907	1.3208	-0.0343471	-0.528524	0.826423	2	0	1	0	1	4	0	0	0	1	1	1	1	1	0	ALP
11084191:1	gal	0.390955	0	60	1	1	0	1	1	0	1	0	1	0	0	0	0	0	2	1	1	3	1	2.32702	0.666441	3	0.881018	1.3208	-1.40471	2.64262	0.826423	3	0	0	1	1	0	0	0	0	0	0	0	1	0	0	ALP
11084191:1	lin	0.390955	0	60	1	1	0	1	1	0	1	0	1	0	0	0	0	0	4	1	1	3	1	2.32702	0.666441	3	0.881018	1.3208	-1.40471	2.64262	0.826423	3	0	0	1	1	0	0	0	0	0	0	0	1	0	0	ALP
11084191:1	seib	0.390955	0	60	1	1	0	1	1	1	0	0	0	1	0	1	1	1	1	1	1	3	1	2.32702	0.666441	3	0.881018	1.3208	-1.40471	2.64262	0.826423	3	0	0	1	1	0	0	0	0	0	0	0	1	0	0	ALP
11084191:1	thun	0.390955	0	60	1	1	0	1	1	1	0	0	0	1	0	0	0	1	3	1	1	3	1	2.32702	0.666441	3	0.881018	1.3208	-1.40471	2.64262	0.826423	3	0	0	1	1	0	0	0	0	0	0	0	1	0	0	ALP
11084217:1	gal	0.481695	1	60	1	0	0	1	1	0	0	1	0	1	0	0	0	0	4	1	1	3	2	-1.43975	2.59035	3	-0.431311	-1.47408	-0.719529	1.05705	-0.483062	3	0	0	1	1	3	0	0	1	0	0	1	1	1	0	ALP
11084217:1	lin	0.481695	1	60	1	0	0	1	0	0	1	0	0	0	0	1	1	0	1	1	1	3	2	-1.43975	2.59035	3	-0.431311	-1.47408	-0.719529	1.05705	-0.483062	3	0	0	1	1	3	0	0	1	0	0	1	1	1	0	ALP
11084217:1	seib	0.481695	1	60	1	0	0	1	1	1	0	0	0	0	0	1	1	0	2	1	1	3	2	-1.43975	2.59035	3	-0.431311	-1.47408	-0.719529	1.05705	-0.483062	3	0	0	1	1	3	0	0	1	0	0	1	1	1	0	ALP
11084217:1	thun	0.481695	1	60	1	0	0	1	1	1	0	0	1	0	0	0	0	0	3	1	1	3	2	-1.43975	2.59035	3	-0.431311	-1.47408	-0.719529	1.05705	-0.483062	3	0	0	1	1	3	0	0	1	0	0	1	1	1	0	ALP
11084229:1	gal	1.4752	0	61	1	0	0	0	1	0	1	0	0	0	0	1	1	1	3	0	1	1	1	0.154547	-0.417079	1	-0.147277	-0.542451	-0.719529	2.64262	0.826423	3	0	0	1	0	1	1	0	0	0	0	0	1	0	0	ALP
11084229:1	lin	1.4752	0	61	1	0	0	0	0	1	0	0	0	1	0	0	1	1	4	0	1	1	1	0.154547	-0.417079	1	-0.147277	-0.542451	-0.719529	2.64262	0.826423	3	0	0	1	0	1	1	0	0	0	0	0	1	0	0	ALP
11084229:1	seib	1.4752	0	61	1	0	0	0	0	0	0	1	0	0	0	1	0	0	2	0	1	1	1	0.154547	-0.417079	1	-0.147277	-0.542451	-0.719529	2.64262	0.826423	3	0	0	1	0	1	1	0	0	0	0	0	1	0	0	ALP
11084229:1	thun	1.4752	0	61	1	0	0	0	1	1	0	0	0	0	0	0	1	0	1	0	1	1	1	0.154547	-0.417079	1	-0.147277	-0.542451	-0.719529	2.64262	0.826423	3	0	0	1	0	1	1	0	0	0	0	0	1	0	0	ALP
11084261:1	gal	0.713651	0	48	1	1	0	1	0	1	0	0	0	0	1	0	1	1	1	1	1	3	1	0.51953	0.307545	1	1.36012	-0.542451	-0.0343471	-0.528524	0.826423	2	0	1	0	1	2	0	1	0	0	1	1	1	1	1	ALP
11084261:1	lin	0.713651	0	48	1	1	0	1	1	0	1	0	0	0	0	0	1	0	2	1	1	3	1	0.51953	0.307545	1	1.36012	-0.542451	-0.0343471	-0.528524	0.826423	2	0	1	0	1	2	0	1	0	0	1	1	1	1	1	ALP
11084261:1	seib	0.713651	0	48	1	1	0	1	1	0	0	1	0	0	0	1	0	0	4	1	1	3	1	0.51953	0.307545	1	1.36012	-0.542451	-0.0343471	-0.528524	0.826423	2	0	1	0	1	2	0	1	0	0	1	1	1	1	1	ALP
11084261:1	thun	0.713651	0	48	1	1	0	1	0	1	0	0	1	0	0	1	1	0	3	1	1	3	1	0.51953	0.307545	1	1.36012	-0.542451	-0.0343471	-0.528524	0.826423	2	0	1	0	1	2	0	1	0	0	1	1	1	1	1	ALP
11084328:1	gal	0.557305	0	44	0	1	1	1	0	1	0	0	0	0	0	0	0	1	2	1	1	0	3	-0.801165	1.37122	1	1.32223	-1.47408	-1.40471	1.05705	-1.79255	2	0	1	0	1	0	0	0	0	0	0	0	1	1	0	ALP
11084328:1	lin	0.557305	0	44	0	1	1	1	1	0	1	0	0	0	0	0	0	1	4	1	1	0	3	-0.801165	1.37122	1	1.32223	-1.47408	-1.40471	1.05705	-1.79255	2	0	1	0	1	0	0	0	0	0	0	0	1	1	0	ALP
11084328:1	seib	0.557305	0	44	0	1	1	1	0	0	0	1	0	1	0	0	0	0	1	1	1	0	3	-0.801165	1.37122	1	1.32223	-1.47408	-1.40471	1.05705	-1.79255	2	0	1	0	1	0	0	0	0	0	0	0	1	1	0	ALP
11084328:1	thun	0.557305	0	44	0	1	1	1	0	1	0	0	0	0	0	0	0	1	3	1	1	0	3	-0.801165	1.37122	1	1.32223	-1.47408	-1.40471	1.05705	-1.79255	2	0	1	0	1	0	0	0	0	0	0	0	1	1	0	ALP
11084395:1	gal	0.980965	0	41	1	0	0	0	0	1	0	0	0	0	0	1	0	0	3	0	1	1	4	1.98712	-0.287513	1	-0.702801	-1.47408	0.650834	-0.528524	-0.483062	2	0	1	0	0	1	1	0	0	0	0	0	1	0	0	ALP
11084395:1	lin	0.980965	0	41	1	0	0	0	1	0	1	0	0	1	1	1	0	0	1	0	1	1	4	1.98712	-0.287513	1	-0.702801	-1.47408	0.650834	-0.528524	-0.483062	2	0	1	0	0	1	1	0	0	0	0	0	1	0	0	ALP
11084395:1	seib	0.980965	0	41	1	0	0	0	1	0	0	1	0	0	0	0	1	1	4	0	1	1	4	1.98712	-0.287513	1	-0.702801	-1.47408	0.650834	-0.528524	-0.483062	2	0	1	0	0	1	1	0	0	0	0	0	1	0	0	ALP
11084395:1	thun	0.980965	0	41	1	0	0	0	1	1	0	0	0	1	1	1	1	0	2	0	1	1	4	1.98712	-0.287513	1	-0.702801	-1.47408	0.650834	-0.528524	-0.483062	2	0	1	0	0	1	1	0	0	0	0	0	1	0	0	ALP
11084412:1	gal	1.68227	0	59	1	0	0	1	1	1	0	0	0	0	0	1	0	1	3	0	1	3	4	-0.804937	0.707719	2	-0.447759	-0.542451	-0.0343471	-0.528524	-0.483062	2	0	1	0	1	1	1	0	0	0	0	0	1	0	0	ALP
11084412:1	lin	1.68227	0	59	1	0	0	1	1	0	1	0	0	0	0	0	0	1	2	0	1	3	4	-0.804937	0.707719	2	-0.447759	-0.542451	-0.0343471	-0.528524	-0.483062	2	0	1	0	1	1	1	0	0	0	0	0	1	0	0	ALP
11084412:1	seib	1.68227	0	59	1	0	0	1	0	0	0	1	0	0	0	1	0	0	1	0	1	3	4	-0.804937	0.707719	2	-0.447759	-0.542451	-0.0343471	-0.528524	-0.483062	2	0	1	0	1	1	1	0	0	0	0	0	1	0	0	ALP
11084412:1	thun	1.68227	0	59	1	0	0	1	1	0	0	1	0	0	0	0	0	1	4	0	1	3	4	-0.804937	0.707719	2	-0.447759	-0.542451	-0.0343471	-0.528524	-0.483062	2	0	1	0	1	1	1	0	0	0	0	0	1	0	0	ALP
11084420:1	gal	0.871556	1	74	1	0	1	1	0	1	0	0	0	1	0	0	0	1	4	1	1	2	3	-0.0576644	1.1426	2	-0.79249	-0.542451	1.33602	-0.528524	0.826423	3	0	0	1	1	3	0	0	1	0	1	1	1	1	1	ALP
11084420:1	lin	0.871556	1	74	1	0	1	1	1	0	1	0	0	1	0	0	0	1	2	1	1	2	3	-0.0576644	1.1426	2	-0.79249	-0.542451	1.33602	-0.528524	0.826423	3	0	0	1	1	3	0	0	1	0	1	1	1	1	1	ALP
11084420:1	seib	0.871556	1	74	1	0	1	1	1	1	0	0	0	0	0	1	0	1	3	1	1	2	3	-0.0576644	1.1426	2	-0.79249	-0.542451	1.33602	-0.528524	0.826423	3	0	0	1	1	3	0	0	1	0	1	1	1	1	1	ALP
11084420:1	thun	0.871556	1	74	1	0	1	1	1	1	0	0	0	1	0	0	1	1	1	1	1	2	3	-0.0576644	1.1426	2	-0.79249	-0.542451	1.33602	-0.528524	0.826423	3	0	0	1	1	3	0	0	1	0	1	1	1	1	1	ALP
11084424:1	gal	0.341723	1	69	1	0	0	1	1	0	0	1	0	0	0	0	0	0	2	0	0	2	2	-0.901022	-0.307459	2	-0.762473	1.3208	1.33602	-0.528524	0.826423	3	0	0	1	1	0	0	0	0	0	0	1	1	1	0	ALP
11084424:1	lin	0.341723	1	69	1	0	0	1	0	0	1	0	0	0	0	1	0	0	3	0	0	2	2	-0.901022	-0.307459	2	-0.762473	1.3208	1.33602	-0.528524	0.826423	3	0	0	1	1	0	0	0	0	0	0	1	1	1	0	ALP
11084424:1	seib	0.341723	1	69	1	0	0	1	0	0	1	0	0	1	0	0	1	0	1	0	0	2	2	-0.901022	-0.307459	2	-0.762473	1.3208	1.33602	-0.528524	0.826423	3	0	0	1	1	0	0	0	0	0	0	1	1	1	0	ALP
11084424:1	thun	0.341723	1	69	1	0	0	1	0	1	0	0	1	0	0	0	0	0	4	0	0	2	2	-0.901022	-0.307459	2	-0.762473	1.3208	1.33602	-0.528524	0.826423	3	0	0	1	1	0	0	0	0	0	0	1	1	1	0	ALP
11084426:1	gal	0.714523	0	69	1	0	0	1	0	1	0	0	1	0	0	1	0	1	3	0	0	2	2	0.374114	-1.09691	2	-0.477777	-0.542451	1.33602	1.05705	0.826423	3	0	0	1	1	0	0	0	0	0	1	1	1	0	0	ALP
11084426:1	lin	0.714523	0	69	1	0	0	1	0	1	0	0	1	0	0	1	0	1	2	0	0	2	2	0.374114	-1.09691	2	-0.477777	-0.542451	1.33602	1.05705	0.826423	3	0	0	1	1	0	0	0	0	0	1	1	1	0	0	ALP
11084426:1	seib	0.714523	0	69	1	0	0	1	0	1	0	0	1	1	0	1	1	1	1	0	0	2	2	0.374114	-1.09691	2	-0.477777	-0.542451	1.33602	1.05705	0.826423	3	0	0	1	1	0	0	0	0	0	1	1	1	0	0	ALP
11084426:1	thun	0.714523	0	69	1	0	0	1	1	1	0	0	1	1	1	0	0	1	4	0	0	2	2	0.374114	-1.09691	2	-0.477777	-0.542451	1.33602	1.05705	0.826423	3	0	0	1	1	0	0	0	0	0	1	1	1	0	0	ALP
11084438:1	gal	4.08562	1	55	1	1	1	1	0	1	0	0	0	0	0	0	0	1	3	1	1	3	3	0.431492	0.430328	1	-0.0688086	0.389176	-1.40471	1.05705	-1.79255	2	0	1	0	1	1	1	0	0	0	1	1	1	0	0	ALP
11084438:1	lin	4.08562	1	55	1	1	1	1	1	1	0	0	0	1	0	0	0	0	4	1	1	3	3	0.431492	0.430328	1	-0.0688086	0.389176	-1.40471	1.05705	-1.79255	2	0	1	0	1	1	1	0	0	0	1	1	1	0	0	ALP
11084438:1	seib	4.08562	1	55	1	1	1	1	1	0	1	0	0	0	0	0	0	1	1	1	1	3	3	0.431492	0.430328	1	-0.0688086	0.389176	-1.40471	1.05705	-1.79255	2	0	1	0	1	1	1	0	0	0	1	1	1	0	0	ALP
11084438:1	thun	4.08562	1	55	1	1	1	1	0	1	0	0	1	0	0	0	0	0	2	1	1	3	3	0.431492	0.430328	1	-0.0688086	0.389176	-1.40471	1.05705	-1.79255	2	0	1	0	1	1	1	0	0	0	1	1	1	0	0	ALP
11084442:1	gal	0.323656	0	56	1	0	0	0	1	0	1	0	0	0	0	1	0	1	2	1	1	2	4	0.533845	-0.372489	2	-0.70665	-0.542451	-0.0343471	-0.528524	-0.483062	2	0	1	0	1	0	0	0	0	0	0	1	1	0	0	ALP
11084442:1	lin	0.323656	0	56	1	0	0	0	0	1	0	0	1	0	0	1	0	1	3	1	1	2	4	0.533845	-0.372489	2	-0.70665	-0.542451	-0.0343471	-0.528524	-0.483062	2	0	1	0	1	0	0	0	0	0	0	1	1	0	0	ALP
11084442:1	seib	0.323656	0	56	1	0	0	0	1	0	1	0	1	0	0	1	0	1	4	1	1	2	4	0.533845	-0.372489	2	-0.70665	-0.542451	-0.0343471	-0.528524	-0.483062	2	0	1	0	1	0	0	0	0	0	0	1	1	0	0	ALP
11084442:1	thun	0.323656	0	56	1	0	0	0	1	0	1	0	0	0	0	1	0	1	1	1	1	2	4	0.533845	-0.372489	2	-0.70665	-0.542451	-0.0343471	-0.528524	-0.483062	2	0	1	0	1	0	0	0	0	0	0	1	1	0	0	ALP
11084473:1	gal	0.431291	1	69	1	1	0	1	1	1	0	0	0	0	1	0	0	0	2	0	1	1	1	0.58229	0.542605	3	-0.586881	-0.542451	-0.0343471	-0.528524	-0.483062	3	0	0	1	0	3	0	0	1	0	0	1	1	0	1	ALP
11084473:1	lin	0.431291	1	69	1	1	0	1	1	0	0	1	0	0	0	0	0	1	1	0	1	1	1	0.58229	0.542605	3	-0.586881	-0.542451	-0.0343471	-0.528524	-0.483062	3	0	0	1	0	3	0	0	1	0	0	1	1	0	1	ALP
11084473:1	seib	0.431291	1	69	1	1	0	1	0	0	1	0	0	1	1	1	0	1	4	0	1	1	1	0.58229	0.542605	3	-0.586881	-0.542451	-0.0343471	-0.528524	-0.483062	3	0	0	1	0	3	0	0	1	0	0	1	1	0	1	ALP
11084473:1	thun	0.431291	1	69	1	1	0	1	1	0	0	1	0	1	0	0	1	0	3	0	1	1	1	0.58229	0.542605	3	-0.586881	-0.542451	-0.0343471	-0.528524	-0.483062	3	0	0	1	0	3	0	0	1	0	0	1	1	0	1	ALP
11084541:1	gal	0.575869	1	69	1	1	0	1	0	1	0	0	0	0	0	0	0	1	3	1	1	3	3	1.13015	0.851182	1	-0.817352	-0.542451	1.33602	-0.528524	0.826423	3	0	0	1	1	4	0	0	0	1	1	1	1	0	0	ALP
11084541:1	lin	0.575869	1	69	1	1	0	1	0	0	1	0	0	0	0	0	0	1	2	1	1	3	3	1.13015	0.851182	1	-0.817352	-0.542451	1.33602	-0.528524	0.826423	3	0	0	1	1	4	0	0	0	1	1	1	1	0	0	ALP
11084541:1	seib	0.575869	1	69	1	1	0	1	1	0	0	1	0	0	0	0	0	0	4	1	1	3	3	1.13015	0.851182	1	-0.817352	-0.542451	1.33602	-0.528524	0.826423	3	0	0	1	1	4	0	0	0	1	1	1	1	0	0	ALP
11084541:1	thun	0.575869	1	69	1	1	0	1	1	1	0	0	1	0	0	0	0	1	1	1	1	3	3	1.13015	0.851182	1	-0.817352	-0.542451	1.33602	-0.528524	0.826423	3	0	0	1	1	4	0	0	0	1	1	1	1	0	0	ALP
11084554:1	gal	2.15278	0	50	1	0	1	1	0	0	0	1	0	1	0	0	0	0	1	0	0	2	2	-0.791759	2.59035	1	-0.181488	-0.542451	1.33602	-0.528524	-0.483062	2	0	1	0	1	1	1	0	0	0	0	1	0	1	0	ALP
11084554:1	lin	2.15278	0	50	1	0	1	1	1	0	1	0	0	0	0	1	1	0	2	0	0	2	2	-0.791759	2.59035	1	-0.181488	-0.542451	1.33602	-0.528524	-0.483062	2	0	1	0	1	1	1	0	0	0	0	1	0	1	0	ALP
11084554:1	seib	2.15278	0	50	1	0	1	1	0	0	0	1	0	0	0	1	0	0	3	0	0	2	2	-0.791759	2.59035	1	-0.181488	-0.542451	1.33602	-0.528524	-0.483062	2	0	1	0	1	1	1	0	0	0	0	1	0	1	0	ALP
11084554:1	thun	2.15278	0	50	1	0	1	1	0	0	1	0	0	0	0	1	0	0	4	0	0	2	2	-0.791759	2.59035	1	-0.181488	-0.542451	1.33602	-0.528524	-0.483062	2	0	1	0	1	1	1	0	0	0	0	1	0	1	0	ALP
11084596:1	gal	2.79555	1	30	1	1	1	0	1	0	0	1	0	0	0	0	1	0	4	0	1	3	3	-0.265097	1.382	1	-0.538818	-0.542451	1.33602	1.05705	0.826423	1	1	0	0	1	3	0	0	1	0	0	1	1	0	0	ALP
11084596:1	lin	2.79555	1	30	1	1	1	0	1	0	1	0	1	0	0	1	1	1	1	0	1	3	3	-0.265097	1.382	1	-0.538818	-0.542451	1.33602	1.05705	0.826423	1	1	0	0	1	3	0	0	1	0	0	1	1	0	0	ALP
11084596:1	seib	2.79555	1	30	1	1	1	0	0	0	0	1	0	0	0	0	0	0	3	0	1	3	3	-0.265097	1.382	1	-0.538818	-0.542451	1.33602	1.05705	0.826423	1	1	0	0	1	3	0	0	1	0	0	1	1	0	0	ALP
11084596:1	thun	2.79555	1	30	1	1	1	0	0	1	0	0	1	0	0	1	0	0	2	0	1	3	3	-0.265097	1.382	1	-0.538818	-0.542451	1.33602	1.05705	0.826423	1	1	0	0	1	3	0	0	1	0	0	1	1	0	0	ALP
11084604:1	gal	0.658852	1	63	1	1	0	1	0	0	0	1	0	0	0	0	0	1	3	1	1	1	3	-1.05163	0.32086	1	-0.73536	-0.542451	-1.40471	-0.528524	-0.483062	3	0	0	1	1	3	0	0	1	0	0	1	1	0	0	ALP
11084604:1	lin	0.658852	1	63	1	1	0	1	0	0	0	1	0	0	0	0	0	1	1	1	1	1	3	-1.05163	0.32086	1	-0.73536	-0.542451	-1.40471	-0.528524	-0.483062	3	0	0	1	1	3	0	0	1	0	0	1	1	0	0	ALP
11084604:1	seib	0.658852	1	63	1	1	0	1	1	1	0	0	0	0	0	1	0	0	4	1	1	1	3	-1.05163	0.32086	1	-0.73536	-0.542451	-1.40471	-0.528524	-0.483062	3	0	0	1	1	3	0	0	1	0	0	1	1	0	0	ALP
11084604:1	thun	0.658852	1	63	1	1	0	1	1	1	0	0	0	0	0	1	0	0	2	1	1	1	3	-1.05163	0.32086	1	-0.73536	-0.542451	-1.40471	-0.528524	-0.483062	3	0	0	1	1	3	0	0	1	0	0	1	1	0	0	ALP
11084631:1	gal	2.15278	0	47	1	1	1	1	0	1	0	0	0	0	0	1	1	1	2	0	0	0	2	-0.456585	-1.55649	1	-0.705997	-1.47408	-0.719529	-0.528524	-1.79255	2	0	1	0	0	1	1	0	0	0	0	1	1	0	0	ALP
11084631:1	lin	2.15278	0	47	1	1	1	1	0	1	0	0	0	1	0	1	1	0	4	0	0	0	2	-0.456585	-1.55649	1	-0.705997	-1.47408	-0.719529	-0.528524	-1.79255	2	0	1	0	0	1	1	0	0	0	0	1	1	0	0	ALP
11084631:1	seib	2.15278	0	47	1	1	1	1	0	0	1	0	0	0	1	1	1	0	1	0	0	0	2	-0.456585	-1.55649	1	-0.705997	-1.47408	-0.719529	-0.528524	-1.79255	2	0	1	0	0	1	1	0	0	0	0	1	1	0	0	ALP
11084631:1	thun	2.15278	0	47	1	1	1	1	0	0	1	0	0	0	0	1	0	1	3	0	0	0	2	-0.456585	-1.55649	1	-0.705997	-1.47408	-0.719529	-0.528524	-1.79255	2	0	1	0	0	1	1	0	0	0	0	1	1	0	0	ALP
11084673:1	gal	1.80694	0	57	1	1	0	1	1	1	0	0	0	0	0	0	0	1	1	1	1	2	1	0.0777776	1.02351	1	-0.925512	-1.47408	0.650834	-0.528524	0.826423	2	0	1	0	1	1	1	0	0	0	0	1	1	0	0	ALP
11084673:1	lin	1.80694	0	57	1	1	0	1	1	0	1	0	0	0	0	1	0	0	2	1	1	2	1	0.0777776	1.02351	1	-0.925512	-1.47408	0.650834	-0.528524	0.826423	2	0	1	0	1	1	1	0	0	0	0	1	1	0	0	ALP
11084673:1	seib	1.80694	0	57	1	1	0	1	0	1	0	0	0	0	0	0	1	0	3	1	1	2	1	0.0777776	1.02351	1	-0.925512	-1.47408	0.650834	-0.528524	0.826423	2	0	1	0	1	1	1	0	0	0	0	1	1	0	0	ALP
11084673:1	thun	1.80694	0	57	1	1	0	1	0	1	0	0	1	0	0	0	0	0	4	1	1	2	1	0.0777776	1.02351	1	-0.925512	-1.47408	0.650834	-0.528524	0.826423	2	0	1	0	1	1	1	0	0	0	0	1	1	0	0	ALP
11084697:1	gal	0.846015	0	42	1	1	0	1	1	0	1	0	0	1	0	0	0	0	2	0	1	0	2	-0.107849	-0.970122	1	0.434401	-1.47408	-0.0343471	-0.528524	-0.483062	2	0	1	0	0	0	0	0	0	0	1	0	1	1	1	ALP
11084697:1	lin	0.846015	0	42	1	1	0	1	0	1	0	0	0	1	0	0	0	0	3	0	1	0	2	-0.107849	-0.970122	1	0.434401	-1.47408	-0.0343471	-0.528524	-0.483062	2	0	1	0	0	0	0	0	0	0	1	0	1	1	1	ALP
11084697:1	seib	0.846015	0	42	1	1	0	1	1	0	0	1	0	1	0	0	0	0	1	0	1	0	2	-0.107849	-0.970122	1	0.434401	-1.47408	-0.0343471	-0.528524	-0.483062	2	0	1	0	0	0	0	0	0	0	1	0	1	1	1	ALP
11084697:1	thun	0.846015	0	42	1	1	0	1	1	0	1	0	0	1	0	0	0	0	4	0	1	0	2	-0.107849	-0.970122	1	0.434401	-1.47408	-0.0343471	-0.528524	-0.483062	2	0	1	0	0	0	0	0	0	0	1	0	1	1	1	ALP
11084710:1	gal	1.51623	0	34	1	0	0	1	1	1	0	0	0	0	0	1	1	0	2	0	0	1	3	-1.43975	-0.394432	2	2.04	0.389176	-0.719529	1.05705	-0.483062	1	1	0	0	1	2	0	1	0	0	0	1	0	1	0	ALP
11084710:1	lin	1.51623	0	34	1	0	0	1	0	1	0	0	0	1	1	0	1	0	1	0	0	1	3	-1.43975	-0.394432	2	2.04	0.389176	-0.719529	1.05705	-0.483062	1	1	0	0	1	2	0	1	0	0	0	1	0	1	0	ALP
11084710:1	seib	1.51623	0	34	1	0	0	1	0	1	0	0	0	0	0	1	1	0	3	0	0	1	3	-1.43975	-0.394432	2	2.04	0.389176	-0.719529	1.05705	-0.483062	1	1	0	0	1	2	0	1	0	0	0	1	0	1	0	ALP
11084710:1	thun	1.51623	0	34	1	0	0	1	1	0	0	1	0	0	0	1	1	0	4	0	0	1	3	-1.43975	-0.394432	2	2.04	0.389176	-0.719529	1.05705	-0.483062	1	1	0	0	1	2	0	1	0	0	0	1	0	1	0	ALP
11084744:1	gal	2.38556	0	77	0	0	1	1	1	0	1	0	0	1	1	1	0	1	4	0	1	1	2	-0.560238	-1.57542	1	0.181668	1.3208	-0.0343471	-0.528524	0.826423	3	0	0	1	0	1	1	0	0	0	1	1	1	0	0	ALP
11084744:1	lin	2.38556	0	77	0	0	1	1	1	1	0	0	0	1	1	0	0	1	1	0	1	1	2	-0.560238	-1.57542	1	0.181668	1.3208	-0.0343471	-0.528524	0.826423	3	0	0	1	0	1	1	0	0	0	1	1	1	0	0	ALP
11084744:1	seib	2.38556	0	77	0	0	1	1	1	1	0	0	1	1	0	1	0	0	3	0	1	1	2	-0.560238	-1.57542	1	0.181668	1.3208	-0.0343471	-0.528524	0.826423	3	0	0	1	0	1	1	0	0	0	1	1	1	0	0	ALP
11084744:1	thun	2.38556	0	77	0	0	1	1	0	0	1	0	0	0	0	1	0	1	2	0	1	1	2	-0.560238	-1.57542	1	0.181668	1.3208	-0.0343471	-0.528524	0.826423	3	0	0	1	0	1	1	0	0	0	1	1	1	0	0	ALP
11084751:1	gal	0.847462	1	33	1	1	0	1	1	1	0	0	0	0	0	1	1	0	4	1	1	2	3	0.39561	0.49203	2	0.580887	-0.542451	-0.719529	1.05705	0.826423	1	1	0	0	0	0	0	0	0	0	0	0	1	0	0	ALP
11084751:1	lin	0.847462	1	33	1	1	0	1	1	0	1	0	0	0	0	0	1	1	1	1	1	2	3	0.39561	0.49203	2	0.580887	-0.542451	-0.719529	1.05705	0.826423	1	1	0	0	0	0	0	0	0	0	0	0	1	0	0	ALP
11084751:1	seib	0.847462	1	33	1	1	0	1	1	0	1	0	0	0	0	1	1	0	2	1	1	2	3	0.39561	0.49203	2	0.580887	-0.542451	-0.719529	1.05705	0.826423	1	1	0	0	0	0	0	0	0	0	0	0	1	0	0	ALP
11084751:1	thun	0.847462	1	33	1	1	0	1	0	1	0	0	1	0	0	1	1	0	3	1	1	2	3	0.39561	0.49203	2	0.580887	-0.542451	-0.719529	1.05705	0.826423	1	1	0	0	0	0	0	0	0	0	0	0	1	0	0	ALP
11094011:1	gal	1.97117	0	65	1	0	0	1	0	0	0	1	0	0	1	0	0	0	1	0	1	0	2	4.2705	0.501823	1	1.00825	-1.47408	-0.0343471	1.05705	-1.79255	3	0	0	1	0	1	1	0	0	0	0	0	1	1	0	ALP
11094011:1	lin	1.97117	0	65	1	0	0	1	1	0	1	0	1	0	0	0	0	0	4	0	1	0	2	4.2705	0.501823	1	1.00825	-1.47408	-0.0343471	1.05705	-1.79255	3	0	0	1	0	1	1	0	0	0	0	0	1	1	0	ALP
11094011:1	seib	1.97117	0	65	1	0	0	1	0	0	0	1	0	1	1	0	0	0	2	0	1	0	2	4.2705	0.501823	1	1.00825	-1.47408	-0.0343471	1.05705	-1.79255	3	0	0	1	0	1	1	0	0	0	0	0	1	1	0	ALP
11094011:1	thun	1.97117	0	65	1	0	0	1	1	0	1	0	0	0	0	0	0	1	3	0	1	0	2	4.2705	0.501823	1	1.00825	-1.47408	-0.0343471	1.05705	-1.79255	3	0	0	1	0	1	1	0	0	0	0	0	1	1	0	ALP
11094038:1	gal	1.98498	0	55	1	1	0	1	0	0	0	1	0	0	0	0	0	1	3	1	0	2	1	0.668764	-0.847959	1	0.836122	-3.33733	-0.719529	-0.528524	-1.79255	2	0	1	0	0	1	1	0	0	0	0	1	1	0	0	ALP
11094038:1	lin	1.98498	0	55	1	1	0	1	1	1	0	0	0	0	0	1	0	0	2	1	0	2	1	0.668764	-0.847959	1	0.836122	-3.33733	-0.719529	-0.528524	-1.79255	2	0	1	0	0	1	1	0	0	0	0	1	1	0	0	ALP
11094038:1	seib	1.98498	0	55	1	1	0	1	1	1	0	0	0	0	0	1	0	0	4	1	0	2	1	0.668764	-0.847959	1	0.836122	-3.33733	-0.719529	-0.528524	-1.79255	2	0	1	0	0	1	1	0	0	0	0	1	1	0	0	ALP
11094038:1	thun	1.98498	0	55	1	1	0	1	0	1	0	0	1	0	0	0	0	0	1	1	0	2	1	0.668764	-0.847959	1	0.836122	-3.33733	-0.719529	-0.528524	-1.79255	2	0	1	0	0	1	1	0	0	0	0	1	1	0	0	ALP
11094068:1	gal	3.80372	1	63	1	1	1	1	0	0	1	0	0	1	0	1	0	1	2	0	1	1	3	1.98348	0.264299	2	0.174794	1.3208	-0.0343471	1.05705	0.826423	3	0	0	1	1	1	1	0	0	0	0	1	1	0	0	ALP
11094068:1	lin	3.80372	1	63	1	1	1	1	0	1	0	0	0	0	0	1	1	1	1	0	1	1	3	1.98348	0.264299	2	0.174794	1.3208	-0.0343471	1.05705	0.826423	3	0	0	1	1	1	1	0	0	0	0	1	1	0	0	ALP
11094068:1	seib	3.80372	1	63	1	1	1	1	1	1	0	0	0	1	1	1	1	1	3	0	1	1	3	1.98348	0.264299	2	0.174794	1.3208	-0.0343471	1.05705	0.826423	3	0	0	1	1	1	1	0	0	0	0	1	1	0	0	ALP
11094068:1	thun	3.80372	1	63	1	1	1	1	0	0	0	1	0	0	1	0	0	1	4	0	1	1	3	1.98348	0.264299	2	0.174794	1.3208	-0.0343471	1.05705	0.826423	3	0	0	1	1	1	1	0	0	0	0	1	1	0	0	ALP
11094193:1	gal	0.651794	0	48	1	0	0	1	1	1	0	0	0	0	0	0	1	1	1	0	1	3	3	-0.107849	-0.287513	1	2.03515	1.3208	-1.40471	-0.528524	-1.79255	2	0	1	0	0	2	0	1	0	0	0	0	1	0	1	ALP
11094193:1	lin	0.651794	0	48	1	0	0	1	0	1	0	0	0	0	0	0	0	0	4	0	1	3	3	-0.107849	-0.287513	1	2.03515	1.3208	-1.40471	-0.528524	-1.79255	2	0	1	0	0	2	0	1	0	0	0	0	1	0	1	ALP
11094193:1	seib	0.651794	0	48	1	0	0	1	1	1	0	0	0	1	1	0	0	0	2	0	1	3	3	-0.107849	-0.287513	1	2.03515	1.3208	-1.40471	-0.528524	-1.79255	2	0	1	0	0	2	0	1	0	0	0	0	1	0	1	ALP
11094193:1	thun	0.651794	0	48	1	0	0	1	1	1	0	0	0	0	0	0	0	0	3	0	1	3	3	-0.107849	-0.287513	1	2.03515	1.3208	-1.40471	-0.528524	-1.79255	2	0	1	0	0	2	0	1	0	0	0	0	1	0	1	ALP
11094201:1	gal	0.140794	0	47	0	1	1	1	1	0	1	0	0	0	0	0	0	1	4	1	1	0	4	0.553682	1.02296	1	0.0355498	1.3208	-1.40471	-0.528524	-1.79255	2	0	1	0	0	2	0	1	0	0	0	1	1	0	0	ALP
11094201:1	lin	0.140794	0	47	0	1	1	1	1	1	0	0	0	0	0	0	0	1	2	1	1	0	4	0.553682	1.02296	1	0.0355498	1.3208	-1.40471	-0.528524	-1.79255	2	0	1	0	0	2	0	1	0	0	0	1	1	0	0	ALP
11094201:1	seib	0.140794	0	47	0	1	1	1	1	1	0	0	0	0	0	1	0	0	1	1	1	0	4	0.553682	1.02296	1	0.0355498	1.3208	-1.40471	-0.528524	-1.79255	2	0	1	0	0	2	0	1	0	0	0	1	1	0	0	ALP
11094201:1	thun	0.140794	0	47	0	1	1	1	0	0	1	0	0	0	0	1	0	0	3	1	1	0	4	0.553682	1.02296	1	0.0355498	1.3208	-1.40471	-0.528524	-1.79255	2	0	1	0	0	2	0	1	0	0	0	1	1	0	0	ALP
11094262:1	gal	3.92608	1	50	1	1	0	1	0	1	0	0	0	0	0	0	0	1	3	0	0	3	4	-0.381223	-0.084978	1	-0.290592	0.389176	-1.40471	-0.528524	0.826423	2	0	1	0	0	1	1	0	0	0	0	0	1	0	0	ALP
11094262:1	lin	3.92608	1	50	1	1	0	1	0	1	0	0	0	0	0	0	0	1	4	0	0	3	4	-0.381223	-0.084978	1	-0.290592	0.389176	-1.40471	-0.528524	0.826423	2	0	1	0	0	1	1	0	0	0	0	0	1	0	0	ALP
11094262:1	seib	3.92608	1	50	1	1	0	1	1	0	0	1	0	1	0	0	0	0	1	0	0	3	4	-0.381223	-0.084978	1	-0.290592	0.389176	-1.40471	-0.528524	0.826423	2	0	1	0	0	1	1	0	0	0	0	0	1	0	0	ALP
11094262:1	thun	3.92608	1	50	1	1	0	1	0	1	0	0	0	1	0	0	0	0	2	0	0	3	4	-0.381223	-0.084978	1	-0.290592	0.389176	-1.40471	-0.528524	0.826423	2	0	1	0	0	1	1	0	0	0	0	0	1	0	0	ALP
11094268:1	gal	0.599616	0	67	1	1	0	1	0	1	0	0	0	1	0	0	1	1	1	1	1	0	1	-0.481417	0.489568	1	0.558971	0.389176	0.650834	-0.528524	0.826423	3	0	0	1	0	2	0	1	0	0	0	0	1	0	0	ALP
11094268:1	lin	0.599616	0	67	1	1	0	1	0	0	1	0	0	0	1	0	1	0	2	1	1	0	1	-0.481417	0.489568	1	0.558971	0.389176	0.650834	-0.528524	0.826423	3	0	0	1	0	2	0	1	0	0	0	0	1	0	0	ALP
11094268:1	seib	0.599616	0	67	1	1	0	1	1	0	1	0	0	0	0	1	0	0	4	1	1	0	1	-0.481417	0.489568	1	0.558971	0.389176	0.650834	-0.528524	0.826423	3	0	0	1	0	2	0	1	0	0	0	0	1	0	0	ALP
11094268:1	thun	0.599616	0	67	1	1	0	1	0	1	0	0	1	0	0	0	0	0	3	1	1	0	1	-0.481417	0.489568	1	0.558971	0.389176	0.650834	-0.528524	0.826423	3	0	0	1	0	2	0	1	0	0	0	0	1	0	0	ALP
11094287:1	gal	0.267689	1	70	1	0	1	1	0	1	0	0	1	0	0	0	0	0	2	1	1	2	1	2.0205	1.02296	3	-1.14822	-1.47408	-0.0343471	-0.528524	0.826423	3	0	0	1	1	3	0	0	1	0	0	1	1	0	0	ALP
11094287:1	lin	0.267689	1	70	1	0	1	1	1	0	1	0	1	0	0	0	0	0	4	1	1	2	1	2.0205	1.02296	3	-1.14822	-1.47408	-0.0343471	-0.528524	0.826423	3	0	0	1	1	3	0	0	1	0	0	1	1	0	0	ALP
11094287:1	seib	0.267689	1	70	1	0	1	1	0	0	1	0	0	0	0	1	0	0	1	1	1	2	1	2.0205	1.02296	3	-1.14822	-1.47408	-0.0343471	-0.528524	0.826423	3	0	0	1	1	3	0	0	1	0	0	1	1	0	0	ALP
11094287:1	thun	0.267689	1	70	1	0	1	1	0	1	0	0	1	0	0	0	0	0	3	1	1	2	1	2.0205	1.02296	3	-1.14822	-1.47408	-0.0343471	-0.528524	0.826423	3	0	0	1	1	3	0	0	1	0	0	1	1	0	0	ALP
11094314:1	gal	1.44388	0	67	1	1	1	1	1	0	1	0	0	1	0	0	0	0	3	1	1	3	2	-0.0126504	0.671775	1	-0.309663	-1.47408	-0.719529	-0.528524	-1.79255	3	0	0	1	0	1	1	0	0	0	0	0	1	0	0	ALP
11094314:1	lin	1.44388	0	67	1	1	1	1	0	1	0	0	0	1	0	0	0	0	1	1	1	3	2	-0.0126504	0.671775	1	-0.309663	-1.47408	-0.719529	-0.528524	-1.79255	3	0	0	1	0	1	1	0	0	0	0	0	1	0	0	ALP
11094314:1	seib	1.44388	0	67	1	1	1	1	0	0	1	0	0	0	0	0	0	1	2	1	1	3	2	-0.0126504	0.671775	1	-0.309663	-1.47408	-0.719529	-0.528524	-1.79255	3	0	0	1	0	1	1	0	0	0	0	0	1	0	0	ALP
11094314:1	thun	1.44388	0	67	1	1	1	1	0	1	0	0	0	1	0	0	0	0	4	1	1	3	2	-0.0126504	0.671775	1	-0.309663	-1.47408	-0.719529	-0.528524	-1.79255	3	0	0	1	0	1	1	0	0	0	0	0	1	0	0	ALP
11094324:1	gal	2.89671	0	46	1	1	1	1	1	0	1	0	0	0	0	1	0	0	4	0	1	0	4	-1.43975	-2.20609	3	-0.0645926	-1.47408	-0.0343471	-0.528524	-1.79255	2	0	1	0	0	1	1	0	0	0	0	1	1	1	0	ALP
11094324:1	lin	2.89671	0	46	1	1	1	1	1	0	0	1	0	0	0	1	0	0	2	0	1	0	4	-1.43975	-2.20609	3	-0.0645926	-1.47408	-0.0343471	-0.528524	-1.79255	2	0	1	0	0	1	1	0	0	0	0	1	1	1	0	ALP
11094324:1	seib	2.89671	0	46	1	1	1	1	0	0	1	0	0	0	0	0	0	1	1	0	1	0	4	-1.43975	-2.20609	3	-0.0645926	-1.47408	-0.0343471	-0.528524	-1.79255	2	0	1	0	0	1	1	0	0	0	0	1	1	1	0	ALP
11094324:1	thun	2.89671	0	46	1	1	1	1	0	0	0	1	0	0	0	0	1	0	3	0	1	0	4	-1.43975	-2.20609	3	-0.0645926	-1.47408	-0.0343471	-0.528524	-1.79255	2	0	1	0	0	1	1	0	0	0	0	1	1	1	0	ALP
11094374:1	gal	0.80475	0	40	1	0	0	1	0	0	1	0	0	1	0	1	0	0	1	1	1	2	4	-0.209111	0.185987	1	0.696583	0.389176	-0.719529	-0.528524	0.826423	2	0	1	0	0	3	0	0	1	0	0	0	1	0	0	ALP
11094374:1	lin	0.80475	0	40	1	0	0	1	1	1	0	0	0	1	0	1	1	0	4	1	1	2	4	-0.209111	0.185987	1	0.696583	0.389176	-0.719529	-0.528524	0.826423	2	0	1	0	0	3	0	0	1	0	0	0	1	0	0	ALP
11094374:1	seib	0.80475	0	40	1	0	0	1	0	0	1	0	0	1	0	1	0	0	3	1	1	2	4	-0.209111	0.185987	1	0.696583	0.389176	-0.719529	-0.528524	0.826423	2	0	1	0	0	3	0	0	1	0	0	0	1	0	0	ALP
11094374:1	thun	0.80475	0	40	1	0	0	1	0	1	0	0	1	0	0	0	0	0	2	1	1	2	4	-0.209111	0.185987	1	0.696583	0.389176	-0.719529	-0.528524	0.826423	2	0	1	0	0	3	0	0	1	0	0	0	1	0	0	ALP
11094412:1	gal	1.69626	1	42	1	0	1	1	0	1	0	0	0	1	0	0	1	1	1	1	1	3	1	0.291877	-0.258236	3	-0.155319	-0.542451	-0.719529	-0.528524	-0.483062	2	0	1	0	0	0	0	0	0	0	0	0	1	1	0	ALP
11094412:1	lin	1.69626	1	42	1	0	1	1	0	1	0	0	0	0	0	0	0	1	2	1	1	3	1	0.291877	-0.258236	3	-0.155319	-0.542451	-0.719529	-0.528524	-0.483062	2	0	1	0	0	0	0	0	0	0	0	0	1	1	0	ALP
11094412:1	seib	1.69626	1	42	1	0	1	1	0	0	1	0	0	0	0	1	0	1	3	1	1	3	1	0.291877	-0.258236	3	-0.155319	-0.542451	-0.719529	-0.528524	-0.483062	2	0	1	0	0	0	0	0	0	0	0	0	1	1	0	ALP
11094412:1	thun	1.69626	1	42	1	0	1	1	1	0	1	0	1	0	0	0	1	1	4	1	1	3	1	0.291877	-0.258236	3	-0.155319	-0.542451	-0.719529	-0.528524	-0.483062	2	0	1	0	0	0	0	0	0	0	0	0	1	1	0	ALP
11094435:1	gal	0.252668	0	48	1	1	0	1	1	0	0	1	0	0	0	0	0	0	4	1	1	1	3	-0.93933	0.99653	2	0.694494	0.389176	1.33602	-0.528524	0.826423	2	0	1	0	0	0	0	0	0	0	0	0	1	0	0	ALP
11094435:1	lin	0.252668	0	48	1	1	0	1	1	0	1	0	0	0	0	0	0	1	3	1	1	1	3	-0.93933	0.99653	2	0.694494	0.389176	1.33602	-0.528524	0.826423	2	0	1	0	0	0	0	0	0	0	0	0	1	0	0	ALP
11094435:1	seib	0.252668	0	48	1	1	0	1	0	0	1	0	0	0	0	1	0	0	2	1	1	1	3	-0.93933	0.99653	2	0.694494	0.389176	1.33602	-0.528524	0.826423	2	0	1	0	0	0	0	0	0	0	0	0	1	0	0	ALP
11094435:1	thun	0.252668	0	48	1	1	0	1	1	1	0	0	1	0	0	0	0	0	1	1	1	1	3	-0.93933	0.99653	2	0.694494	0.389176	1.33602	-0.528524	0.826423	2	0	1	0	0	0	0	0	0	0	0	0	1	0	0	ALP
11094443:1	gal	0.880337	0	68	0	0	0	1	0	1	0	0	0	0	0	0	0	1	4	1	1	3	1	0.769998	-0.621172	1	0.152305	0.389176	-0.0343471	-0.528524	0.826423	3	0	0	1	0	4	0	0	0	1	1	1	1	0	0	ALP
11094443:1	lin	0.880337	0	68	0	0	0	1	0	0	0	1	0	0	0	0	0	1	1	1	1	3	1	0.769998	-0.621172	1	0.152305	0.389176	-0.0343471	-0.528524	0.826423	3	0	0	1	0	4	0	0	0	1	1	1	1	0	0	ALP
11094443:1	seib	0.880337	0	68	0	0	0	1	0	0	1	0	0	0	0	0	0	1	2	1	1	3	1	0.769998	-0.621172	1	0.152305	0.389176	-0.0343471	-0.528524	0.826423	3	0	0	1	0	4	0	0	0	1	1	1	1	0	0	ALP
11094443:1	thun	0.880337	0	68	0	0	0	1	1	0	1	0	0	0	0	0	1	1	3	1	1	3	1	0.769998	-0.621172	1	0.152305	0.389176	-0.0343471	-0.528524	0.826423	3	0	0	1	0	4	0	0	0	1	1	1	1	0	0	ALP
11094529:1	gal	2.79555	1	32	0	1	1	1	1	0	0	1	0	0	0	1	1	0	3	1	1	2	1	1.12419	0.823527	3	-0.455495	-0.542451	0.650834	-0.528524	0.826423	1	1	0	0	0	3	0	0	1	0	0	0	1	0	0	ALP
11094529:1	lin	2.79555	1	32	0	1	1	1	0	0	1	0	0	1	0	0	0	0	1	1	1	2	1	1.12419	0.823527	3	-0.455495	-0.542451	0.650834	-0.528524	0.826423	1	1	0	0	0	3	0	0	1	0	0	0	1	0	0	ALP
11094529:1	seib	2.79555	1	32	0	1	1	1	0	0	1	0	0	1	1	0	0	0	2	1	1	2	1	1.12419	0.823527	3	-0.455495	-0.542451	0.650834	-0.528524	0.826423	1	1	0	0	0	3	0	0	1	0	0	0	1	0	0	ALP
11094529:1	thun	2.79555	1	32	0	1	1	1	1	0	1	0	0	1	0	0	0	0	4	1	1	2	1	1.12419	0.823527	3	-0.455495	-0.542451	0.650834	-0.528524	0.826423	1	1	0	0	0	3	0	0	1	0	0	0	1	0	0	ALP
11104091:1	gal	1.69626	1	39	1	1	1	1	0	0	0	1	0	1	1	1	1	0	3	1	1	3	1	0.127468	0.601798	1	1.37012	1.3208	-1.40471	1.05705	0.826423	1	1	0	0	0	4	0	0	0	1	0	0	1	1	0	ALP
11104091:1	lin	1.69626	1	39	1	1	1	1	0	0	0	1	0	1	1	1	1	0	4	1	1	3	1	0.127468	0.601798	1	1.37012	1.3208	-1.40471	1.05705	0.826423	1	1	0	0	0	4	0	0	0	1	0	0	1	1	0	ALP
11104091:1	seib	1.69626	1	39	1	1	1	1	0	0	0	1	0	1	1	1	1	0	1	1	1	3	1	0.127468	0.601798	1	1.37012	1.3208	-1.40471	1.05705	0.826423	1	1	0	0	0	4	0	0	0	1	0	0	1	1	0	ALP
11104091:1	thun	1.69626	1	39	1	1	1	1	1	1	0	0	1	1	1	1	1	0	2	1	1	3	1	0.127468	0.601798	1	1.37012	1.3208	-1.40471	1.05705	0.826423	1	1	0	0	0	4	0	0	0	1	0	0	1	1	0	ALP
11114027:1	gal	0.393073	1	65	1	0	0	1	0	1	0	0	0	1	1	1	1	1	3	1	1	3	3	0.0482216	0.989025	3	-0.651771	-1.47408	-1.40471	-0.528524	-0.483062	3	0	0	1	0	4	0	0	0	1	0	1	1	1	0	ALP
11114027:1	lin	0.393073	1	65	1	0	0	1	1	0	1	0	0	1	0	1	0	1	1	1	1	3	3	0.0482216	0.989025	3	-0.651771	-1.47408	-1.40471	-0.528524	-0.483062	3	0	0	1	0	4	0	0	0	1	0	1	1	1	0	ALP
11114027:1	seib	0.393073	1	65	1	0	0	1	1	1	0	0	0	0	1	1	0	1	4	1	1	3	3	0.0482216	0.989025	3	-0.651771	-1.47408	-1.40471	-0.528524	-0.483062	3	0	0	1	0	4	0	0	0	1	0	1	1	1	0	ALP
11114027:1	thun	0.393073	1	65	1	0	0	1	1	1	0	0	0	1	0	0	1	1	2	1	1	3	3	0.0482216	0.989025	3	-0.651771	-1.47408	-1.40471	-0.528524	-0.483062	3	0	0	1	0	4	0	0	0	1	0	1	1	1	0	ALP
11114098:1	gal	0.19447	0	38	1	0	1	1	0	1	0	0	0	1	0	0	0	0	3	0	1	1	2	-0.97373	-0.722867	1	-0.509454	1.3208	-0.0343471	-2.1141	-0.483062	1	1	0	0	1	3	0	0	1	0	0	1	1	1	0	ALP
11114098:1	lin	0.19447	0	38	1	0	1	1	1	0	0	1	0	0	0	0	0	1	1	0	1	1	2	-0.97373	-0.722867	1	-0.509454	1.3208	-0.0343471	-2.1141	-0.483062	1	1	0	0	1	3	0	0	1	0	0	1	1	1	0	ALP
11114098:1	seib	0.19447	0	38	1	0	1	1	1	1	0	0	0	1	0	0	0	0	4	0	1	1	2	-0.97373	-0.722867	1	-0.509454	1.3208	-0.0343471	-2.1141	-0.483062	1	1	0	0	1	3	0	0	1	0	0	1	1	1	0	ALP
11114098:1	thun	0.19447	0	38	1	0	1	1	1	0	1	0	0	0	0	0	1	0	2	0	1	1	2	-0.97373	-0.722867	1	-0.509454	1.3208	-0.0343471	-2.1141	-0.483062	1	1	0	0	1	3	0	0	1	0	0	1	1	1	0	ALP
11114108:1	gal	1.31381	1	52	1	1	1	1	0	1	0	0	0	0	0	0	0	1	4	1	1	1	2	-0.504303	0.199003	1	0.22128	1.3208	0.650834	-0.528524	0.826423	2	0	1	0	1	2	0	1	0	0	0	0	1	0	0	ALP
11114108:1	lin	1.31381	1	52	1	1	1	1	1	0	1	0	0	0	0	0	1	1	1	1	1	1	2	-0.504303	0.199003	1	0.22128	1.3208	0.650834	-0.528524	0.826423	2	0	1	0	1	2	0	1	0	0	0	0	1	0	0	ALP
11114108:1	seib	1.31381	1	52	1	1	1	1	0	0	0	1	0	1	0	0	0	0	3	1	1	1	2	-0.504303	0.199003	1	0.22128	1.3208	0.650834	-0.528524	0.826423	2	0	1	0	1	2	0	1	0	0	0	0	1	0	0	ALP
11114108:1	thun	1.31381	1	52	1	1	1	1	1	1	0	0	1	1	0	1	0	1	2	1	1	1	2	-0.504303	0.199003	1	0.22128	1.3208	0.650834	-0.528524	0.826423	2	0	1	0	1	2	0	1	0	0	0	0	1	0	0	ALP
11114231:1	gal	0.747851	1	61	0	1	1	1	0	1	0	0	0	1	0	1	1	0	1	0	0	1	4	-0.107849	-1.2468	1	-0.143057	-0.542451	-0.719529	-0.528524	-0.483062	3	0	0	1	1	4	0	0	0	1	1	1	1	0	0	ALP
11114231:1	lin	0.747851	1	61	0	1	1	1	1	0	1	0	0	1	0	0	1	0	3	0	0	1	4	-0.107849	-1.2468	1	-0.143057	-0.542451	-0.719529	-0.528524	-0.483062	3	0	0	1	1	4	0	0	0	1	1	1	1	0	0	ALP
11114231:1	seib	0.747851	1	61	0	1	1	1	1	0	0	1	0	1	0	1	0	1	2	0	0	1	4	-0.107849	-1.2468	1	-0.143057	-0.542451	-0.719529	-0.528524	-0.483062	3	0	0	1	1	4	0	0	0	1	1	1	1	0	0	ALP
11114231:1	thun	0.747851	1	61	0	1	1	1	1	0	1	0	0	0	0	0	0	1	4	0	0	1	4	-0.107849	-1.2468	1	-0.143057	-0.542451	-0.719529	-0.528524	-0.483062	3	0	0	1	1	4	0	0	0	1	1	1	1	0	0	ALP
12014002:1	gal	1.16452	0	41	1	1	0	1	0	0	0	1	0	0	0	1	1	0	4	1	1	1	3	-0.311173	0.174918	1	-0.209528	0.389176	-1.40471	-0.528524	-0.483062	2	0	1	0	0	4	0	0	0	1	1	0	1	0	0	ALP
12014002:1	lin	1.16452	0	41	1	1	0	1	0	0	0	1	0	1	0	0	0	0	2	1	1	1	3	-0.311173	0.174918	1	-0.209528	0.389176	-1.40471	-0.528524	-0.483062	2	0	1	0	0	4	0	0	0	1	1	0	1	0	0	ALP
12014002:1	seib	1.16452	0	41	1	1	0	1	1	1	0	0	0	0	1	1	1	0	3	1	1	1	3	-0.311173	0.174918	1	-0.209528	0.389176	-1.40471	-0.528524	-0.483062	2	0	1	0	0	4	0	0	0	1	1	0	1	0	0	ALP
12014002:1	thun	1.16452	0	41	1	1	0	1	0	1	0	0	1	0	0	0	0	0	1	1	1	1	3	-0.311173	0.174918	1	-0.209528	0.389176	-1.40471	-0.528524	-0.483062	2	0	1	0	0	4	0	0	0	1	1	0	1	0	0	ALP
12014009:1	gal	2.66139	1	37	1	1	1	1	0	1	0	0	0	1	1	1	1	0	1	1	1	1	4	-1.43975	-2.20609	1	0.598638	1.3208	-0.0343471	-0.528524	0.826423	1	1	0	0	1	3	0	0	1	0	0	0	1	0	0	ALP
12014009:1	lin	2.66139	1	37	1	1	1	1	1	1	0	0	0	1	0	1	1	0	3	1	1	1	4	-1.43975	-2.20609	1	0.598638	1.3208	-0.0343471	-0.528524	0.826423	1	1	0	0	1	3	0	0	1	0	0	0	1	0	0	ALP
12014009:1	seib	2.66139	1	37	1	1	1	1	1	1	0	0	0	1	1	1	1	0	2	1	1	1	4	-1.43975	-2.20609	1	0.598638	1.3208	-0.0343471	-0.528524	0.826423	1	1	0	0	1	3	0	0	1	0	0	0	1	0	0	ALP
12014009:1	thun	2.66139	1	37	1	1	1	1	0	0	0	1	0	0	0	1	1	1	4	1	1	1	4	-1.43975	-2.20609	1	0.598638	1.3208	-0.0343471	-0.528524	0.826423	1	1	0	0	1	3	0	0	1	0	0	0	1	0	0	ALP
12014015:1	gal	1.19994	0	43	1	1	1	1	1	1	0	0	0	0	1	1	0	0	4	0	1	0	2	-1.43975	-1.94775	1	2.41709	0.389176	1.33602	-0.528524	-1.79255	2	0	1	0	1	2	0	1	0	0	1	1	1	1	0	ALP
12014015:1	lin	1.19994	0	43	1	1	1	1	1	1	0	0	0	0	0	0	0	1	1	0	1	0	2	-1.43975	-1.94775	1	2.41709	0.389176	1.33602	-0.528524	-1.79255	2	0	1	0	1	2	0	1	0	0	1	1	1	1	0	ALP
12014015:1	seib	1.19994	0	43	1	1	1	1	0	0	1	0	0	0	0	1	0	0	2	0	1	0	2	-1.43975	-1.94775	1	2.41709	0.389176	1.33602	-0.528524	-1.79255	2	0	1	0	1	2	0	1	0	0	1	1	1	1	0	ALP
12014015:1	thun	1.19994	0	43	1	1	1	1	0	1	0	0	0	0	0	1	0	1	3	0	1	0	2	-1.43975	-1.94775	1	2.41709	0.389176	1.33602	-0.528524	-1.79255	2	0	1	0	1	2	0	1	0	0	1	1	1	1	0	ALP
12014020:1	gal	0.769772	0	36	0	1	1	1	1	0	1	0	1	0	0	0	0	1	3	1	1	1	3	1.50521	0.49203	1	-0.37803	-0.542451	-0.0343471	-0.528524	-0.483062	1	1	0	0	1	0	0	0	0	0	0	1	1	1	0	ALP
12014020:1	lin	0.769772	0	36	0	1	1	1	0	1	0	0	0	0	0	1	1	1	4	1	1	1	3	1.50521	0.49203	1	-0.37803	-0.542451	-0.0343471	-0.528524	-0.483062	1	1	0	0	1	0	0	0	0	0	0	1	1	1	0	ALP
12014020:1	seib	0.769772	0	36	0	1	1	1	1	0	1	0	0	0	0	1	1	1	2	1	1	1	3	1.50521	0.49203	1	-0.37803	-0.542451	-0.0343471	-0.528524	-0.483062	1	1	0	0	1	0	0	0	0	0	0	1	1	1	0	ALP
12014020:1	thun	0.769772	0	36	0	1	1	1	0	0	1	0	0	0	0	1	1	0	1	1	1	1	3	1.50521	0.49203	1	-0.37803	-0.542451	-0.0343471	-0.528524	-0.483062	1	1	0	0	1	0	0	0	0	0	0	1	1	1	0	ALP
12014033:1	gal	6.62748	1	31	0	1	1	1	1	1	0	0	0	0	1	1	0	1	2	1	1	2	1	0.953218	0.364695	3	2.82515	1.3208	0.650834	1.05705	0.826423	1	1	0	0	1	0	0	0	0	0	1	1	1	0	1	ALP
12014033:1	lin	6.62748	1	31	0	1	1	1	1	1	0	0	0	1	0	1	0	0	3	1	1	2	1	0.953218	0.364695	3	2.82515	1.3208	0.650834	1.05705	0.826423	1	1	0	0	1	0	0	0	0	0	1	1	1	0	1	ALP
12014033:1	seib	6.62748	1	31	0	1	1	1	0	0	0	1	0	1	0	0	0	0	4	1	1	2	1	0.953218	0.364695	3	2.82515	1.3208	0.650834	1.05705	0.826423	1	1	0	0	1	0	0	0	0	0	1	1	1	0	1	ALP
12014033:1	thun	6.62748	1	31	0	1	1	1	0	0	1	0	0	1	0	1	0	0	1	1	1	2	1	0.953218	0.364695	3	2.82515	1.3208	0.650834	1.05705	0.826423	1	1	0	0	1	0	0	0	0	0	1	1	1	0	1	ALP
12014047:1	gal	0.589478	0	42	1	1	1	0	0	1	0	0	0	0	0	0	0	1	4	0	1	0	1	3.98771	0.671775	1	1.10445	0.389176	0.650834	-0.528524	-1.79255	2	0	1	0	0	2	0	1	0	0	0	0	0	1	0	ALP
12014047:1	lin	0.589478	0	42	1	1	1	0	1	0	1	0	0	0	0	0	0	1	1	0	1	0	1	3.98771	0.671775	1	1.10445	0.389176	0.650834	-0.528524	-1.79255	2	0	1	0	0	2	0	1	0	0	0	0	0	1	0	ALP
12014047:1	seib	0.589478	0	42	1	1	1	0	0	0	1	0	0	0	0	0	0	1	2	0	1	0	1	3.98771	0.671775	1	1.10445	0.389176	0.650834	-0.528524	-1.79255	2	0	1	0	0	2	0	1	0	0	0	0	0	1	0	ALP
12014047:1	thun	0.589478	0	42	1	1	1	0	1	0	1	0	0	0	0	0	0	1	3	0	1	0	1	3.98771	0.671775	1	1.10445	0.389176	0.650834	-0.528524	-1.79255	2	0	1	0	0	2	0	1	0	0	0	0	0	1	0	ALP
12014244:1	gal	2.29551	1	64	1	1	0	1	0	0	0	1	0	0	1	0	0	0	4	0	0	2	2	2.22199	0.671775	1	-0.0223434	1.3208	0.650834	-0.528524	0.826423	3	0	0	1	0	1	1	0	0	0	0	0	1	1	0	ALP
12014244:1	lin	2.29551	1	64	1	1	0	1	1	0	0	1	0	0	0	1	0	0	2	0	0	2	2	2.22199	0.671775	1	-0.0223434	1.3208	0.650834	-0.528524	0.826423	3	0	0	1	0	1	1	0	0	0	0	0	1	1	0	ALP
12014244:1	seib	2.29551	1	64	1	1	0	1	0	0	0	1	0	0	0	0	0	1	1	0	0	2	2	2.22199	0.671775	1	-0.0223434	1.3208	0.650834	-0.528524	0.826423	3	0	0	1	0	1	1	0	0	0	0	0	1	1	0	ALP
12014244:1	thun	2.29551	1	64	1	1	0	1	1	0	0	1	0	0	0	0	1	0	3	0	0	2	2	2.22199	0.671775	1	-0.0223434	1.3208	0.650834	-0.528524	0.826423	3	0	0	1	0	1	1	0	0	0	0	0	1	1	0	ALP
12014252:1	gal	0.238389	0	72	1	0	0	1	0	1	0	0	0	0	0	0	0	1	3	1	1	0	4	-1.20082	-1.52063	1	-1.09334	-0.542451	-0.0343471	-0.528524	0.826423	3	0	0	1	0	3	0	0	1	0	0	0	1	1	0	ALP
12014252:1	lin	0.238389	0	72	1	0	0	1	0	0	0	1	0	0	0	0	0	1	1	1	1	0	4	-1.20082	-1.52063	1	-1.09334	-0.542451	-0.0343471	-0.528524	0.826423	3	0	0	1	0	3	0	0	1	0	0	0	1	1	0	ALP
12014252:1	seib	0.238389	0	72	1	0	0	1	1	0	1	0	0	0	0	1	0	0	4	1	1	0	4	-1.20082	-1.52063	1	-1.09334	-0.542451	-0.0343471	-0.528524	0.826423	3	0	0	1	0	3	0	0	1	0	0	0	1	1	0	ALP
12014252:1	thun	0.238389	0	72	1	0	0	1	1	1	0	0	0	0	0	0	0	1	2	1	1	0	4	-1.20082	-1.52063	1	-1.09334	-0.542451	-0.0343471	-0.528524	0.826423	3	0	0	1	0	3	0	0	1	0	0	0	1	1	0	ALP
12014263:1	gal	1.10566	0	46	1	0	0	1	0	0	0	1	0	0	0	0	0	0	1	0	1	2	4	-1.04859	1.19856	2	0.0650226	-0.542451	-0.719529	-2.1141	-1.79255	2	0	1	0	1	1	1	0	0	0	0	0	1	1	0	ALP
12014263:1	lin	1.10566	0	46	1	0	0	1	1	0	0	1	0	0	0	0	0	0	4	0	1	2	4	-1.04859	1.19856	2	0.0650226	-0.542451	-0.719529	-2.1141	-1.79255	2	0	1	0	1	1	1	0	0	0	0	0	1	1	0	ALP
12014263:1	seib	1.10566	0	46	1	0	0	1	1	1	0	0	0	1	0	0	0	0	3	0	1	2	4	-1.04859	1.19856	2	0.0650226	-0.542451	-0.719529	-2.1141	-1.79255	2	0	1	0	1	1	1	0	0	0	0	0	1	1	0	ALP
12014263:1	thun	1.10566	0	46	1	0	0	1	0	0	1	0	0	0	0	1	0	0	2	0	1	2	4	-1.04859	1.19856	2	0.0650226	-0.542451	-0.719529	-2.1141	-1.79255	2	0	1	0	1	1	1	0	0	0	0	0	1	1	0	ALP
12014266:1	gal	0.973928	0	39	1	1	0	1	1	0	1	0	0	1	1	1	1	1	3	1	1	1	2	-0.107849	1.06573	2	0.829113	-0.542451	-0.0343471	1.05705	-0.483062	1	1	0	0	1	3	0	0	1	0	1	0	1	0	0	ALP
12014266:1	lin	0.973928	0	39	1	1	0	1	1	0	1	0	0	0	1	1	1	1	4	1	1	1	2	-0.107849	1.06573	2	0.829113	-0.542451	-0.0343471	1.05705	-0.483062	1	1	0	0	1	3	0	0	1	0	1	0	1	0	0	ALP
12014266:1	seib	0.973928	0	39	1	1	0	1	0	1	0	0	0	0	0	1	0	0	2	1	1	1	2	-0.107849	1.06573	2	0.829113	-0.542451	-0.0343471	1.05705	-0.483062	1	1	0	0	1	3	0	0	1	0	1	0	1	0	0	ALP
12014266:1	thun	0.973928	0	39	1	1	0	1	0	0	1	0	0	1	1	1	0	0	1	1	1	1	2	-0.107849	1.06573	2	0.829113	-0.542451	-0.0343471	1.05705	-0.483062	1	1	0	0	1	3	0	0	1	0	1	0	1	0	0	ALP
12014284:1	gal	0.78029	0	52	1	1	0	1	0	0	0	1	0	0	0	1	0	0	3	1	1	3	4	1.02597	0.272107	1	-0.983586	1.3208	-0.719529	-0.528524	-1.79255	2	0	1	0	1	4	0	0	0	1	1	1	1	1	0	ALP
12014284:1	lin	0.78029	0	52	1	1	0	1	0	0	0	1	0	0	0	0	0	1	1	1	1	3	4	1.02597	0.272107	1	-0.983586	1.3208	-0.719529	-0.528524	-1.79255	2	0	1	0	1	4	0	0	0	1	1	1	1	1	0	ALP
12014284:1	seib	0.78029	0	52	1	1	0	1	0	1	0	0	0	0	0	1	0	0	4	1	1	3	4	1.02597	0.272107	1	-0.983586	1.3208	-0.719529	-0.528524	-1.79255	2	0	1	0	1	4	0	0	0	1	1	1	1	1	0	ALP
12014284:1	thun	0.78029	0	52	1	1	0	1	0	0	1	0	0	0	0	1	0	0	2	1	1	3	4	1.02597	0.272107	1	-0.983586	1.3208	-0.719529	-0.528524	-1.79255	2	0	1	0	1	4	0	0	0	1	1	1	1	1	0	ALP
12014294:1	gal	0.817419	1	33	1	1	1	1	0	1	0	0	0	1	1	0	1	0	2	1	1	1	4	0.996967	0.729953	2	1.74189	-0.542451	-1.40471	-0.528524	-3.10203	1	1	0	0	0	2	0	1	0	0	0	0	1	1	0	ALP
12014294:1	lin	0.817419	1	33	1	1	1	1	1	0	0	1	0	1	1	0	0	0	1	1	1	1	4	0.996967	0.729953	2	1.74189	-0.542451	-1.40471	-0.528524	-3.10203	1	1	0	0	0	2	0	1	0	0	0	0	1	1	0	ALP
12014294:1	seib	0.817419	1	33	1	1	1	1	1	1	0	0	0	1	1	1	1	0	4	1	1	1	4	0.996967	0.729953	2	1.74189	-0.542451	-1.40471	-0.528524	-3.10203	1	1	0	0	0	2	0	1	0	0	0	0	1	1	0	ALP
12014294:1	thun	0.817419	1	33	1	1	1	1	1	1	0	0	0	1	1	1	1	0	3	1	1	1	4	0.996967	0.729953	2	1.74189	-0.542451	-1.40471	-0.528524	-3.10203	1	1	0	0	0	2	0	1	0	0	0	0	1	1	0	ALP
12014296:1	gal	4.00105	0	33	1	1	1	1	1	0	0	1	0	0	0	0	0	1	3	0	0	0	4	-1.43975	-2.20609	1	0.385398	0.389176	0.650834	-0.528524	-0.483062	1	1	0	0	1	1	1	0	0	0	0	0	0	0	0	ALP
12014296:1	lin	4.00105	0	33	1	1	1	1	0	0	0	1	0	0	0	0	0	1	1	0	0	0	4	-1.43975	-2.20609	1	0.385398	0.389176	0.650834	-0.528524	-0.483062	1	1	0	0	1	1	1	0	0	0	0	0	0	0	0	ALP
12014296:1	seib	4.00105	0	33	1	1	1	1	0	0	0	1	0	0	0	0	0	1	4	0	0	0	4	-1.43975	-2.20609	1	0.385398	0.389176	0.650834	-0.528524	-0.483062	1	1	0	0	1	1	1	0	0	0	0	0	0	0	0	ALP
12014296:1	thun	4.00105	0	33	1	1	1	1	1	0	0	1	0	0	0	0	0	1	2	0	0	0	4	-1.43975	-2.20609	1	0.385398	0.389176	0.650834	-0.528524	-0.483062	1	1	0	0	1	1	1	0	0	0	0	0	0	0	0	ALP
12014345:1	gal	0.210151	0	55	1	0	0	1	0	1	0	0	0	1	1	1	1	0	3	1	1	0	1	-1.05325	0.0198838	1	-0.374835	1.3208	1.33602	-0.528524	-0.483062	2	0	1	0	0	3	0	0	1	0	0	0	1	1	0	ALP
12014345:1	lin	0.210151	0	55	1	0	0	1	0	1	0	0	0	1	1	0	0	1	4	1	1	0	1	-1.05325	0.0198838	1	-0.374835	1.3208	1.33602	-0.528524	-0.483062	2	0	1	0	0	3	0	0	1	0	0	0	1	1	0	ALP
12014345:1	seib	0.210151	0	55	1	0	0	1	0	1	0	0	0	1	0	0	1	1	1	1	1	0	1	-1.05325	0.0198838	1	-0.374835	1.3208	1.33602	-0.528524	-0.483062	2	0	1	0	0	3	0	0	1	0	0	0	1	1	0	ALP
12014345:1	thun	0.210151	0	55	1	0	0	1	0	1	0	0	1	1	0	0	1	1	2	1	1	0	1	-1.05325	0.0198838	1	-0.374835	1.3208	1.33602	-0.528524	-0.483062	2	0	1	0	0	3	0	0	1	0	0	0	1	1	0	ALP
12014399:1	gal	0.691035	0	39	1	0	1	0	1	1	0	0	0	1	0	1	0	0	4	0	0	2	4	-0.265097	-0.420862	2	3.18107	1.3208	0.650834	1.05705	0.826423	1	1	0	0	0	4	0	0	0	1	0	1	0	0	0	ALP
12014399:1	lin	0.691035	0	39	1	0	1	0	1	1	0	0	0	0	0	1	0	0	2	0	0	2	4	-0.265097	-0.420862	2	3.18107	1.3208	0.650834	1.05705	0.826423	1	1	0	0	0	4	0	0	0	1	0	1	0	0	0	ALP
12014399:1	seib	0.691035	0	39	1	0	1	0	0	0	1	0	0	1	0	1	1	0	3	0	0	2	4	-0.265097	-0.420862	2	3.18107	1.3208	0.650834	1.05705	0.826423	1	1	0	0	0	4	0	0	0	1	0	1	0	0	0	ALP
12014399:1	thun	0.691035	0	39	1	0	1	0	0	1	0	0	1	0	0	1	0	0	1	0	0	2	4	-0.265097	-0.420862	2	3.18107	1.3208	0.650834	1.05705	0.826423	1	1	0	0	0	4	0	0	0	1	0	1	0	0	0	ALP
12014400:1	gal	0.19447	0	42	1	1	1	1	1	1	0	0	0	1	0	0	1	1	1	1	1	1	4	-0.0076556	0.145481	2	1.0364	-0.542451	-0.719529	1.05705	0.826423	2	0	1	0	1	2	0	1	0	0	0	0	1	1	1	ALP
12014400:1	lin	0.19447	0	42	1	1	1	1	1	0	1	0	0	0	0	0	0	1	2	1	1	1	4	-0.0076556	0.145481	2	1.0364	-0.542451	-0.719529	1.05705	0.826423	2	0	1	0	1	2	0	1	0	0	0	0	1	1	1	ALP
12014400:1	seib	0.19447	0	42	1	1	1	1	0	0	1	0	0	0	0	1	1	0	3	1	1	1	4	-0.0076556	0.145481	2	1.0364	-0.542451	-0.719529	1.05705	0.826423	2	0	1	0	1	2	0	1	0	0	0	0	1	1	1	ALP
12014400:1	thun	0.19447	0	42	1	1	1	1	0	1	0	0	0	1	0	1	0	0	4	1	1	1	4	-0.0076556	0.145481	2	1.0364	-0.542451	-0.719529	1.05705	0.826423	2	0	1	0	1	2	0	1	0	0	0	0	1	1	1	ALP
12014428:1	gal	0.288245	0	57	1	0	1	1	1	1	0	0	0	1	1	1	1	0	3	1	1	2	2	-0.795601	-1.81858	2	-0.533051	1.3208	1.33602	1.05705	-1.79255	2	0	1	0	1	2	0	1	0	0	0	1	1	1	0	ALP
12014428:1	lin	0.288245	0	57	1	0	1	1	0	1	0	0	0	0	0	1	0	1	2	1	1	2	2	-0.795601	-1.81858	2	-0.533051	1.3208	1.33602	1.05705	-1.79255	2	0	1	0	1	2	0	1	0	0	0	1	1	1	0	ALP
12014428:1	seib	0.288245	0	57	1	0	1	1	1	1	0	0	0	0	0	1	0	0	1	1	1	2	2	-0.795601	-1.81858	2	-0.533051	1.3208	1.33602	1.05705	-1.79255	2	0	1	0	1	2	0	1	0	0	0	1	1	1	0	ALP
12014428:1	thun	0.288245	0	57	1	0	1	1	0	0	1	0	0	0	0	1	0	1	4	1	1	2	2	-0.795601	-1.81858	2	-0.533051	1.3208	1.33602	1.05705	-1.79255	2	0	1	0	1	2	0	1	0	0	0	1	1	1	0	ALP
12014430:1	gal	1.68227	0	57	1	0	0	1	0	0	0	1	0	0	0	1	0	0	2	1	1	2	4	-0.260647	0.555455	1	0.45624	-0.542451	1.33602	-0.528524	0.826423	2	0	1	0	1	1	1	0	0	0	0	1	1	1	0	ALP
12014430:1	lin	1.68227	0	57	1	0	0	1	0	1	0	0	0	0	0	0	0	1	3	1	1	2	4	-0.260647	0.555455	1	0.45624	-0.542451	1.33602	-0.528524	0.826423	2	0	1	0	1	1	1	0	0	0	0	1	1	1	0	ALP
12014430:1	seib	1.68227	0	57	1	0	0	1	0	0	1	0	0	0	0	0	1	0	4	1	1	2	4	-0.260647	0.555455	1	0.45624	-0.542451	1.33602	-0.528524	0.826423	2	0	1	0	1	1	1	0	0	0	0	1	1	1	0	ALP
12014430:1	thun	1.68227	0	57	1	0	0	1	1	0	1	0	0	0	0	0	0	1	1	1	1	2	4	-0.260647	0.555455	1	0.45624	-0.542451	1.33602	-0.528524	0.826423	2	0	1	0	1	1	1	0	0	0	0	1	1	1	0	ALP
12014442:1	gal	0.463271	1	34	0	0	0	1	0	1	0	0	0	0	1	0	0	0	1	1	1	2	3	0.718404	-0.0159613	1	1.04913	-1.47408	-0.0343471	1.05705	-0.483062	1	1	0	0	0	0	0	0	0	0	0	0	1	1	0	ALP
12014442:1	lin	0.463271	1	34	0	0	0	1	0	0	0	1	0	0	0	1	1	0	4	1	1	2	3	0.718404	-0.0159613	1	1.04913	-1.47408	-0.0343471	1.05705	-0.483062	1	1	0	0	0	0	0	0	0	0	0	0	1	1	0	ALP
12014442:1	seib	0.463271	1	34	0	0	0	1	0	0	1	0	0	0	1	0	0	0	2	1	1	2	3	0.718404	-0.0159613	1	1.04913	-1.47408	-0.0343471	1.05705	-0.483062	1	1	0	0	0	0	0	0	0	0	0	0	1	1	0	ALP
12014442:1	thun	0.463271	1	34	0	0	0	1	1	1	0	0	0	1	0	1	0	0	3	1	1	2	3	0.718404	-0.0159613	1	1.04913	-1.47408	-0.0343471	1.05705	-0.483062	1	1	0	0	0	0	0	0	0	0	0	0	1	1	0	ALP
12014458:1	gal	0.426774	0	47	1	0	1	1	1	0	1	0	0	0	0	0	0	0	4	1	1	3	3	-0.792096	-0.534267	2	-0.62081	-1.47408	1.33602	-0.528524	-1.79255	2	0	1	0	0	3	0	0	1	0	0	0	1	1	0	ALP
12014458:1	lin	0.426774	0	47	1	0	1	1	0	0	0	1	0	0	0	0	0	0	1	1	1	3	3	-0.792096	-0.534267	2	-0.62081	-1.47408	1.33602	-0.528524	-1.79255	2	0	1	0	0	3	0	0	1	0	0	0	1	1	0	ALP
12014458:1	seib	0.426774	0	47	1	0	1	1	1	1	0	0	0	1	0	0	0	0	2	1	1	3	3	-0.792096	-0.534267	2	-0.62081	-1.47408	1.33602	-0.528524	-1.79255	2	0	1	0	0	3	0	0	1	0	0	0	1	1	0	ALP
12014458:1	thun	0.426774	0	47	1	0	1	1	0	1	0	0	0	0	0	0	0	0	3	1	1	3	3	-0.792096	-0.534267	2	-0.62081	-1.47408	1.33602	-0.528524	-1.79255	2	0	1	0	0	3	0	0	1	0	0	0	1	1	0	ALP
12014474:1	gal	0.265489	0	39	0	1	0	1	0	1	0	0	1	0	0	0	0	0	3	1	1	0	1	-0.00110939	-0.648413	1	-0.208579	-2.4057	0.650834	1.05705	-1.79255	1	1	0	0	1	2	0	1	0	0	0	0	1	0	0	ALP
12014474:1	lin	0.265489	0	39	0	1	0	1	1	0	0	1	0	1	0	0	0	0	2	1	1	0	1	-0.00110939	-0.648413	1	-0.208579	-2.4057	0.650834	1.05705	-1.79255	1	1	0	0	1	2	0	1	0	0	0	0	1	0	0	ALP
12014474:1	seib	0.265489	0	39	0	1	0	1	1	1	0	0	0	0	0	1	0	0	1	1	1	0	1	-0.00110939	-0.648413	1	-0.208579	-2.4057	0.650834	1.05705	-1.79255	1	1	0	0	1	2	0	1	0	0	0	0	1	0	0	ALP
12014474:1	thun	0.265489	0	39	0	1	0	1	0	1	0	0	1	0	0	0	0	0	4	1	1	0	1	-0.00110939	-0.648413	1	-0.208579	-2.4057	0.650834	1.05705	-1.79255	1	1	0	0	1	2	0	1	0	0	0	0	1	0	0	ALP
12014478:1	gal	0.486671	0	63	1	0	0	1	0	1	0	0	0	0	0	0	0	1	3	1	1	2	3	-0.761136	1.1526	2	-0.738265	-1.47408	-0.719529	-2.1141	0.826423	3	0	0	1	1	1	1	0	0	0	0	0	1	0	0	ALP
12014478:1	lin	0.486671	0	63	1	0	0	1	0	1	0	0	0	0	0	0	0	1	2	1	1	2	3	-0.761136	1.1526	2	-0.738265	-1.47408	-0.719529	-2.1141	0.826423	3	0	0	1	1	1	1	0	0	0	0	0	1	0	0	ALP
12014478:1	seib	0.486671	0	63	1	0	0	1	0	1	0	0	0	0	0	0	0	1	1	1	1	2	3	-0.761136	1.1526	2	-0.738265	-1.47408	-0.719529	-2.1141	0.826423	3	0	0	1	1	1	1	0	0	0	0	0	1	0	0	ALP
12014478:1	thun	0.486671	0	63	1	0	0	1	1	0	1	0	0	0	0	0	0	1	4	1	1	2	3	-0.761136	1.1526	2	-0.738265	-1.47408	-0.719529	-2.1141	0.826423	3	0	0	1	1	1	1	0	0	0	0	0	1	0	0	ALP
12014488:1	gal	1.75848	1	38	1	1	0	1	1	0	0	1	0	1	0	1	0	1	1	1	1	3	1	1.1112	0.03756	2	1.82199	-0.542451	-0.0343471	1.05705	-0.483062	1	1	0	0	1	4	0	0	0	1	1	1	1	1	0	ALP
12014488:1	lin	1.75848	1	38	1	1	0	1	1	1	0	0	0	1	0	1	0	0	2	1	1	3	1	1.1112	0.03756	2	1.82199	-0.542451	-0.0343471	1.05705	-0.483062	1	1	0	0	1	4	0	0	0	1	1	1	1	1	0	ALP
12014488:1	seib	1.75848	1	38	1	1	0	1	0	0	0	1	0	0	0	1	0	0	4	1	1	3	1	1.1112	0.03756	2	1.82199	-0.542451	-0.0343471	1.05705	-0.483062	1	1	0	0	1	4	0	0	0	1	1	1	1	1	0	ALP
12014488:1	thun	1.75848	1	38	1	1	0	1	1	1	0	0	1	1	0	1	0	1	3	1	1	3	1	1.1112	0.03756	2	1.82199	-0.542451	-0.0343471	1.05705	-0.483062	1	1	0	0	1	4	0	0	0	1	1	1	1	1	0	ALP
12014501:1	gal	0.793182	0	38	1	1	1	1	1	1	0	0	0	0	0	1	0	1	2	0	0	2	4	-0.346758	0.0971902	1	1.07139	-0.542451	-1.40471	-0.528524	-1.79255	1	1	0	0	0	2	0	1	0	0	0	1	1	1	0	ALP
12014501:1	lin	0.793182	0	38	1	1	1	1	0	0	0	1	0	0	0	1	0	0	1	0	0	2	4	-0.346758	0.0971902	1	1.07139	-0.542451	-1.40471	-0.528524	-1.79255	1	1	0	0	0	2	0	1	0	0	0	1	1	1	0	ALP
12014501:1	seib	0.793182	0	38	1	1	1	1	1	1	0	0	0	0	0	1	0	1	4	0	0	2	4	-0.346758	0.0971902	1	1.07139	-0.542451	-1.40471	-0.528524	-1.79255	1	1	0	0	0	2	0	1	0	0	0	1	1	1	0	ALP
12014501:1	thun	0.793182	0	38	1	1	1	1	1	0	0	1	0	1	1	0	0	1	3	0	0	2	4	-0.346758	0.0971902	1	1.07139	-0.542451	-1.40471	-0.528524	-1.79255	1	1	0	0	0	2	0	1	0	0	0	1	1	1	0	ALP
12014547:1	gal	5.45508	1	45	1	0	0	1	1	1	0	0	0	0	0	0	0	1	3	0	1	0	4	-1.43975	-2.20609	1	1.67111	-1.47408	-0.719529	1.05705	-1.79255	2	0	1	0	0	1	1	0	0	0	0	0	1	1	0	ALP
12014547:1	lin	5.45508	1	45	1	0	0	1	0	0	1	0	0	0	0	0	0	1	2	0	1	0	4	-1.43975	-2.20609	1	1.67111	-1.47408	-0.719529	1.05705	-1.79255	2	0	1	0	0	1	1	0	0	0	0	0	1	1	0	ALP
12014547:1	seib	5.45508	1	45	1	0	0	1	1	1	0	0	0	0	0	0	0	1	1	0	1	0	4	-1.43975	-2.20609	1	1.67111	-1.47408	-0.719529	1.05705	-1.79255	2	0	1	0	0	1	1	0	0	0	0	0	1	1	0	ALP
12014547:1	thun	5.45508	1	45	1	0	0	1	0	1	0	0	0	0	0	0	0	1	4	0	1	0	4	-1.43975	-2.20609	1	1.67111	-1.47408	-0.719529	1.05705	-1.79255	2	0	1	0	0	1	1	0	0	0	0	0	1	1	0	ALP
12014580:1	gal	0.722682	1	49	1	1	0	1	1	0	0	1	0	0	0	0	0	0	4	1	1	3	2	-1.19616	-1.7404	2	1.16831	-2.4057	-0.0343471	-0.528524	-1.79255	2	0	1	0	1	0	0	0	0	0	0	0	1	0	0	ALP
12014580:1	lin	0.722682	1	49	1	1	0	1	1	0	0	1	0	0	0	0	0	0	1	1	1	3	2	-1.19616	-1.7404	2	1.16831	-2.4057	-0.0343471	-0.528524	-1.79255	2	0	1	0	1	0	0	0	0	0	0	0	1	0	0	ALP
12014580:1	seib	0.722682	1	49	1	1	0	1	1	0	0	1	0	0	0	0	0	0	3	1	1	3	2	-1.19616	-1.7404	2	1.16831	-2.4057	-0.0343471	-0.528524	-1.79255	2	0	1	0	1	0	0	0	0	0	0	0	1	0	0	ALP
12014580:1	thun	0.722682	1	49	1	1	0	1	0	0	0	1	0	0	0	0	0	0	2	1	1	3	2	-1.19616	-1.7404	2	1.16831	-2.4057	-0.0343471	-0.528524	-1.79255	2	0	1	0	1	0	0	0	0	0	0	0	1	0	0	ALP
12014588:1	gal	0.705111	0	47	1	1	0	1	1	1	0	0	0	0	1	0	0	0	3	0	1	3	4	1.22405	0.671775	1	0.951891	1.3208	0.650834	1.05705	-0.483062	2	0	1	0	0	2	0	1	0	0	0	1	1	0	0	ALP
12014588:1	lin	0.705111	0	47	1	1	0	1	0	1	0	0	0	0	0	1	1	0	2	0	1	3	4	1.22405	0.671775	1	0.951891	1.3208	0.650834	1.05705	-0.483062	2	0	1	0	0	2	0	1	0	0	0	1	1	0	0	ALP
12014588:1	seib	0.705111	0	47	1	1	0	1	0	0	0	1	0	0	0	1	0	0	4	0	1	3	4	1.22405	0.671775	1	0.951891	1.3208	0.650834	1.05705	-0.483062	2	0	1	0	0	2	0	1	0	0	0	1	1	0	0	ALP
12014588:1	thun	0.705111	0	47	1	1	0	1	0	1	0	0	0	0	0	1	0	0	1	0	1	3	4	1.22405	0.671775	1	0.951891	1.3208	0.650834	1.05705	-0.483062	2	0	1	0	0	2	0	1	0	0	0	1	1	0	0	ALP
12014627:1	gal	2.10344	1	39	1	1	0	1	0	0	0	1	0	0	0	0	1	1	1	0	0	2	2	-0.80026	-0.790917	3	-0.195007	-1.47408	-0.719529	1.05705	-1.79255	1	1	0	0	1	3	0	0	1	0	1	1	1	1	1	ALP
12014627:1	lin	2.10344	1	39	1	1	0	1	0	0	0	1	0	0	0	1	1	1	2	0	0	2	2	-0.80026	-0.790917	3	-0.195007	-1.47408	-0.719529	1.05705	-1.79255	1	1	0	0	1	3	0	0	1	0	1	1	1	1	1	ALP
12014627:1	seib	2.10344	1	39	1	1	0	1	1	1	0	0	0	1	0	1	1	1	3	0	0	2	2	-0.80026	-0.790917	3	-0.195007	-1.47408	-0.719529	1.05705	-1.79255	1	1	0	0	1	3	0	0	1	0	1	1	1	1	1	ALP
12014627:1	thun	2.10344	1	39	1	1	0	1	0	0	1	0	1	0	0	1	1	1	4	0	0	2	2	-0.80026	-0.790917	3	-0.195007	-1.47408	-0.719529	1.05705	-1.79255	1	1	0	0	1	3	0	0	1	0	1	1	1	1	1	ALP
12014674:1	gal	1.16067	0	61	1	0	1	1	0	1	0	0	0	1	1	1	1	0	4	1	1	1	1	0.355058	0.598248	2	-0.820257	-0.542451	-0.0343471	-0.528524	-0.483062	3	0	0	1	1	1	1	0	0	0	0	1	1	0	0	ALP
12014674:1	lin	1.16067	0	61	1	0	1	1	1	0	0	1	0	0	0	0	0	1	3	1	1	1	1	0.355058	0.598248	2	-0.820257	-0.542451	-0.0343471	-0.528524	-0.483062	3	0	0	1	1	1	1	0	0	0	0	1	1	0	0	ALP
12014674:1	seib	1.16067	0	61	1	0	1	1	1	0	0	1	0	0	0	1	0	1	2	1	1	1	1	0.355058	0.598248	2	-0.820257	-0.542451	-0.0343471	-0.528524	-0.483062	3	0	0	1	1	1	1	0	0	0	0	1	1	0	0	ALP
12014674:1	thun	1.16067	0	61	1	0	1	1	1	0	1	0	1	1	0	1	1	1	1	1	1	1	1	0.355058	0.598248	2	-0.820257	-0.542451	-0.0343471	-0.528524	-0.483062	3	0	0	1	1	1	1	0	0	0	0	1	1	0	0	ALP
12014693:1	gal	0.19447	0	33	1	0	1	1	1	1	0	0	0	0	1	1	0	1	1	0	1	2	3	-0.943172	-0.666741	3	0.124053	0.389176	-0.0343471	1.05705	-0.483062	1	1	0	0	0	3	0	0	1	0	0	0	1	1	0	ALP
12014693:1	lin	0.19447	0	33	1	0	1	1	0	1	0	0	0	1	1	1	1	0	2	0	1	2	3	-0.943172	-0.666741	3	0.124053	0.389176	-0.0343471	1.05705	-0.483062	1	1	0	0	0	3	0	0	1	0	0	0	1	1	0	ALP
12014693:1	seib	0.19447	0	33	1	0	1	1	0	0	0	1	0	0	0	0	0	1	3	0	1	2	3	-0.943172	-0.666741	3	0.124053	0.389176	-0.0343471	1.05705	-0.483062	1	1	0	0	0	3	0	0	1	0	0	0	1	1	0	ALP
12014693:1	thun	0.19447	0	33	1	0	1	1	1	1	0	0	0	1	1	1	0	0	4	0	1	2	3	-0.943172	-0.666741	3	0.124053	0.389176	-0.0343471	1.05705	-0.483062	1	1	0	0	0	3	0	0	1	0	0	0	1	1	0	ALP
12014703:1	gal	2.10344	1	41	1	1	0	1	1	1	0	0	0	0	1	1	1	0	1	0	1	3	2	-0.211549	-0.351477	2	-0.272563	-0.542451	-0.719529	1.05705	-0.483062	2	0	1	0	1	2	0	1	0	0	1	1	0	1	0	ALP
12014703:1	lin	2.10344	1	41	1	1	0	1	1	0	1	0	0	0	1	1	1	1	3	0	1	3	2	-0.211549	-0.351477	2	-0.272563	-0.542451	-0.719529	1.05705	-0.483062	2	0	1	0	1	2	0	1	0	0	1	1	0	1	0	ALP
12014703:1	seib	2.10344	1	41	1	1	0	1	0	1	0	0	0	0	0	1	1	1	2	0	1	3	2	-0.211549	-0.351477	2	-0.272563	-0.542451	-0.719529	1.05705	-0.483062	2	0	1	0	1	2	0	1	0	0	1	1	0	1	0	ALP
12014703:1	thun	2.10344	1	41	1	1	0	1	1	1	0	0	1	0	0	0	0	0	4	0	1	3	2	-0.211549	-0.351477	2	-0.272563	-0.542451	-0.719529	1.05705	-0.483062	2	0	1	0	1	2	0	1	0	0	1	1	0	1	0	ALP
12014707:1	gal	1.25479	1	51	1	1	1	1	0	1	0	0	0	0	0	0	0	1	1	0	1	3	2	-0.0954025	0.368999	1	0.541442	0.389176	-0.0343471	1.05705	-0.483062	2	0	1	0	1	0	0	0	0	0	1	1	0	1	0	ALP
12014707:1	lin	1.25479	1	51	1	1	1	1	1	1	0	0	0	1	0	0	0	0	4	0	1	3	2	-0.0954025	0.368999	1	0.541442	0.389176	-0.0343471	1.05705	-0.483062	2	0	1	0	1	0	0	0	0	0	1	1	0	1	0	ALP
12014707:1	seib	1.25479	1	51	1	1	1	1	0	0	1	0	0	0	0	0	0	1	2	0	1	3	2	-0.0954025	0.368999	1	0.541442	0.389176	-0.0343471	1.05705	-0.483062	2	0	1	0	1	0	0	0	0	0	1	1	0	1	0	ALP
12014707:1	thun	1.25479	1	51	1	1	1	1	0	1	0	0	0	0	0	0	1	0	3	0	1	3	2	-0.0954025	0.368999	1	0.541442	0.389176	-0.0343471	1.05705	-0.483062	2	0	1	0	1	0	0	0	0	0	1	1	0	1	0	ALP
12014731:1	gal	5.28281	1	47	1	1	0	1	1	0	0	1	0	0	0	0	1	0	2	1	1	0	4	-0.107849	-0.287513	2	-0.873828	0.389176	-0.0343471	-0.528524	-1.79255	2	0	1	0	1	1	1	0	0	0	0	0	1	0	0	ALP
12014731:1	lin	5.28281	1	47	1	1	0	1	0	1	0	0	0	0	0	0	1	0	3	1	1	0	4	-0.107849	-0.287513	2	-0.873828	0.389176	-0.0343471	-0.528524	-1.79255	2	0	1	0	1	1	1	0	0	0	0	0	1	0	0	ALP
12014731:1	seib	5.28281	1	47	1	1	0	1	1	0	1	0	0	0	0	0	1	0	1	1	1	0	4	-0.107849	-0.287513	2	-0.873828	0.389176	-0.0343471	-0.528524	-1.79255	2	0	1	0	1	1	1	0	0	0	0	0	1	0	0	ALP
12014731:1	thun	5.28281	1	47	1	1	0	1	0	1	0	0	1	0	0	0	0	0	4	1	1	0	4	-0.107849	-0.287513	2	-0.873828	0.389176	-0.0343471	-0.528524	-1.79255	2	0	1	0	1	1	1	0	0	0	0	0	1	0	0	ALP
12024020:1	gal	2.93895	0	53	1	0	0	1	1	1	0	0	0	0	0	1	0	0	2	0	0	2	4	-1.04475	2.16068	0	-0.385621	-0.542451	-0.0343471	-0.528524	-0.483062	2	0	1	0	0	1	1	0	0	0	0	0	1	1	0	ALP
12024020:1	lin	2.93895	0	53	1	0	0	1	1	0	1	0	0	0	0	0	0	1	3	0	0	2	4	-1.04475	2.16068	0	-0.385621	-0.542451	-0.0343471	-0.528524	-0.483062	2	0	1	0	0	1	1	0	0	0	0	0	1	1	0	ALP
12024020:1	seib	2.93895	0	53	1	0	0	1	0	0	1	0	0	0	0	1	0	0	4	0	0	2	4	-1.04475	2.16068	0	-0.385621	-0.542451	-0.0343471	-0.528524	-0.483062	2	0	1	0	0	1	1	0	0	0	0	0	1	1	0	ALP
12024020:1	thun	2.93895	0	53	1	0	0	1	1	0	0	1	0	0	0	0	0	1	1	0	0	2	4	-1.04475	2.16068	0	-0.385621	-0.542451	-0.0343471	-0.528524	-0.483062	2	0	1	0	0	1	1	0	0	0	0	0	1	1	0	ALP
12024021:1	gal	0.414178	0	49	0	0	1	0	0	0	0	1	0	1	0	0	0	0	2	1	1	3	1	1.2373	1.42453	2	0.775645	0.389176	-0.0343471	-0.528524	-0.483062	2	0	1	0	0	4	0	0	0	1	0	1	1	1	0	ALP
12024021:1	lin	0.414178	0	49	0	0	1	0	0	0	0	1	0	1	0	0	0	0	3	1	1	3	1	1.2373	1.42453	2	0.775645	0.389176	-0.0343471	-0.528524	-0.483062	2	0	1	0	0	4	0	0	0	1	0	1	1	1	0	ALP
12024021:1	seib	0.414178	0	49	0	0	1	0	1	1	0	0	0	1	1	1	0	0	1	1	1	3	1	1.2373	1.42453	2	0.775645	0.389176	-0.0343471	-0.528524	-0.483062	2	0	1	0	0	4	0	0	0	1	0	1	1	1	0	ALP
12024021:1	thun	0.414178	0	49	0	0	1	0	0	1	0	0	1	0	0	0	0	0	4	1	1	3	1	1.2373	1.42453	2	0.775645	0.389176	-0.0343471	-0.528524	-0.483062	2	0	1	0	0	4	0	0	0	1	0	1	1	1	0	ALP
12024070:1	gal	0.713651	0	48	1	1	0	1	0	1	0	0	0	1	0	0	0	0	3	0	1	1	4	-0.752566	-1.2181	1	0.323046	1.3208	-0.719529	-0.528524	0.826423	2	0	1	0	1	2	0	1	0	0	0	0	1	0	0	ALP
12024070:1	lin	0.713651	0	48	1	1	0	1	0	0	1	0	0	1	0	0	0	0	1	0	1	1	4	-0.752566	-1.2181	1	0.323046	1.3208	-0.719529	-0.528524	0.826423	2	0	1	0	1	2	0	1	0	0	0	0	1	0	0	ALP
12024070:1	seib	0.713651	0	48	1	1	0	1	0	0	0	1	0	0	1	0	0	0	4	0	1	1	4	-0.752566	-1.2181	1	0.323046	1.3208	-0.719529	-0.528524	0.826423	2	0	1	0	1	2	0	1	0	0	0	0	1	0	0	ALP
12024070:1	thun	0.713651	0	48	1	1	0	1	0	1	0	0	0	1	0	0	0	0	2	0	1	1	4	-0.752566	-1.2181	1	0.323046	1.3208	-0.719529	-0.528524	0.826423	2	0	1	0	1	2	0	1	0	0	0	0	1	0	0	ALP
12024074:1	gal	0.424259	0	77	0	0	0	1	1	0	1	0	0	0	1	0	0	0	3	1	0	1	4	2.46596	0.756391	1	-0.374835	-1.47408	-0.0343471	-0.528524	0.826423	3	0	0	1	0	4	0	0	0	1	0	0	1	1	0	ALP
12024074:1	lin	0.424259	0	77	0	0	0	1	0	1	0	0	0	0	1	0	0	0	2	1	0	1	4	2.46596	0.756391	1	-0.374835	-1.47408	-0.0343471	-0.528524	0.826423	3	0	0	1	0	4	0	0	0	1	0	0	1	1	0	ALP
12024074:1	seib	0.424259	0	77	0	0	0	1	0	0	1	0	0	0	1	0	0	0	4	1	0	1	4	2.46596	0.756391	1	-0.374835	-1.47408	-0.0343471	-0.528524	0.826423	3	0	0	1	0	4	0	0	0	1	0	0	1	1	0	ALP
12024074:1	thun	0.424259	0	77	0	0	0	1	0	0	1	0	1	0	1	0	0	0	1	1	0	1	4	2.46596	0.756391	1	-0.374835	-1.47408	-0.0343471	-0.528524	0.826423	3	0	0	1	0	4	0	0	0	1	0	0	1	1	0	ALP
12024109:1	gal	0.945183	0	39	0	1	1	1	1	0	1	0	0	0	0	0	0	1	1	1	1	0	1	-0.16077	-0.209922	1	-0.540416	-0.542451	-0.719529	-0.528524	-1.79255	1	1	0	0	1	0	0	0	0	0	0	1	1	0	0	ALP
12024109:1	lin	0.945183	0	39	0	1	1	1	0	0	0	1	0	0	0	0	0	1	3	1	1	0	1	-0.16077	-0.209922	1	-0.540416	-0.542451	-0.719529	-0.528524	-1.79255	1	1	0	0	1	0	0	0	0	0	0	1	1	0	0	ALP
12024109:1	seib	0.945183	0	39	0	1	1	1	1	1	0	0	0	0	0	1	0	0	4	1	1	0	1	-0.16077	-0.209922	1	-0.540416	-0.542451	-0.719529	-0.528524	-1.79255	1	1	0	0	1	0	0	0	0	0	0	1	1	0	0	ALP
12024109:1	thun	0.945183	0	39	0	1	1	1	0	0	1	0	0	0	0	1	0	0	2	1	1	0	1	-0.16077	-0.209922	1	-0.540416	-0.542451	-0.719529	-0.528524	-1.79255	1	1	0	0	1	0	0	0	0	0	0	1	1	0	0	ALP
12024151:1	gal	1.08058	0	64	0	0	1	1	0	0	0	1	0	0	0	1	0	0	4	0	1	0	4	0.572968	0.598051	3	0.130432	0.389176	-0.0343471	-0.528524	0.826423	3	0	0	1	1	1	1	0	0	0	0	1	1	1	0	ALP
12024151:1	lin	1.08058	0	64	0	0	1	1	0	1	0	0	0	0	0	1	0	0	3	0	1	0	4	0.572968	0.598051	3	0.130432	0.389176	-0.0343471	-0.528524	0.826423	3	0	0	1	1	1	1	0	0	0	0	1	1	1	0	ALP
12024151:1	seib	1.08058	0	64	0	0	1	1	1	1	0	0	0	0	0	1	1	0	2	0	1	0	4	0.572968	0.598051	3	0.130432	0.389176	-0.0343471	-0.528524	0.826423	3	0	0	1	1	1	1	0	0	0	0	1	1	1	0	ALP
12024151:1	thun	1.08058	0	64	0	0	1	1	1	0	0	1	0	1	0	0	0	0	1	0	1	0	4	0.572968	0.598051	3	0.130432	0.389176	-0.0343471	-0.528524	0.826423	3	0	0	1	1	1	1	0	0	0	0	1	1	1	0	ALP
12024207:1	gal	1.74411	0	79	1	0	1	1	1	0	0	1	0	0	0	1	0	0	3	1	1	0	2	0.90453	-0.34702	1	-1.14822	-0.542451	1.33602	1.05705	-1.79255	3	0	0	1	1	1	1	0	0	0	0	0	1	1	0	ALP
12024207:1	lin	1.74411	0	79	1	0	1	1	1	0	0	1	0	1	1	0	0	0	2	1	1	0	2	0.90453	-0.34702	1	-1.14822	-0.542451	1.33602	1.05705	-1.79255	3	0	0	1	1	1	1	0	0	0	0	0	1	1	0	ALP
12024207:1	seib	1.74411	0	79	1	0	1	1	0	0	0	1	0	0	1	1	0	0	4	1	1	0	2	0.90453	-0.34702	1	-1.14822	-0.542451	1.33602	1.05705	-1.79255	3	0	0	1	1	1	1	0	0	0	0	0	1	1	0	ALP
12024207:1	thun	1.74411	0	79	1	0	1	1	0	0	0	1	0	0	0	1	0	1	1	1	1	0	2	0.90453	-0.34702	1	-1.14822	-0.542451	1.33602	1.05705	-1.79255	3	0	0	1	1	1	1	0	0	0	0	0	1	1	0	ALP
12024228:1	gal	1.4635	1	45	1	1	1	1	0	1	0	0	0	0	1	0	0	1	3	1	1	1	3	-0.700403	-1.64863	1	-0.457771	1.3208	1.33602	-0.528524	0.826423	2	0	1	0	1	3	0	0	1	0	0	1	1	1	1	ALP
12024228:1	lin	1.4635	1	45	1	1	1	1	0	0	1	0	0	0	0	0	1	1	4	1	1	1	3	-0.700403	-1.64863	1	-0.457771	1.3208	1.33602	-0.528524	0.826423	2	0	1	0	1	3	0	0	1	0	0	1	1	1	1	ALP
12024228:1	seib	1.4635	1	45	1	1	1	1	1	1	0	0	0	0	0	0	0	1	1	1	1	1	3	-0.700403	-1.64863	1	-0.457771	1.3208	1.33602	-0.528524	0.826423	2	0	1	0	1	3	0	0	1	0	0	1	1	1	1	ALP
12024228:1	thun	1.4635	1	45	1	1	1	1	1	1	0	0	0	0	0	0	0	1	2	1	1	1	3	-0.700403	-1.64863	1	-0.457771	1.3208	1.33602	-0.528524	0.826423	2	0	1	0	1	3	0	0	1	0	0	1	1	1	1	ALP
12024232:1	gal	0.407309	1	49	1	0	0	1	1	1	0	0	0	0	0	1	1	1	2	1	1	3	1	0.174067	0.109765	1	-0.0592524	1.3208	0.650834	1.05705	0.826423	2	0	1	0	1	0	0	0	0	0	0	0	1	1	0	ALP
12024232:1	lin	0.407309	1	49	1	0	0	1	1	0	1	0	0	0	0	0	0	1	3	1	1	3	1	0.174067	0.109765	1	-0.0592524	1.3208	0.650834	1.05705	0.826423	2	0	1	0	1	0	0	0	0	0	0	0	1	1	0	ALP
12024232:1	seib	0.407309	1	49	1	0	0	1	0	0	1	0	0	0	0	0	0	1	1	1	1	3	1	0.174067	0.109765	1	-0.0592524	1.3208	0.650834	1.05705	0.826423	2	0	1	0	1	0	0	0	0	0	0	0	1	1	0	ALP
12024232:1	thun	0.407309	1	49	1	0	0	1	0	1	0	0	0	1	0	1	1	1	4	1	1	3	1	0.174067	0.109765	1	-0.0592524	1.3208	0.650834	1.05705	0.826423	2	0	1	0	1	0	0	0	0	0	0	0	1	1	0	ALP
12024300:1	gal	1.19212	1	38	1	1	0	1	0	0	1	0	0	1	0	0	0	0	2	1	1	2	3	-0.290474	0.671775	2	-0.626256	0.389176	-0.0343471	1.05705	-0.483062	1	1	0	0	1	0	0	0	0	0	1	1	1	1	0	ALP
12024300:1	lin	1.19212	1	38	1	1	0	1	1	0	0	1	0	1	1	0	0	0	4	1	1	2	3	-0.290474	0.671775	2	-0.626256	0.389176	-0.0343471	1.05705	-0.483062	1	1	0	0	1	0	0	0	0	0	1	1	1	1	0	ALP
12024300:1	seib	1.19212	1	38	1	1	0	1	0	0	0	1	1	0	0	0	0	0	3	1	1	2	3	-0.290474	0.671775	2	-0.626256	0.389176	-0.0343471	1.05705	-0.483062	1	1	0	0	1	0	0	0	0	0	1	1	1	1	0	ALP
12024300:1	thun	1.19212	1	38	1	1	0	1	1	0	0	1	0	1	1	0	1	0	1	1	1	2	3	-0.290474	0.671775	2	-0.626256	0.389176	-0.0343471	1.05705	-0.483062	1	1	0	0	1	0	0	0	0	0	1	1	1	1	0	ALP
12024361:1	gal	0.286896	0	58	1	1	0	1	1	1	0	0	0	0	0	1	0	0	2	0	0	0	3	-1.43975	-2.20609	1	-0.539762	-0.542451	-0.719529	-2.1141	0.826423	2	0	1	0	0	2	0	1	0	0	0	0	1	1	0	ALP
12024361:1	lin	0.286896	0	58	1	1	0	1	1	1	0	0	0	1	0	1	0	0	1	0	0	0	3	-1.43975	-2.20609	1	-0.539762	-0.542451	-0.719529	-2.1141	0.826423	2	0	1	0	0	2	0	1	0	0	0	0	1	1	0	ALP
12024361:1	seib	0.286896	0	58	1	1	0	1	1	1	0	0	0	0	0	1	0	0	3	0	0	0	3	-1.43975	-2.20609	1	-0.539762	-0.542451	-0.719529	-2.1141	0.826423	2	0	1	0	0	2	0	1	0	0	0	0	1	1	0	ALP
12024361:1	thun	0.286896	0	58	1	1	0	1	0	0	1	0	0	0	0	1	0	0	4	0	0	0	3	-1.43975	-2.20609	1	-0.539762	-0.542451	-0.719529	-2.1141	0.826423	2	0	1	0	0	2	0	1	0	0	0	0	1	1	0	ALP
12024409:1	gal	0.536156	1	72	1	0	0	1	1	0	1	0	0	0	0	0	0	1	2	1	1	2	2	-0.160562	-0.41863	3	-0.902248	0.389176	1.33602	-0.528524	0.826423	3	0	0	1	1	3	0	0	1	0	1	1	1	1	0	ALP
12024409:1	lin	0.536156	1	72	1	0	0	1	0	1	0	0	0	0	0	1	1	1	3	1	1	2	2	-0.160562	-0.41863	3	-0.902248	0.389176	1.33602	-0.528524	0.826423	3	0	0	1	1	3	0	0	1	0	1	1	1	1	0	ALP
12024409:1	seib	0.536156	1	72	1	0	0	1	1	1	0	0	0	0	0	1	0	0	4	1	1	2	2	-0.160562	-0.41863	3	-0.902248	0.389176	1.33602	-0.528524	0.826423	3	0	0	1	1	3	0	0	1	0	1	1	1	1	0	ALP
12024409:1	thun	0.536156	1	72	1	0	0	1	1	0	1	0	0	0	0	1	0	0	1	1	1	2	2	-0.160562	-0.41863	3	-0.902248	0.389176	1.33602	-0.528524	0.826423	3	0	0	1	1	3	0	0	1	0	1	1	1	1	0	ALP
12024425:1	gal	0.210151	0	61	0	1	1	1	1	0	1	0	0	0	0	0	0	1	4	1	1	1	2	-0.789554	0.191896	2	-0.485537	0.389176	1.33602	-0.528524	0.826423	3	0	0	1	0	2	0	1	0	0	0	0	1	0	0	ALP
12024425:1	lin	0.210151	0	61	0	1	1	1	1	0	1	0	0	0	0	1	0	1	1	1	1	1	2	-0.789554	0.191896	2	-0.485537	0.389176	1.33602	-0.528524	0.826423	3	0	0	1	0	2	0	1	0	0	0	0	1	0	0	ALP
12024425:1	seib	0.210151	0	61	0	1	1	1	0	1	0	0	0	1	0	0	0	1	3	1	1	1	2	-0.789554	0.191896	2	-0.485537	0.389176	1.33602	-0.528524	0.826423	3	0	0	1	0	2	0	1	0	0	0	0	1	0	0	ALP
12024425:1	thun	0.210151	0	61	0	1	1	1	1	0	0	1	0	0	0	1	1	0	2	1	1	1	2	-0.789554	0.191896	2	-0.485537	0.389176	1.33602	-0.528524	0.826423	3	0	0	1	0	2	0	1	0	0	0	0	1	0	0	ALP
12024466:1	gal	1.75848	1	33	1	1	0	1	1	1	0	0	0	1	0	1	1	0	4	1	1	3	1	0.922796	-0.313296	2	1.25571	-1.47408	-1.40471	1.05705	0.826423	1	1	0	0	0	0	0	0	0	0	1	0	1	1	1	ALP
12024466:1	lin	1.75848	1	33	1	1	0	1	0	1	0	0	0	1	0	1	1	1	1	1	1	3	1	0.922796	-0.313296	2	1.25571	-1.47408	-1.40471	1.05705	0.826423	1	1	0	0	0	0	0	0	0	0	1	0	1	1	1	ALP
12024466:1	seib	1.75848	1	33	1	1	0	1	1	0	0	1	0	1	0	1	0	0	2	1	1	3	1	0.922796	-0.313296	2	1.25571	-1.47408	-1.40471	1.05705	0.826423	1	1	0	0	0	0	0	0	0	0	1	0	1	1	1	ALP
12024466:1	thun	1.75848	1	33	1	1	0	1	1	1	0	0	1	1	0	1	0	0	3	1	1	3	1	0.922796	-0.313296	2	1.25571	-1.47408	-1.40471	1.05705	0.826423	1	1	0	0	0	0	0	0	0	0	1	0	1	1	1	ALP
12024485:1	gal	1.78194	0	59	1	1	0	1	1	1	0	0	0	0	1	0	0	0	2	0	0	0	4	-0.666754	-1.6613	1	-0.679537	-2.4057	1.33602	-2.1141	-3.10203	2	0	1	0	1	1	1	0	0	0	0	0	1	0	0	ALP
12024485:1	lin	1.78194	0	59	1	1	0	1	0	0	0	1	0	0	0	1	0	0	3	0	0	0	4	-0.666754	-1.6613	1	-0.679537	-2.4057	1.33602	-2.1141	-3.10203	2	0	1	0	1	1	1	0	0	0	0	0	1	0	0	ALP
12024485:1	seib	1.78194	0	59	1	1	0	1	0	0	1	0	0	0	0	0	0	1	1	0	0	0	4	-0.666754	-1.6613	1	-0.679537	-2.4057	1.33602	-2.1141	-3.10203	2	0	1	0	1	1	1	0	0	0	0	0	1	0	0	ALP
12024485:1	thun	1.78194	0	59	1	1	0	1	1	0	1	0	0	0	0	0	1	0	4	0	0	0	4	-0.666754	-1.6613	1	-0.679537	-2.4057	1.33602	-2.1141	-3.10203	2	0	1	0	1	1	1	0	0	0	0	0	1	0	0	ALP
12024515:1	gal	0.554697	0	52	1	0	0	1	0	1	0	0	0	0	0	1	0	1	2	1	1	2	1	-0.0528658	0.416868	1	0.231148	-0.542451	-1.40471	-0.528524	0.826423	2	0	1	0	0	0	0	0	0	0	0	1	1	1	1	ALP
12024515:1	lin	0.554697	0	52	1	0	0	1	1	0	1	0	0	0	0	0	0	1	1	1	1	2	1	-0.0528658	0.416868	1	0.231148	-0.542451	-1.40471	-0.528524	0.826423	2	0	1	0	0	0	0	0	0	0	0	1	1	1	1	ALP
12024515:1	seib	0.554697	0	52	1	0	0	1	0	0	0	1	1	1	0	0	0	1	4	1	1	2	1	-0.0528658	0.416868	1	0.231148	-0.542451	-1.40471	-0.528524	0.826423	2	0	1	0	0	0	0	0	0	0	0	1	1	1	1	ALP
12024515:1	thun	0.554697	0	52	1	0	0	1	1	1	0	0	0	1	0	1	0	0	3	1	1	2	1	-0.0528658	0.416868	1	0.231148	-0.542451	-1.40471	-0.528524	0.826423	2	0	1	0	0	0	0	0	0	0	0	1	1	1	1	ALP
12024547:1	gal	0.341723	1	73	1	0	0	1	1	1	0	0	0	0	0	1	0	0	1	1	1	3	1	-0.136907	0.459042	1	-0.820257	0.389176	-1.40471	1.05705	0.826423	3	0	0	1	1	0	0	0	0	0	0	1	0	1	0	ALP
12024547:1	lin	0.341723	1	73	1	0	0	1	0	1	0	0	1	0	0	0	0	0	4	1	1	3	1	-0.136907	0.459042	1	-0.820257	0.389176	-1.40471	1.05705	0.826423	3	0	0	1	1	0	0	0	0	0	0	1	0	1	0	ALP
12024547:1	seib	0.341723	1	73	1	0	0	1	0	0	1	0	0	1	0	0	0	0	2	1	1	3	1	-0.136907	0.459042	1	-0.820257	0.389176	-1.40471	1.05705	0.826423	3	0	0	1	1	0	0	0	0	0	0	1	0	1	0	ALP
12024547:1	thun	0.341723	1	73	1	0	0	1	1	1	0	0	1	0	0	0	0	0	3	1	1	3	1	-0.136907	0.459042	1	-0.820257	0.389176	-1.40471	1.05705	0.826423	3	0	0	1	1	0	0	0	0	0	0	1	0	1	0	ALP
12024564:1	gal	4.54131	0	42	1	0	0	1	1	0	1	0	0	1	1	1	1	0	2	1	1	0	2	-0.0148372	-0.84648	2	-0.539084	1.3208	0.650834	-0.528524	0.826423	2	0	1	0	0	1	1	0	0	0	0	0	1	1	0	ALP
12024564:1	lin	4.54131	0	42	1	0	0	1	0	1	0	0	0	1	1	1	1	0	3	1	1	0	2	-0.0148372	-0.84648	2	-0.539084	1.3208	0.650834	-0.528524	0.826423	2	0	1	0	0	1	1	0	0	0	0	0	1	1	0	ALP
12024564:1	seib	4.54131	0	42	1	0	0	1	0	1	0	0	0	1	1	1	1	0	1	1	1	0	2	-0.0148372	-0.84648	2	-0.539084	1.3208	0.650834	-0.528524	0.826423	2	0	1	0	0	1	1	0	0	0	0	0	1	1	0	ALP
12024564:1	thun	4.54131	0	42	1	0	0	1	0	1	0	0	0	1	1	1	1	0	4	1	1	0	2	-0.0148372	-0.84648	2	-0.539084	1.3208	0.650834	-0.528524	0.826423	2	0	1	0	0	1	1	0	0	0	0	0	1	1	0	ALP
12024569:1	gal	0.277528	1	74	1	0	0	1	0	0	0	1	0	0	0	0	0	0	2	0	1	2	4	-1.33989	-0.409071	1	0.221697	-0.542451	-0.719529	-0.528524	-0.483062	3	0	0	1	0	4	0	0	0	1	0	1	1	1	0	ALP
12024569:1	lin	0.277528	1	74	1	0	0	1	0	1	0	0	0	0	0	1	0	1	1	0	1	2	4	-1.33989	-0.409071	1	0.221697	-0.542451	-0.719529	-0.528524	-0.483062	3	0	0	1	0	4	0	0	0	1	0	1	1	1	0	ALP
12024569:1	seib	0.277528	1	74	1	0	0	1	0	1	0	0	0	0	0	0	0	1	4	0	1	2	4	-1.33989	-0.409071	1	0.221697	-0.542451	-0.719529	-0.528524	-0.483062	3	0	0	1	0	4	0	0	0	1	0	1	1	1	0	ALP
12024569:1	thun	0.277528	1	74	1	0	0	1	0	1	0	0	0	0	0	1	0	0	3	0	1	2	4	-1.33989	-0.409071	1	0.221697	-0.542451	-0.719529	-0.528524	-0.483062	3	0	0	1	0	4	0	0	0	1	0	1	1	1	0	ALP
12024633:1	gal	0.345759	0	67	1	0	1	1	0	1	0	0	0	0	0	1	0	1	4	0	0	3	4	-0.697466	-0.358467	2	-0.327758	1.3208	-0.719529	-0.528524	-1.79255	3	0	0	1	0	3	0	0	1	0	0	1	1	1	0	ALP
12024633:1	lin	0.345759	0	67	1	0	1	1	1	0	1	0	0	0	0	1	0	0	2	0	0	3	4	-0.697466	-0.358467	2	-0.327758	1.3208	-0.719529	-0.528524	-1.79255	3	0	0	1	0	3	0	0	1	0	0	1	1	1	0	ALP
12024633:1	seib	0.345759	0	67	1	0	1	1	0	0	1	0	0	0	0	1	0	0	1	0	0	3	4	-0.697466	-0.358467	2	-0.327758	1.3208	-0.719529	-0.528524	-1.79255	3	0	0	1	0	3	0	0	1	0	0	1	1	1	0	ALP
12024633:1	thun	0.345759	0	67	1	0	1	1	0	0	1	0	0	0	0	1	0	0	3	0	0	3	4	-0.697466	-0.358467	2	-0.327758	1.3208	-0.719529	-0.528524	-1.79255	3	0	0	1	0	3	0	0	1	0	0	1	1	1	0	ALP
12024688:1	gal	1.47148	0	33	1	1	0	1	1	0	0	1	0	1	0	0	0	0	1	1	1	2	1	-0.752566	-0.287513	1	0.0959815	-0.542451	0.650834	-0.528524	-1.79255	1	1	0	0	1	4	0	0	0	1	1	1	1	1	0	ALP
12024688:1	lin	1.47148	0	33	1	1	0	1	1	0	0	1	1	0	0	0	0	0	3	1	1	2	1	-0.752566	-0.287513	1	0.0959815	-0.542451	0.650834	-0.528524	-1.79255	1	1	0	0	1	4	0	0	0	1	1	1	1	1	0	ALP
12024688:1	seib	1.47148	0	33	1	1	0	1	1	1	0	0	1	0	0	0	0	0	4	1	1	2	1	-0.752566	-0.287513	1	0.0959815	-0.542451	0.650834	-0.528524	-1.79255	1	1	0	0	1	4	0	0	0	1	1	1	1	1	0	ALP
12024688:1	thun	1.47148	0	33	1	1	0	1	0	0	0	1	1	0	0	0	0	0	2	1	1	2	1	-0.752566	-0.287513	1	0.0959815	-0.542451	0.650834	-0.528524	-1.79255	1	1	0	0	1	4	0	0	0	1	1	1	1	1	0	ALP
12024715:1	gal	0.495003	1	76	1	1	1	1	1	0	0	1	0	0	0	1	0	0	2	0	0	1	2	-0.613566	-1.21276	1	-0.677552	0.389176	0.650834	-0.528524	-1.79255	3	0	0	1	0	3	0	0	1	0	0	1	1	0	0	ALP
12024715:1	lin	0.495003	1	76	1	1	1	1	1	0	1	0	0	0	0	0	0	0	1	0	0	1	2	-0.613566	-1.21276	1	-0.677552	0.389176	0.650834	-0.528524	-1.79255	3	0	0	1	0	3	0	0	1	0	0	1	1	0	0	ALP
12024715:1	seib	0.495003	1	76	1	1	1	1	1	1	0	0	0	0	0	1	0	1	3	0	0	1	2	-0.613566	-1.21276	1	-0.677552	0.389176	0.650834	-0.528524	-1.79255	3	0	0	1	0	3	0	0	1	0	0	1	1	0	0	ALP
12024715:1	thun	0.495003	1	76	1	1	1	1	1	1	0	0	0	0	0	0	0	1	4	0	0	1	2	-0.613566	-1.21276	1	-0.677552	0.389176	0.650834	-0.528524	-1.79255	3	0	0	1	0	3	0	0	1	0	0	1	1	0	0	ALP
12024720:1	gal	0.651794	0	47	1	1	0	1	0	0	1	0	0	0	1	1	0	0	3	0	0	2	2	0.994548	-0.235861	1	-0.764724	-0.542451	-1.40471	-0.528524	-1.79255	2	0	1	0	0	2	0	1	0	0	0	1	0	0	0	ALP
12024720:1	lin	0.651794	0	47	1	1	0	1	0	1	0	0	0	0	0	0	0	1	1	0	0	2	2	0.994548	-0.235861	1	-0.764724	-0.542451	-1.40471	-0.528524	-1.79255	2	0	1	0	0	2	0	1	0	0	0	1	0	0	0	ALP
12024720:1	seib	0.651794	0	47	1	1	0	1	0	0	1	0	0	0	0	1	0	1	2	0	0	2	2	0.994548	-0.235861	1	-0.764724	-0.542451	-1.40471	-0.528524	-1.79255	2	0	1	0	0	2	0	1	0	0	0	1	0	0	0	ALP
12024720:1	thun	0.651794	0	47	1	1	0	1	1	0	0	1	0	1	1	1	0	0	4	0	0	2	2	0.994548	-0.235861	1	-0.764724	-0.542451	-1.40471	-0.528524	-1.79255	2	0	1	0	0	2	0	1	0	0	0	1	0	0	0	ALP
12024722:1	gal	0.288245	0	57	1	1	1	1	1	0	0	1	0	0	1	0	0	0	2	1	1	0	1	-0.659572	0.916223	1	-0.954876	0.389176	-0.0343471	-2.1141	-0.483062	2	0	1	0	1	2	0	1	0	0	0	1	1	1	0	ALP
12024722:1	lin	0.288245	0	57	1	1	1	1	0	1	0	0	0	0	0	1	0	0	3	1	1	0	1	-0.659572	0.916223	1	-0.954876	0.389176	-0.0343471	-2.1141	-0.483062	2	0	1	0	1	2	0	1	0	0	0	1	1	1	0	ALP
12024722:1	seib	0.288245	0	57	1	1	1	1	1	0	1	0	0	0	0	0	1	0	1	1	1	0	1	-0.659572	0.916223	1	-0.954876	0.389176	-0.0343471	-2.1141	-0.483062	2	0	1	0	1	2	0	1	0	0	0	1	1	1	0	ALP
12024722:1	thun	0.288245	0	57	1	1	1	1	0	1	0	0	0	0	0	0	1	0	4	1	1	0	1	-0.659572	0.916223	1	-0.954876	0.389176	-0.0343471	-2.1141	-0.483062	2	0	1	0	1	2	0	1	0	0	0	1	1	1	0	ALP
12024779:1	gal	0.314123	0	64	1	1	0	1	1	1	0	0	0	0	1	1	0	1	4	0	1	3	4	-1.14461	-0.272302	1	-0.815754	-1.47408	-0.719529	-0.528524	-1.79255	3	0	0	1	1	2	0	1	0	0	0	1	1	0	0	ALP
12024779:1	lin	0.314123	0	64	1	1	0	1	0	0	0	1	0	0	1	1	0	1	2	0	1	3	4	-1.14461	-0.272302	1	-0.815754	-1.47408	-0.719529	-0.528524	-1.79255	3	0	0	1	1	2	0	1	0	0	0	1	1	0	0	ALP
12024779:1	seib	0.314123	0	64	1	1	0	1	1	0	1	0	0	0	0	1	0	0	1	0	1	3	4	-1.14461	-0.272302	1	-0.815754	-1.47408	-0.719529	-0.528524	-1.79255	3	0	0	1	1	2	0	1	0	0	0	1	1	0	0	ALP
12024779:1	thun	0.314123	0	64	1	1	0	1	0	0	1	0	0	1	1	1	0	1	3	0	1	3	4	-1.14461	-0.272302	1	-0.815754	-1.47408	-0.719529	-0.528524	-1.79255	3	0	0	1	1	2	0	1	0	0	0	1	1	0	0	ALP
12024868:1	gal	0.626518	1	47	1	1	0	1	1	1	0	0	0	0	1	1	1	1	1	1	1	2	1	-0.0171003	0.238792	3	0.513306	0.389176	-1.40471	-0.528524	0.826423	2	0	1	0	1	0	0	0	0	0	1	1	1	1	0	ALP
12024868:1	lin	0.626518	1	47	1	1	0	1	0	0	0	1	0	0	0	0	0	1	3	1	1	2	1	-0.0171003	0.238792	3	0.513306	0.389176	-1.40471	-0.528524	0.826423	2	0	1	0	1	0	0	0	0	0	1	1	1	1	0	ALP
12024868:1	seib	0.626518	1	47	1	1	0	1	1	1	0	0	0	1	1	0	0	0	4	1	1	2	1	-0.0171003	0.238792	3	0.513306	0.389176	-1.40471	-0.528524	0.826423	2	0	1	0	1	0	0	0	0	0	1	1	1	1	0	ALP
12024868:1	thun	0.626518	1	47	1	1	0	1	1	1	0	0	1	1	0	1	1	1	2	1	1	2	1	-0.0171003	0.238792	3	0.513306	0.389176	-1.40471	-0.528524	0.826423	2	0	1	0	1	0	0	0	0	0	1	1	1	1	0	ALP
12024874:1	gal	1.09773	0	50	1	1	0	1	0	0	0	1	0	0	0	1	0	0	4	0	1	2	2	-1.03698	-0.255109	1	0.640749	-2.4057	1.33602	-2.1141	-1.79255	2	0	1	0	0	2	0	1	0	0	0	0	1	1	0	ALP
12024874:1	lin	1.09773	0	50	1	1	0	1	1	0	0	1	0	1	0	0	0	0	3	0	1	2	2	-1.03698	-0.255109	1	0.640749	-2.4057	1.33602	-2.1141	-1.79255	2	0	1	0	0	2	0	1	0	0	0	0	1	1	0	ALP
12024874:1	seib	1.09773	0	50	1	1	0	1	1	0	1	0	0	1	0	0	0	0	2	0	1	2	2	-1.03698	-0.255109	1	0.640749	-2.4057	1.33602	-2.1141	-1.79255	2	0	1	0	0	2	0	1	0	0	0	0	1	1	0	ALP
12024874:1	thun	1.09773	0	50	1	1	0	1	0	1	0	0	1	1	0	0	0	0	1	0	1	2	2	-1.03698	-0.255109	1	0.640749	-2.4057	1.33602	-2.1141	-1.79255	2	0	1	0	0	2	0	1	0	0	0	0	1	1	0	ALP
12024878:1	gal	5.28281	1	51	1	1	0	1	1	0	0	1	0	0	0	1	1	0	4	0	0	2	2	-1.13684	-1.12909	1	-0.790239	0.389176	-1.40471	-0.528524	0.826423	2	0	1	0	0	1	1	0	0	0	0	1	1	1	0	ALP
12024878:1	lin	5.28281	1	51	1	1	0	1	1	1	0	0	0	1	0	0	0	0	3	0	0	2	2	-1.13684	-1.12909	1	-0.790239	0.389176	-1.40471	-0.528524	0.826423	2	0	1	0	0	1	1	0	0	0	0	1	1	1	0	ALP
12024878:1	seib	5.28281	1	51	1	1	0	1	1	1	0	0	0	1	0	1	1	0	1	0	0	2	2	-1.13684	-1.12909	1	-0.790239	0.389176	-1.40471	-0.528524	0.826423	2	0	1	0	0	1	1	0	0	0	0	1	1	1	0	ALP
12024878:1	thun	5.28281	1	51	1	1	0	1	0	0	1	0	0	0	0	1	0	0	2	0	0	2	2	-1.13684	-1.12909	1	-0.790239	0.389176	-1.40471	-0.528524	0.826423	2	0	1	0	0	1	1	0	0	0	0	1	1	1	0	ALP
12024912:1	gal	0.286893	0	61	0	1	0	1	1	1	0	0	1	0	0	1	0	1	3	1	1	3	1	0.0805518	0.852526	3	-0.0543543	-0.542451	0.650834	-0.528524	0.826423	3	0	0	1	1	4	0	0	0	1	1	1	1	1	0	ALP
12024912:1	lin	0.286893	0	61	0	1	0	1	0	1	0	0	1	0	0	0	0	0	1	1	1	3	1	0.0805518	0.852526	3	-0.0543543	-0.542451	0.650834	-0.528524	0.826423	3	0	0	1	1	4	0	0	0	1	1	1	1	1	0	ALP
12024912:1	seib	0.286893	0	61	0	1	0	1	1	1	0	0	0	0	0	1	0	1	2	1	1	3	1	0.0805518	0.852526	3	-0.0543543	-0.542451	0.650834	-0.528524	0.826423	3	0	0	1	1	4	0	0	0	1	1	1	1	1	0	ALP
12024912:1	thun	0.286893	0	61	0	1	0	1	0	1	0	0	1	0	0	0	1	1	4	1	1	3	1	0.0805518	0.852526	3	-0.0543543	-0.542451	0.650834	-0.528524	0.826423	3	0	0	1	1	4	0	0	0	1	1	1	1	1	0	ALP
12024914:1	gal	1.07581	0	37	1	1	0	0	1	1	0	0	0	1	1	1	1	0	4	1	1	2	1	1.60564	-0.855453	2	0.232875	1.3208	0.650834	-0.528524	0.826423	1	1	0	0	0	0	0	0	0	0	0	0	1	0	0	ALP
12024914:1	lin	1.07581	0	37	1	1	0	0	1	1	0	0	0	1	0	1	1	0	1	1	1	2	1	1.60564	-0.855453	2	0.232875	1.3208	0.650834	-0.528524	0.826423	1	1	0	0	0	0	0	0	0	0	0	0	1	0	0	ALP
12024914:1	seib	1.07581	0	37	1	1	0	0	1	1	0	0	0	1	1	1	1	0	3	1	1	2	1	1.60564	-0.855453	2	0.232875	1.3208	0.650834	-0.528524	0.826423	1	1	0	0	0	0	0	0	0	0	0	0	1	0	0	ALP
12024914:1	thun	1.07581	0	37	1	1	0	0	1	1	0	0	0	0	0	1	0	0	2	1	1	2	1	1.60564	-0.855453	2	0.232875	1.3208	0.650834	-0.528524	0.826423	1	1	0	0	0	0	0	0	0	0	0	0	1	0	0	ALP
12024928:1	gal	1.05089	0	40	1	1	0	1	0	0	0	1	0	0	0	1	1	1	2	1	1	3	1	1.21329	0.0771154	2	0.294563	-0.542451	-0.0343471	-0.528524	-0.483062	2	0	1	0	0	4	0	0	0	1	0	1	1	1	0	ALP
12024928:1	lin	1.05089	0	40	1	1	0	1	0	1	0	0	0	0	0	1	0	1	3	1	1	3	1	1.21329	0.0771154	2	0.294563	-0.542451	-0.0343471	-0.528524	-0.483062	2	0	1	0	0	4	0	0	0	1	0	1	1	1	0	ALP
12024928:1	seib	1.05089	0	40	1	1	0	1	0	0	1	0	0	1	0	1	0	1	1	1	1	3	1	1.21329	0.0771154	2	0.294563	-0.542451	-0.0343471	-0.528524	-0.483062	2	0	1	0	0	4	0	0	0	1	0	1	1	1	0	ALP
12024928:1	thun	1.05089	0	40	1	1	0	1	1	1	0	0	0	1	1	1	1	1	4	1	1	3	1	1.21329	0.0771154	2	0.294563	-0.542451	-0.0343471	-0.528524	-0.483062	2	0	1	0	0	4	0	0	0	1	0	1	1	1	0	ALP
12024937:1	gal	0.771949	1	55	1	0	0	1	1	0	1	0	0	0	0	0	0	1	1	1	1	1	3	-0.818391	-1.80426	1	-0.702801	-1.47408	0.650834	2.64262	0.826423	2	0	1	0	0	1	1	0	0	0	0	1	1	1	0	ALP
12024937:1	lin	0.771949	1	55	1	0	0	1	0	0	0	1	0	0	0	0	0	1	2	1	1	1	3	-0.818391	-1.80426	1	-0.702801	-1.47408	0.650834	2.64262	0.826423	2	0	1	0	0	1	1	0	0	0	0	1	1	1	0	ALP
12024937:1	seib	0.771949	1	55	1	0	0	1	0	0	0	1	0	1	0	0	0	0	3	1	1	1	3	-0.818391	-1.80426	1	-0.702801	-1.47408	0.650834	2.64262	0.826423	2	0	1	0	0	1	1	0	0	0	0	1	1	1	0	ALP
12024937:1	thun	0.771949	1	55	1	0	0	1	0	0	0	1	0	0	0	1	0	0	4	1	1	1	3	-0.818391	-1.80426	1	-0.702801	-1.47408	0.650834	2.64262	0.826423	2	0	1	0	0	1	1	0	0	0	0	1	1	1	0	ALP
12024972:1	gal	0.554697	0	54	1	0	0	1	0	1	0	0	0	0	0	0	0	1	3	1	1	2	1	0.371552	1.10615	2	1.19912	-0.542451	1.33602	-0.528524	0.826423	2	0	1	0	0	0	0	0	0	0	0	0	1	0	0	ALP
12024972:1	lin	0.554697	0	54	1	0	0	1	1	0	1	0	0	0	0	0	0	1	1	1	1	2	1	0.371552	1.10615	2	1.19912	-0.542451	1.33602	-0.528524	0.826423	2	0	1	0	0	0	0	0	0	0	0	0	1	0	0	ALP
12024972:1	seib	0.554697	0	54	1	0	0	1	0	1	0	0	0	0	0	0	0	0	4	1	1	2	1	0.371552	1.10615	2	1.19912	-0.542451	1.33602	-0.528524	0.826423	2	0	1	0	0	0	0	0	0	0	0	0	1	0	0	ALP
12024972:1	thun	0.554697	0	54	1	0	0	1	0	1	0	0	1	0	0	0	0	1	2	1	1	2	1	0.371552	1.10615	2	1.19912	-0.542451	1.33602	-0.528524	0.826423	2	0	1	0	0	0	0	0	0	0	0	0	1	0	0	ALP
12025003:1	gal	1.25479	1	48	1	1	1	1	0	1	0	0	0	0	0	1	0	1	1	1	1	2	3	0.347289	0.941344	1	1.88051	-0.542451	-1.40471	1.05705	-1.79255	2	0	1	0	1	0	0	0	0	0	1	1	1	1	0	ALP
12025003:1	lin	1.25479	1	48	1	1	1	1	1	1	0	0	0	0	0	0	0	0	4	1	1	2	3	0.347289	0.941344	1	1.88051	-0.542451	-1.40471	1.05705	-1.79255	2	0	1	0	1	0	0	0	0	0	1	1	1	1	0	ALP
12025003:1	seib	1.25479	1	48	1	1	1	1	0	0	1	0	0	1	0	1	1	1	3	1	1	2	3	0.347289	0.941344	1	1.88051	-0.542451	-1.40471	1.05705	-1.79255	2	0	1	0	1	0	0	0	0	0	1	1	1	1	0	ALP
12025003:1	thun	1.25479	1	48	1	1	1	1	0	0	1	0	0	0	0	1	0	1	2	1	1	2	3	0.347289	0.941344	1	1.88051	-0.542451	-1.40471	1.05705	-1.79255	2	0	1	0	1	0	0	0	0	0	1	1	1	1	0	ALP
12025091:1	gal	1.35247	0	49	1	1	0	1	0	1	0	0	0	0	0	1	1	1	2	0	1	0	2	-1.43975	2.59035	2	0.52441	1.3208	-0.0343471	-0.528524	-0.483062	2	0	1	0	0	2	0	1	0	0	1	1	0	0	0	ALP
12025091:1	lin	1.35247	0	49	1	1	0	1	0	0	0	1	0	0	0	1	0	1	3	0	1	0	2	-1.43975	2.59035	2	0.52441	1.3208	-0.0343471	-0.528524	-0.483062	2	0	1	0	0	2	0	1	0	0	1	1	0	0	0	ALP
12025091:1	seib	1.35247	0	49	1	1	0	1	0	0	1	0	0	0	0	1	1	0	1	0	1	0	2	-1.43975	2.59035	2	0.52441	1.3208	-0.0343471	-0.528524	-0.483062	2	0	1	0	0	2	0	1	0	0	1	1	0	0	0	ALP
12025091:1	thun	1.35247	0	49	1	1	0	1	0	0	0	1	0	1	1	0	1	0	4	0	1	0	2	-1.43975	2.59035	2	0.52441	1.3208	-0.0343471	-0.528524	-0.483062	2	0	1	0	0	2	0	1	0	0	1	1	0	0	0	ALP
12025119:1	gal	1.84119	1	36	1	1	0	1	1	1	0	0	0	1	0	1	1	1	3	1	1	2	1	-0.45056	0.158402	2	0.567353	0.389176	-0.719529	-0.528524	0.826423	1	1	0	0	0	2	0	1	0	0	0	1	0	1	0	ALP
12025119:1	lin	1.84119	1	36	1	1	0	1	0	0	0	1	0	1	1	0	0	0	2	1	1	2	1	-0.45056	0.158402	2	0.567353	0.389176	-0.719529	-0.528524	0.826423	1	1	0	0	0	2	0	1	0	0	0	1	0	1	0	ALP
12025119:1	seib	1.84119	1	36	1	1	0	1	0	0	0	1	0	1	0	1	0	1	4	1	1	2	1	-0.45056	0.158402	2	0.567353	0.389176	-0.719529	-0.528524	0.826423	1	1	0	0	0	2	0	1	0	0	0	1	0	1	0	ALP
12025119:1	thun	1.84119	1	36	1	1	0	1	0	1	0	0	1	0	0	0	0	0	1	1	1	2	1	-0.45056	0.158402	2	0.567353	0.389176	-0.719529	-0.528524	0.826423	1	1	0	0	0	2	0	1	0	0	0	1	0	1	0	ALP
12025126:1	gal	0.973928	0	41	1	1	0	1	0	1	0	0	0	1	1	0	1	0	2	1	1	3	1	-0.993111	1.07198	2	-0.0626199	-0.542451	-0.719529	-0.528524	0.826423	2	0	1	0	1	3	0	0	1	0	1	1	1	0	0	ALP
12025126:1	lin	0.973928	0	41	1	1	0	1	0	0	0	1	0	0	0	0	0	0	3	1	1	3	1	-0.993111	1.07198	2	-0.0626199	-0.542451	-0.719529	-0.528524	0.826423	2	0	1	0	1	3	0	0	1	0	1	1	1	0	0	ALP
12025126:1	seib	0.973928	0	41	1	1	0	1	1	0	0	1	0	0	0	0	0	0	4	1	1	3	1	-0.993111	1.07198	2	-0.0626199	-0.542451	-0.719529	-0.528524	0.826423	2	0	1	0	1	3	0	0	1	0	1	1	1	0	0	ALP
12025126:1	thun	0.973928	0	41	1	1	0	1	1	1	0	0	1	1	0	0	1	1	1	1	1	3	1	-0.993111	1.07198	2	-0.0626199	-0.542451	-0.719529	-0.528524	0.826423	2	0	1	0	1	3	0	0	1	0	1	1	1	0	0	ALP
12034055:1	gal	2.85853	1	40	1	1	1	1	1	0	1	0	0	0	0	0	0	1	3	0	0	1	2	-1.43975	-2.20609	1	-0.481688	-0.542451	-0.0343471	1.05705	0.826423	2	0	1	0	1	4	0	0	0	1	1	1	1	0	1	ALP
12034055:1	lin	2.85853	1	40	1	1	1	1	1	0	0	1	1	0	0	0	0	0	1	0	0	1	2	-1.43975	-2.20609	1	-0.481688	-0.542451	-0.0343471	1.05705	0.826423	2	0	1	0	1	4	0	0	0	1	1	1	1	0	1	ALP
12034055:1	seib	2.85853	1	40	1	1	1	1	1	1	0	0	0	0	0	0	0	1	2	0	0	1	2	-1.43975	-2.20609	1	-0.481688	-0.542451	-0.0343471	1.05705	0.826423	2	0	1	0	1	4	0	0	0	1	1	1	1	0	1	ALP
12034055:1	thun	2.85853	1	40	1	1	1	1	1	1	0	0	0	0	1	1	0	0	4	0	0	1	2	-1.43975	-2.20609	1	-0.481688	-0.542451	-0.0343471	1.05705	0.826423	2	0	1	0	1	4	0	0	0	1	1	1	1	0	1	ALP
12034086:1	gal	2.66139	1	39	1	1	1	1	0	1	0	0	1	0	0	0	0	0	4	1	1	2	3	1.02293	0.5445	1	0.322102	-0.542451	0.650834	-0.528524	-1.79255	1	1	0	0	0	3	0	0	1	0	1	0	1	0	0	ALP
12034086:1	lin	2.66139	1	39	1	1	1	1	1	0	1	0	0	0	0	0	0	1	3	1	1	2	3	1.02293	0.5445	1	0.322102	-0.542451	0.650834	-0.528524	-1.79255	1	1	0	0	0	3	0	0	1	0	1	0	1	0	0	ALP
12034086:1	seib	2.66139	1	39	1	1	1	1	1	1	0	0	1	0	0	0	0	0	1	1	1	2	3	1.02293	0.5445	1	0.322102	-0.542451	0.650834	-0.528524	-1.79255	1	1	0	0	0	3	0	0	1	0	1	0	1	0	0	ALP
12034086:1	thun	2.66139	1	39	1	1	1	1	1	1	0	0	1	0	0	0	0	0	2	1	1	2	3	1.02293	0.5445	1	0.322102	-0.542451	0.650834	-0.528524	-1.79255	1	1	0	0	0	3	0	0	1	0	1	0	1	0	0	ALP
12034114:1	gal	0.626573	0	77	1	0	0	1	1	0	0	1	0	0	0	1	0	0	2	1	1	0	1	-0.801165	0.219576	1	-1.14822	-2.4057	-1.40471	-2.1141	-1.79255	3	0	0	1	1	0	0	0	0	0	1	0	1	0	1	ALP
12034114:1	lin	0.626573	0	77	1	0	0	1	0	1	0	0	0	1	0	0	0	0	1	1	1	0	1	-0.801165	0.219576	1	-1.14822	-2.4057	-1.40471	-2.1141	-1.79255	3	0	0	1	1	0	0	0	0	0	1	0	1	0	1	ALP
12034114:1	seib	0.626573	0	77	1	0	0	1	1	0	1	0	0	0	0	1	0	0	4	1	1	0	1	-0.801165	0.219576	1	-1.14822	-2.4057	-1.40471	-2.1141	-1.79255	3	0	0	1	1	0	0	0	0	0	1	0	1	0	1	ALP
12034114:1	thun	0.626573	0	77	1	0	0	1	1	1	0	0	0	0	0	0	0	1	3	1	1	0	1	-0.801165	0.219576	1	-1.14822	-2.4057	-1.40471	-2.1141	-1.79255	3	0	0	1	1	0	0	0	0	0	1	0	1	0	1	ALP
12034152:1	gal	0.323656	0	64	1	0	0	1	1	0	1	0	0	0	0	0	1	1	2	1	1	1	2	-0.11014	0.0694965	1	0.304178	0.389176	-1.40471	-0.528524	0.826423	3	0	0	1	1	0	0	0	0	0	0	1	0	0	0	ALP
12034152:1	lin	0.323656	0	64	1	0	0	1	0	1	0	0	0	0	0	1	1	1	4	1	1	1	2	-0.11014	0.0694965	1	0.304178	0.389176	-1.40471	-0.528524	0.826423	3	0	0	1	1	0	0	0	0	0	0	1	0	0	0	ALP
12034152:1	seib	0.323656	0	64	1	0	0	1	0	0	0	1	0	0	0	1	1	0	1	1	1	1	2	-0.11014	0.0694965	1	0.304178	0.389176	-1.40471	-0.528524	0.826423	3	0	0	1	1	0	0	0	0	0	0	1	0	0	0	ALP
12034152:1	thun	0.323656	0	64	1	0	0	1	1	0	1	0	0	0	0	1	1	0	3	1	1	1	2	-0.11014	0.0694965	1	0.304178	0.389176	-1.40471	-0.528524	0.826423	3	0	0	1	1	0	0	0	0	0	0	1	0	0	0	ALP
12034169:1	gal	0.793182	0	38	1	0	1	0	1	0	0	1	0	0	0	1	0	0	3	0	1	3	1	-0.084697	-0.109643	1	0.237859	0.389176	0.650834	-0.528524	0.826423	1	1	0	0	1	2	0	1	0	0	0	1	1	0	0	ALP
12034169:1	lin	0.793182	0	38	1	0	1	0	0	1	0	0	0	0	0	1	0	1	1	0	1	3	1	-0.084697	-0.109643	1	0.237859	0.389176	0.650834	-0.528524	0.826423	1	1	0	0	1	2	0	1	0	0	0	1	1	0	0	ALP
12034169:1	seib	0.793182	0	38	1	0	1	0	0	0	1	0	0	0	0	1	0	0	2	0	1	3	1	-0.084697	-0.109643	1	0.237859	0.389176	0.650834	-0.528524	0.826423	1	1	0	0	1	2	0	1	0	0	0	1	1	0	0	ALP
12034169:1	thun	0.793182	0	38	1	0	1	0	1	1	0	0	0	1	0	1	0	0	4	0	1	3	1	-0.084697	-0.109643	1	0.237859	0.389176	0.650834	-0.528524	0.826423	1	1	0	0	1	2	0	1	0	0	0	1	1	0	0	ALP
12034172:1	gal	2.60042	0	50	0	1	1	1	0	1	0	0	0	1	1	0	0	1	3	1	1	2	3	0.880608	0.601798	1	0.208495	-0.542451	0.650834	-0.528524	-0.483062	2	0	1	0	1	1	1	0	0	0	0	0	1	0	0	ALP
12034172:1	lin	2.60042	0	50	0	1	1	1	0	1	0	0	0	1	1	1	1	1	1	1	1	2	3	0.880608	0.601798	1	0.208495	-0.542451	0.650834	-0.528524	-0.483062	2	0	1	0	1	1	1	0	0	0	0	0	1	0	0	ALP
12034172:1	seib	2.60042	0	50	0	1	1	1	1	1	0	0	0	1	0	0	0	1	4	1	1	2	3	0.880608	0.601798	1	0.208495	-0.542451	0.650834	-0.528524	-0.483062	2	0	1	0	1	1	1	0	0	0	0	0	1	0	0	ALP
12034172:1	thun	2.60042	0	50	0	1	1	1	0	1	0	0	1	0	1	0	0	1	2	1	1	2	3	0.880608	0.601798	1	0.208495	-0.542451	0.650834	-0.528524	-0.483062	2	0	1	0	1	1	1	0	0	0	0	0	1	0	0	ALP
12034197:1	gal	0.19447	0	39	1	0	1	1	1	0	1	0	1	1	0	0	0	0	3	0	1	0	3	0.0975173	0.293772	1	1.63262	-0.542451	-0.0343471	-0.528524	-1.79255	1	1	0	0	1	2	0	1	0	0	0	1	1	0	0	ALP
12034197:1	lin	0.19447	0	39	1	0	1	1	1	0	1	0	1	1	0	0	1	0	4	0	1	0	3	0.0975173	0.293772	1	1.63262	-0.542451	-0.0343471	-0.528524	-1.79255	1	1	0	0	1	2	0	1	0	0	0	1	1	0	0	ALP
12034197:1	seib	0.19447	0	39	1	0	1	1	1	0	0	1	0	1	1	0	1	1	2	0	1	0	3	0.0975173	0.293772	1	1.63262	-0.542451	-0.0343471	-0.528524	-1.79255	1	1	0	0	1	2	0	1	0	0	0	1	1	0	0	ALP
12034197:1	thun	0.19447	0	39	1	0	1	1	1	0	0	1	0	1	1	0	1	0	1	0	1	0	3	0.0975173	0.293772	1	1.63262	-0.542451	-0.0343471	-0.528524	-1.79255	1	1	0	0	1	2	0	1	0	0	0	1	1	0	0	ALP
12034238:1	gal	4.00105	0	38	1	1	1	1	0	1	0	0	0	0	0	0	0	1	1	0	1	2	3	0.0581496	-0.46167	1	-0.641106	0.389176	-1.40471	-0.528524	0.826423	1	1	0	0	0	1	1	0	0	0	0	1	1	1	0	ALP
12034238:1	lin	4.00105	0	38	1	1	1	1	0	0	0	1	0	0	0	0	0	1	2	0	1	2	3	0.0581496	-0.46167	1	-0.641106	0.389176	-1.40471	-0.528524	0.826423	1	1	0	0	0	1	1	0	0	0	0	1	1	1	0	ALP
12034238:1	seib	4.00105	0	38	1	1	1	1	0	0	1	0	0	0	0	1	1	0	4	0	1	2	3	0.0581496	-0.46167	1	-0.641106	0.389176	-1.40471	-0.528524	0.826423	1	1	0	0	0	1	1	0	0	0	0	1	1	1	0	ALP
12034238:1	thun	4.00105	0	38	1	1	1	1	0	1	0	0	0	0	0	0	1	1	3	0	1	2	3	0.0581496	-0.46167	1	-0.641106	0.389176	-1.40471	-0.528524	0.826423	1	1	0	0	0	1	1	0	0	0	0	1	1	1	0	ALP
12034260:1	gal	0.973928	0	41	1	1	1	1	1	1	0	0	0	0	0	0	0	1	1	1	1	1	4	0.155349	0.739243	1	1.41681	0.389176	-1.40471	-0.528524	0.826423	2	0	1	0	0	3	0	0	1	0	1	0	1	1	0	ALP
12034260:1	lin	0.973928	0	41	1	1	1	1	1	0	0	1	0	1	0	0	1	0	3	1	1	1	4	0.155349	0.739243	1	1.41681	0.389176	-1.40471	-0.528524	0.826423	2	0	1	0	0	3	0	0	1	0	1	0	1	1	0	ALP
12034260:1	seib	0.973928	0	41	1	1	1	1	1	1	0	0	0	1	0	1	1	0	4	1	1	1	4	0.155349	0.739243	1	1.41681	0.389176	-1.40471	-0.528524	0.826423	2	0	1	0	0	3	0	0	1	0	1	0	1	1	0	ALP
12034260:1	thun	0.973928	0	41	1	1	1	1	0	1	0	0	1	0	0	1	0	0	2	1	1	1	4	0.155349	0.739243	1	1.41681	0.389176	-1.40471	-0.528524	0.826423	2	0	1	0	0	3	0	0	1	0	1	0	1	1	0	ALP
12034275:1	gal	2.1119	0	46	1	1	1	1	0	1	0	0	0	0	0	1	0	0	1	0	0	1	4	-0.632493	-1.03158	1	0.866894	-1.47408	0.650834	-2.1141	-1.79255	2	0	1	0	0	1	1	0	0	0	0	0	1	0	0	ALP
12034275:1	lin	2.1119	0	46	1	1	1	1	1	0	1	0	0	0	0	1	0	0	4	0	0	1	4	-0.632493	-1.03158	1	0.866894	-1.47408	0.650834	-2.1141	-1.79255	2	0	1	0	0	1	1	0	0	0	0	0	1	0	0	ALP
12034275:1	seib	2.1119	0	46	1	1	1	1	1	0	1	0	0	0	0	1	0	0	3	0	0	1	4	-0.632493	-1.03158	1	0.866894	-1.47408	0.650834	-2.1141	-1.79255	2	0	1	0	0	1	1	0	0	0	0	0	1	0	0	ALP
12034275:1	thun	2.1119	0	46	1	1	1	1	0	0	1	0	0	1	0	0	0	0	2	0	0	1	4	-0.632493	-1.03158	1	0.866894	-1.47408	0.650834	-2.1141	-1.79255	2	0	1	0	0	1	1	0	0	0	0	0	1	0	0	ALP
12034281:1	gal	0.353929	0	59	0	1	1	1	0	0	0	1	0	0	0	0	0	1	3	1	1	2	4	1.06489	-0.732754	2	-0.142509	-0.542451	0.650834	-0.528524	0.826423	2	0	1	0	1	3	0	0	1	0	1	1	1	0	0	ALP
12034281:1	lin	0.353929	0	59	0	1	1	1	1	1	0	0	0	1	0	0	0	0	1	1	1	2	4	1.06489	-0.732754	2	-0.142509	-0.542451	0.650834	-0.528524	0.826423	2	0	1	0	1	3	0	0	1	0	1	1	1	0	0	ALP
12034281:1	seib	0.353929	0	59	0	1	1	1	0	0	1	0	0	0	0	1	0	0	2	1	1	2	4	1.06489	-0.732754	2	-0.142509	-0.542451	0.650834	-0.528524	0.826423	2	0	1	0	1	3	0	0	1	0	1	1	1	0	0	ALP
12034281:1	thun	0.353929	0	59	0	1	1	1	1	0	0	1	0	0	0	0	0	0	4	1	1	2	4	1.06489	-0.732754	2	-0.142509	-0.542451	0.650834	-0.528524	0.826423	2	0	1	0	1	3	0	0	1	0	1	1	1	0	0	ALP
12034290:1	gal	0.303865	1	78	1	0	0	1	1	1	0	0	0	0	0	0	0	1	4	1	1	2	1	-0.566706	-0.225472	1	1.21312	0.389176	1.33602	1.05705	0.826423	3	0	0	1	1	4	0	0	0	1	1	1	1	1	1	ALP
12034290:1	lin	0.303865	1	78	1	0	0	1	1	0	1	0	0	0	0	0	0	1	1	1	1	2	1	-0.566706	-0.225472	1	1.21312	0.389176	1.33602	1.05705	0.826423	3	0	0	1	1	4	0	0	0	1	1	1	1	1	1	ALP
12034290:1	seib	0.303865	1	78	1	0	0	1	0	1	0	0	0	0	0	0	0	1	3	1	1	2	1	-0.566706	-0.225472	1	1.21312	0.389176	1.33602	1.05705	0.826423	3	0	0	1	1	4	0	0	0	1	1	1	1	1	1	ALP
12034290:1	thun	0.303865	1	78	1	0	0	1	1	1	0	0	1	0	0	0	0	1	2	1	1	2	1	-0.566706	-0.225472	1	1.21312	0.389176	1.33602	1.05705	0.826423	3	0	0	1	1	4	0	0	0	1	1	1	1	1	1	ALP
12044037:1	gal	0.458095	0	70	1	0	0	1	0	1	0	0	0	1	1	1	1	1	3	1	1	1	1	5.21975	1.15606	1	-1.03687	1.3208	0.650834	2.64262	0.826423	3	0	0	1	0	4	0	0	0	1	0	0	1	1	0	ALP
12044037:1	lin	0.458095	0	70	1	0	0	1	0	1	0	0	0	1	0	1	0	1	2	1	1	1	1	5.21975	1.15606	1	-1.03687	1.3208	0.650834	2.64262	0.826423	3	0	0	1	0	4	0	0	0	1	0	0	1	1	0	ALP
12044037:1	seib	0.458095	0	70	1	0	0	1	0	1	0	0	0	0	0	0	0	1	1	1	1	1	1	5.21975	1.15606	1	-1.03687	1.3208	0.650834	2.64262	0.826423	3	0	0	1	0	4	0	0	0	1	0	0	1	1	0	ALP
12044037:1	thun	0.458095	0	70	1	0	0	1	1	0	0	1	0	1	1	1	0	0	4	1	1	1	1	5.21975	1.15606	1	-1.03687	1.3208	0.650834	2.64262	0.826423	3	0	0	1	0	4	0	0	0	1	0	0	1	1	0	ALP
12044042:1	gal	0.962612	0	45	1	1	0	1	1	1	0	0	0	0	0	1	0	1	1	0	1	1	1	0.188178	-0.187898	1	0.886373	-0.542451	-0.719529	-0.528524	-0.483062	2	0	1	0	0	3	0	0	1	0	0	1	1	0	0	ALP
12044042:1	lin	0.962612	0	45	1	1	0	1	0	1	0	0	0	1	0	1	1	1	3	0	1	1	1	0.188178	-0.187898	1	0.886373	-0.542451	-0.719529	-0.528524	-0.483062	2	0	1	0	0	3	0	0	1	0	0	1	1	0	0	ALP
12044042:1	seib	0.962612	0	45	1	1	0	1	1	1	0	0	0	1	1	1	1	0	2	0	1	1	1	0.188178	-0.187898	1	0.886373	-0.542451	-0.719529	-0.528524	-0.483062	2	0	1	0	0	3	0	0	1	0	0	1	1	0	0	ALP
12044042:1	thun	0.962612	0	45	1	1	0	1	0	1	0	0	1	1	0	1	1	1	4	0	1	1	1	0.188178	-0.187898	1	0.886373	-0.542451	-0.719529	-0.528524	-0.483062	2	0	1	0	0	3	0	0	1	0	0	1	1	0	0	ALP
14092001:1	gal	4.07703	1	30	1	1	0	1	1	1	0	0	0	1	0	1	1	0	4	1	1	3	1	0.0805518	0.239179	1	0.251427	1.3208	-0.0343471	1.05705	0.826423	1	1	0	0	1	0	0	0	0	0	1	0	1	1	0	ALP
14092001:1	lin	4.07703	1	30	1	1	0	1	0	1	0	0	0	1	1	1	1	1	1	1	1	3	1	0.0805518	0.239179	1	0.251427	1.3208	-0.0343471	1.05705	0.826423	1	1	0	0	1	0	0	0	0	0	1	0	1	1	0	ALP
14092001:1	seib	4.07703	1	30	1	1	0	1	1	1	0	0	0	1	0	1	0	0	3	1	1	3	1	0.0805518	0.239179	1	0.251427	1.3208	-0.0343471	1.05705	0.826423	1	1	0	0	1	0	0	0	0	0	1	0	1	1	0	ALP
14092001:1	thun	4.07703	1	30	1	1	0	1	0	1	0	0	1	1	1	1	1	1	2	1	1	3	1	0.0805518	0.239179	1	0.251427	1.3208	-0.0343471	1.05705	0.826423	1	1	0	0	1	0	0	0	0	0	1	0	1	1	0	ALP
14092003:1	gal	0.347642	0	60	1	1	0	1	0	1	0	0	0	1	0	0	1	0	3	1	1	3	1	-0.640262	0.615783	1	1.44675	-0.542451	-1.40471	1.05705	0.826423	3	0	0	1	1	0	0	0	0	0	1	1	1	1	0	ALP
14092003:1	lin	0.347642	0	60	1	1	0	1	0	0	0	1	0	0	0	0	0	1	2	1	1	3	1	-0.640262	0.615783	1	1.44675	-0.542451	-1.40471	1.05705	0.826423	3	0	0	1	1	0	0	0	0	0	1	1	1	1	0	ALP
14092003:1	seib	0.347642	0	60	1	1	0	1	0	1	0	0	0	0	0	0	1	1	4	1	1	3	1	-0.640262	0.615783	1	1.44675	-0.542451	-1.40471	1.05705	0.826423	3	0	0	1	1	0	0	0	0	0	1	1	1	1	0	ALP
14092003:1	thun	0.347642	0	60	1	1	0	1	1	1	0	0	1	0	0	1	0	1	1	1	1	3	1	-0.640262	0.615783	1	1.44675	-0.542451	-1.40471	1.05705	0.826423	3	0	0	1	1	0	0	0	0	0	1	1	1	1	0	ALP
14092005:1	gal	0.478649	0	67	1	0	0	1	1	0	1	0	0	0	0	0	0	1	1	0	0	3	2	-1.29218	-0.0112359	2	-0.820257	1.3208	1.33602	-0.528524	0.826423	3	0	0	1	1	2	0	1	0	0	1	1	1	1	0	ALP
14092005:1	lin	0.478649	0	67	1	0	0	1	1	0	1	0	0	1	0	1	0	1	2	0	0	3	2	-1.29218	-0.0112359	2	-0.820257	1.3208	1.33602	-0.528524	0.826423	3	0	0	1	1	2	0	1	0	0	1	1	1	1	0	ALP
14092005:1	seib	0.478649	0	67	1	0	0	1	0	0	0	1	0	0	1	0	0	0	4	0	0	3	2	-1.29218	-0.0112359	2	-0.820257	1.3208	1.33602	-0.528524	0.826423	3	0	0	1	1	2	0	1	0	0	1	1	1	1	0	ALP
14092005:1	thun	0.478649	0	67	1	0	0	1	0	1	0	0	1	0	0	0	0	0	3	0	0	3	2	-1.29218	-0.0112359	2	-0.820257	1.3208	1.33602	-0.528524	0.826423	3	0	0	1	1	2	0	1	0	0	1	1	1	1	0	ALP
14092006:1	gal	2.41445	0	76	1	0	0	1	1	0	1	0	1	0	0	0	0	0	2	0	0	1	2	-0.111355	-1.27094	1	-1.03847	1.3208	1.33602	1.05705	0.826423	3	0	0	1	1	1	1	0	0	0	1	1	1	0	0	ALP
14092006:1	lin	2.41445	0	76	1	0	0	1	0	1	0	0	0	0	0	0	0	1	1	0	0	1	2	-0.111355	-1.27094	1	-1.03847	1.3208	1.33602	1.05705	0.826423	3	0	0	1	1	1	1	0	0	0	1	1	1	0	0	ALP
14092006:1	seib	2.41445	0	76	1	0	0	1	0	1	0	0	0	0	0	0	0	1	4	0	0	1	2	-0.111355	-1.27094	1	-1.03847	1.3208	1.33602	1.05705	0.826423	3	0	0	1	1	1	1	0	0	0	1	1	1	0	0	ALP
14092006:1	thun	2.41445	0	76	1	0	0	1	0	0	1	0	1	0	0	0	0	0	3	0	0	1	2	-0.111355	-1.27094	1	-1.03847	1.3208	1.33602	1.05705	0.826423	3	0	0	1	1	1	1	0	0	0	1	1	1	0	0	ALP
14092007:1	gal	2.33994	1	64	1	0	0	1	0	0	0	1	0	1	0	0	0	0	1	1	1	2	1	-0.270712	-0.548858	1	-0.73536	-0.542451	-1.40471	-0.528524	-0.483062	3	0	0	1	0	1	1	0	0	0	0	0	0	0	0	ALP
14092007:1	lin	2.33994	1	64	1	0	0	1	1	1	0	0	0	1	1	1	0	1	2	1	1	2	1	-0.270712	-0.548858	1	-0.73536	-0.542451	-1.40471	-0.528524	-0.483062	3	0	0	1	0	1	1	0	0	0	0	0	0	0	0	ALP
14092007:1	seib	2.33994	1	64	1	0	0	1	1	0	1	0	1	0	0	0	0	0	4	1	1	2	1	-0.270712	-0.548858	1	-0.73536	-0.542451	-1.40471	-0.528524	-0.483062	3	0	0	1	0	1	1	0	0	0	0	0	0	0	0	ALP
14092007:1	thun	2.33994	1	64	1	0	0	1	0	1	0	0	1	1	1	1	1	1	3	1	1	2	1	-0.270712	-0.548858	1	-0.73536	-0.542451	-1.40471	-0.528524	-0.483062	3	0	0	1	0	1	1	0	0	0	0	0	0	0	0	ALP
14092011:1	gal	0.460056	1	61	0	1	0	1	0	1	0	0	0	1	0	1	1	1	1	1	1	2	3	-0.401335	1.12811	1	-0.0991088	-1.47408	-1.40471	2.64262	0.826423	3	0	0	1	1	4	0	0	0	1	1	1	1	1	0	ALP
14092011:1	lin	0.460056	1	61	0	1	0	1	0	1	0	0	0	0	0	1	0	1	3	1	1	2	3	-0.401335	1.12811	1	-0.0991088	-1.47408	-1.40471	2.64262	0.826423	3	0	0	1	1	4	0	0	0	1	1	1	1	1	0	ALP
14092011:1	seib	0.460056	1	61	0	1	0	1	0	0	1	0	0	0	0	1	0	1	2	1	1	2	3	-0.401335	1.12811	1	-0.0991088	-1.47408	-1.40471	2.64262	0.826423	3	0	0	1	1	4	0	0	0	1	1	1	1	1	0	ALP
14092011:1	thun	0.460056	1	61	0	1	0	1	0	0	0	1	1	0	0	1	0	0	4	1	1	2	3	-0.401335	1.12811	1	-0.0991088	-1.47408	-1.40471	2.64262	0.826423	3	0	0	1	1	4	0	0	0	1	1	1	1	1	0	ALP
14092012:1	gal	1.19212	1	35	0	1	0	1	1	1	0	0	0	1	0	1	0	0	2	1	1	2	1	0.530734	0.135129	3	1.94452	1.3208	-0.719529	1.05705	-1.79255	1	1	0	0	1	0	0	0	0	0	1	1	1	0	0	ALP
14092012:1	lin	1.19212	1	35	0	1	0	1	1	1	0	0	0	1	0	1	0	0	1	1	1	2	1	0.530734	0.135129	3	1.94452	1.3208	-0.719529	1.05705	-1.79255	1	1	0	0	1	0	0	0	0	0	1	1	1	0	0	ALP
14092012:1	seib	1.19212	1	35	0	1	0	1	1	1	0	0	0	1	0	1	0	1	4	1	1	2	1	0.530734	0.135129	3	1.94452	1.3208	-0.719529	1.05705	-1.79255	1	1	0	0	1	0	0	0	0	0	1	1	1	0	0	ALP
14092012:1	thun	1.19212	1	35	0	1	0	1	0	1	0	0	1	1	0	1	1	1	3	1	1	2	1	0.530734	0.135129	3	1.94452	1.3208	-0.719529	1.05705	-1.79255	1	1	0	0	1	0	0	0	0	0	1	1	1	0	0	ALP
14092013:1	gal	1.65114	1	37	1	1	0	1	1	1	0	0	0	1	0	1	1	0	1	1	1	3	1	0.148415	0.459042	2	-0.141244	-0.542451	-0.719529	1.05705	-0.483062	1	1	0	0	0	2	0	1	0	0	0	1	1	1	1	ALP
14092013:1	lin	1.65114	1	37	1	1	0	1	1	0	1	0	0	1	1	1	1	0	3	1	1	3	1	0.148415	0.459042	2	-0.141244	-0.542451	-0.719529	1.05705	-0.483062	1	1	0	0	0	2	0	1	0	0	0	1	1	1	1	ALP
14092013:1	seib	1.65114	1	37	1	1	0	1	0	1	0	0	0	1	0	1	1	0	2	1	1	3	1	0.148415	0.459042	2	-0.141244	-0.542451	-0.719529	1.05705	-0.483062	1	1	0	0	0	2	0	1	0	0	0	1	1	1	1	ALP
14092013:1	thun	1.65114	1	37	1	1	0	1	0	1	0	0	1	1	0	1	1	1	4	1	1	3	1	0.148415	0.459042	2	-0.141244	-0.542451	-0.719529	1.05705	-0.483062	1	1	0	0	0	2	0	1	0	0	0	1	1	1	1	ALP
14092015:1	gal	0.526997	1	43	1	1	0	1	0	1	0	0	0	1	1	1	1	1	2	1	1	3	1	0.490538	0.573191	1	0.660628	-1.47408	-0.0343471	-0.528524	0.826423	2	0	1	0	0	0	0	0	0	0	0	0	1	1	1	ALP
14092015:1	lin	0.526997	1	43	1	1	0	1	0	0	0	1	0	1	0	1	1	1	4	1	1	3	1	0.490538	0.573191	1	0.660628	-1.47408	-0.0343471	-0.528524	0.826423	2	0	1	0	0	0	0	0	0	0	0	0	1	1	1	ALP
14092015:1	seib	0.526997	1	43	1	1	0	1	0	0	1	0	0	1	0	1	0	1	3	1	1	3	1	0.490538	0.573191	1	0.660628	-1.47408	-0.0343471	-0.528524	0.826423	2	0	1	0	0	0	0	0	0	0	0	0	1	1	1	ALP
14092015:1	thun	0.526997	1	43	1	1	0	1	0	1	0	0	1	1	0	0	1	1	1	1	1	3	1	0.490538	0.573191	1	0.660628	-1.47408	-0.0343471	-0.528524	0.826423	2	0	1	0	0	0	0	0	0	0	0	0	1	1	1	ALP
14092017:1	gal	0.522396	0	73	1	0	0	1	1	1	0	0	0	1	1	1	1	1	2	1	1	1	1	0.629183	0.26203	2	0.355663	0.389176	1.33602	1.05705	0.826423	3	0	0	1	0	4	0	0	0	1	0	1	1	0	0	ALP
14092017:1	lin	0.522396	0	73	1	0	0	1	1	1	0	0	0	1	1	1	1	0	4	1	1	1	1	0.629183	0.26203	2	0.355663	0.389176	1.33602	1.05705	0.826423	3	0	0	1	0	4	0	0	0	1	0	1	1	0	0	ALP
14092017:1	seib	0.522396	0	73	1	0	0	1	1	1	0	0	0	1	1	1	1	1	3	1	1	1	1	0.629183	0.26203	2	0.355663	0.389176	1.33602	1.05705	0.826423	3	0	0	1	0	4	0	0	0	1	0	1	1	0	0	ALP
14092017:1	thun	0.522396	0	73	1	0	0	1	1	1	0	0	1	0	1	0	0	1	1	1	1	1	1	0.629183	0.26203	2	0.355663	0.389176	1.33602	1.05705	0.826423	3	0	0	1	0	4	0	0	0	1	0	1	1	0	0	ALP
14092036:1	gal	3.1801	1	28	1	1	0	1	1	1	0	0	0	0	0	1	1	0	2	0	1	2	2	0.236661	0.680305	1	2.63217	-0.542451	-0.719529	-0.528524	-0.483062	1	1	0	0	0	2	0	1	0	0	0	0	0	0	0	ALP
14092036:1	lin	3.1801	1	28	1	1	0	1	0	1	0	0	0	1	0	1	1	0	1	0	1	2	2	0.236661	0.680305	1	2.63217	-0.542451	-0.719529	-0.528524	-0.483062	1	1	0	0	0	2	0	1	0	0	0	0	0	0	0	ALP
14092036:1	seib	3.1801	1	28	1	1	0	1	1	0	1	0	0	1	0	1	1	0	4	0	1	2	2	0.236661	0.680305	1	2.63217	-0.542451	-0.719529	-0.528524	-0.483062	1	1	0	0	0	2	0	1	0	0	0	0	0	0	0	ALP
14092036:1	thun	3.1801	1	28	1	1	0	1	1	0	1	0	0	1	0	1	0	0	3	0	1	2	2	0.236661	0.680305	1	2.63217	-0.542451	-0.719529	-0.528524	-0.483062	1	1	0	0	0	2	0	1	0	0	0	0	0	0	0	ALP
14092039:1	gal	0.390397	1	88	1	0	0	1	1	1	0	0	0	0	1	0	0	1	1	1	1	3	1	-0.512001	0.855925	0	-1.03687	0.389176	-0.0343471	-0.528524	-0.483062	3	0	0	1	1	4	0	0	0	1	1	1	1	0	1	ALP
14092039:1	lin	0.390397	1	88	1	0	0	1	0	0	0	1	0	0	0	0	0	1	2	1	1	3	1	-0.512001	0.855925	0	-1.03687	0.389176	-0.0343471	-0.528524	-0.483062	3	0	0	1	1	4	0	0	0	1	1	1	1	0	1	ALP
14092039:1	seib	0.390397	1	88	1	0	0	1	1	0	0	1	0	0	0	0	0	1	4	1	1	3	1	-0.512001	0.855925	0	-1.03687	0.389176	-0.0343471	-0.528524	-0.483062	3	0	0	1	1	4	0	0	0	1	1	1	1	0	1	ALP
14092039:1	thun	0.390397	1	88	1	0	0	1	1	1	0	0	1	0	0	0	0	1	3	1	1	3	1	-0.512001	0.855925	0	-1.03687	0.389176	-0.0343471	-0.528524	-0.483062	3	0	0	1	1	4	0	0	0	1	1	1	1	0	1	ALP
14092045:1	gal	0.311885	1	58	1	1	0	1	1	0	1	0	0	1	0	0	1	1	1	0	0	2	2	-0.80026	-0.220189	2	-0.277918	-0.542451	-0.0343471	-2.1141	-0.483062	2	0	1	0	1	0	0	0	0	0	1	1	1	1	0	ALP
14092045:1	lin	0.311885	1	58	1	1	0	1	1	1	0	0	0	1	1	0	1	0	4	0	0	2	2	-0.80026	-0.220189	2	-0.277918	-0.542451	-0.0343471	-2.1141	-0.483062	2	0	1	0	1	0	0	0	0	0	1	1	1	1	0	ALP
14092045:1	seib	0.311885	1	58	1	1	0	1	0	0	1	0	0	1	1	0	0	1	2	0	0	2	2	-0.80026	-0.220189	2	-0.277918	-0.542451	-0.0343471	-2.1141	-0.483062	2	0	1	0	1	0	0	0	0	0	1	1	1	1	0	ALP
14092045:1	thun	0.311885	1	58	1	1	0	1	0	0	1	0	0	1	1	1	1	1	3	0	0	2	2	-0.80026	-0.220189	2	-0.277918	-0.542451	-0.0343471	-2.1141	-0.483062	2	0	1	0	1	0	0	0	0	0	1	1	1	1	0	ALP
14092056:1	gal	0.536156	1	74	1	0	0	1	0	1	0	0	1	0	0	0	0	1	3	1	1	2	1	0.571066	0.218077	3	-0.201784	-0.542451	1.33602	1.05705	-0.483062	3	0	0	1	1	3	0	0	1	0	0	1	0	0	0	ALP
14092056:1	lin	0.536156	1	74	1	0	0	1	1	0	1	0	0	0	0	0	0	1	2	1	1	2	1	0.571066	0.218077	3	-0.201784	-0.542451	1.33602	1.05705	-0.483062	3	0	0	1	1	3	0	0	1	0	0	1	0	0	0	ALP
14092056:1	seib	0.536156	1	74	1	0	0	1	1	1	0	0	0	0	0	1	0	1	4	1	1	2	1	0.571066	0.218077	3	-0.201784	-0.542451	1.33602	1.05705	-0.483062	3	0	0	1	1	3	0	0	1	0	0	1	0	0	0	ALP
14092056:1	thun	0.536156	1	74	1	0	0	1	1	1	0	0	1	0	0	0	0	0	1	1	1	2	1	0.571066	0.218077	3	-0.201784	-0.542451	1.33602	1.05705	-0.483062	3	0	0	1	1	3	0	0	1	0	0	1	0	0	0	ALP
14092058:1	gal	0.390397	1	71	1	0	0	1	1	0	1	0	0	0	0	0	0	1	2	0	0	2	2	0.340426	0.0729073	2	-0.708901	0.389176	1.33602	-0.528524	-0.483062	3	0	0	1	1	4	0	0	0	1	1	1	1	1	0	ALP
14092058:1	lin	0.390397	1	71	1	0	0	1	1	0	1	0	1	0	0	0	0	1	1	0	0	2	2	0.340426	0.0729073	2	-0.708901	0.389176	1.33602	-0.528524	-0.483062	3	0	0	1	1	4	0	0	0	1	1	1	1	1	0	ALP
14092058:1	seib	0.390397	1	71	1	0	0	1	0	0	1	0	0	0	0	0	0	1	4	0	0	2	2	0.340426	0.0729073	2	-0.708901	0.389176	1.33602	-0.528524	-0.483062	3	0	0	1	1	4	0	0	0	1	1	1	1	1	0	ALP
14092058:1	thun	0.390397	1	71	1	0	0	1	1	1	0	0	1	0	0	0	0	1	3	0	0	2	2	0.340426	0.0729073	2	-0.708901	0.389176	1.33602	-0.528524	-0.483062	3	0	0	1	1	4	0	0	0	1	1	1	1	1	0	ALP
14092066:1	gal	0.446641	0	60	1	1	0	1	0	1	0	0	0	1	1	1	1	0	3	0	1	1	1	0.278149	0.242362	3	0.593522	0.389176	0.650834	-0.528524	-0.483062	3	0	0	1	1	4	0	0	0	1	1	1	1	0	0	ALP
14092066:1	lin	0.446641	0	60	1	1	0	1	0	0	0	1	0	1	0	0	1	1	1	0	1	1	1	0.278149	0.242362	3	0.593522	0.389176	0.650834	-0.528524	-0.483062	3	0	0	1	1	4	0	0	0	1	1	1	1	0	0	ALP
14092066:1	seib	0.446641	0	60	1	1	0	1	0	0	1	0	0	1	0	1	1	0	4	0	1	1	1	0.278149	0.242362	3	0.593522	0.389176	0.650834	-0.528524	-0.483062	3	0	0	1	1	4	0	0	0	1	1	1	1	0	0	ALP
14092066:1	thun	0.446641	0	60	1	1	0	1	0	1	0	0	0	1	0	1	1	0	2	0	1	1	1	0.278149	0.242362	3	0.593522	0.389176	0.650834	-0.528524	-0.483062	3	0	0	1	1	4	0	0	0	1	1	1	1	0	0	ALP
14092067:1	gal	0.656385	1	54	1	0	0	1	1	1	0	0	0	0	0	1	0	1	4	1	1	3	1	-0.692634	0.50845	1	0.0366662	0.389176	1.33602	1.05705	0.826423	2	0	1	0	0	2	0	1	0	0	0	0	0	1	0	ALP
14092067:1	lin	0.656385	1	54	1	0	0	1	1	1	0	0	0	1	0	1	0	0	2	1	1	3	1	-0.692634	0.50845	1	0.0366662	0.389176	1.33602	1.05705	0.826423	2	0	1	0	0	2	0	1	0	0	0	0	0	1	0	ALP
14092067:1	seib	0.656385	1	54	1	0	0	1	0	1	0	0	0	0	0	1	1	0	3	1	1	3	1	-0.692634	0.50845	1	0.0366662	0.389176	1.33602	1.05705	0.826423	2	0	1	0	0	2	0	1	0	0	0	0	0	1	0	ALP
14092067:1	thun	0.656385	1	54	1	0	0	1	1	1	0	0	0	0	0	0	1	1	1	1	1	3	1	-0.692634	0.50845	1	0.0366662	0.389176	1.33602	1.05705	0.826423	2	0	1	0	0	2	0	1	0	0	0	0	0	1	0	ALP
14092068:1	gal	0.303865	1	78	1	0	0	1	0	0	1	0	0	0	0	0	0	1	1	0	0	1	2	0.0734087	-1.50686	1	0.542561	1.3208	1.33602	-0.528524	0.826423	3	0	0	1	1	0	0	0	0	0	0	1	1	1	1	ALP
14092068:1	lin	0.303865	1	78	1	0	0	1	1	0	1	0	0	0	0	0	0	1	4	0	0	1	2	0.0734087	-1.50686	1	0.542561	1.3208	1.33602	-0.528524	0.826423	3	0	0	1	1	0	0	0	0	0	0	1	1	1	1	ALP
14092068:1	seib	0.303865	1	78	1	0	0	1	0	0	1	0	0	0	0	1	1	0	2	0	0	1	2	0.0734087	-1.50686	1	0.542561	1.3208	1.33602	-0.528524	0.826423	3	0	0	1	1	0	0	0	0	0	0	1	1	1	1	ALP
14092068:1	thun	0.303865	1	78	1	0	0	1	1	0	0	1	0	0	0	0	0	1	3	0	0	1	2	0.0734087	-1.50686	1	0.542561	1.3208	1.33602	-0.528524	0.826423	3	0	0	1	1	0	0	0	0	0	0	1	1	1	1	ALP
14092080:1	gal	0.424259	0	76	1	0	0	1	1	1	0	0	0	0	0	0	0	0	3	0	0	3	2	-0.546472	-1.26735	2	0.120842	0.389176	1.33602	-0.528524	0.826423	3	0	0	1	0	0	0	0	0	0	0	1	1	1	0	ALP
14092080:1	lin	0.424259	0	76	1	0	0	1	0	1	0	0	1	0	0	0	0	1	1	0	0	3	2	-0.546472	-1.26735	2	0.120842	0.389176	1.33602	-0.528524	0.826423	3	0	0	1	0	0	0	0	0	0	0	1	1	1	0	ALP
14092080:1	seib	0.424259	0	76	1	0	0	1	0	1	0	0	0	0	0	0	0	1	2	0	0	3	2	-0.546472	-1.26735	2	0.120842	0.389176	1.33602	-0.528524	0.826423	3	0	0	1	0	0	0	0	0	0	0	1	1	1	0	ALP
14092080:1	thun	0.424259	0	76	1	0	0	1	1	0	1	0	1	0	0	0	0	0	4	0	0	3	2	-0.546472	-1.26735	2	0.120842	0.389176	1.33602	-0.528524	0.826423	3	0	0	1	0	0	0	0	0	0	0	1	1	1	0	ALP
14092081:1	gal	0.796013	1	65	1	0	1	1	0	0	0	1	0	1	1	0	1	1	3	0	1	2	2	-0.704852	0.388597	1	-0.155319	-0.542451	-0.719529	1.05705	-0.483062	3	0	0	1	0	2	0	1	0	0	0	1	0	1	0	ALP
14092081:1	lin	0.796013	1	65	1	0	1	1	1	1	0	0	0	1	1	1	1	1	4	0	1	2	2	-0.704852	0.388597	1	-0.155319	-0.542451	-0.719529	1.05705	-0.483062	3	0	0	1	0	2	0	1	0	0	0	1	0	1	0	ALP
14092081:1	seib	0.796013	1	65	1	0	1	1	1	0	0	1	0	1	1	0	1	1	1	0	1	2	2	-0.704852	0.388597	1	-0.155319	-0.542451	-0.719529	1.05705	-0.483062	3	0	0	1	0	2	0	1	0	0	0	1	0	1	0	ALP
14092081:1	thun	0.796013	1	65	1	0	1	1	0	0	0	1	1	0	0	0	0	1	2	0	1	2	2	-0.704852	0.388597	1	-0.155319	-0.542451	-0.719529	1.05705	-0.483062	3	0	0	1	0	2	0	1	0	0	0	1	0	1	0	ALP
14092082:1	gal	0.626518	1	48	1	1	0	1	0	0	1	0	0	0	0	1	0	0	1	1	1	1	2	0.577147	0.461552	3	2.76184	-0.542451	-1.40471	-0.528524	-1.79255	2	0	1	0	1	4	0	0	0	1	1	1	1	1	0	ALP
14092082:1	lin	0.626518	1	48	1	1	0	1	0	1	0	0	0	0	0	1	0	1	2	1	1	1	2	0.577147	0.461552	3	2.76184	-0.542451	-1.40471	-0.528524	-1.79255	2	0	1	0	1	4	0	0	0	1	1	1	1	1	0	ALP
14092082:1	seib	0.626518	1	48	1	1	0	1	0	0	0	1	0	0	0	0	0	1	3	1	1	1	2	0.577147	0.461552	3	2.76184	-0.542451	-1.40471	-0.528524	-1.79255	2	0	1	0	1	4	0	0	0	1	1	1	1	1	0	ALP
14092082:1	thun	0.626518	1	48	1	1	0	1	0	0	1	0	0	0	0	1	0	0	4	1	1	1	2	0.577147	0.461552	3	2.76184	-0.542451	-1.40471	-0.528524	-1.79255	2	0	1	0	1	4	0	0	0	1	1	1	1	1	0	ALP
14092085:1	gal	0.390397	1	71	1	0	0	1	1	0	0	1	0	0	0	0	0	1	3	1	1	3	1	0.275039	0.486427	2	0.638108	0.389176	-0.719529	-0.528524	0.826423	3	0	0	1	1	0	0	0	0	0	1	1	1	0	0	ALP
14092085:1	lin	0.390397	1	71	1	0	0	1	0	0	0	1	0	0	0	0	0	0	4	1	1	3	1	0.275039	0.486427	2	0.638108	0.389176	-0.719529	-0.528524	0.826423	3	0	0	1	1	0	0	0	0	0	1	1	1	0	0	ALP
14092085:1	seib	0.390397	1	71	1	0	0	1	1	1	0	0	0	1	0	0	0	0	1	1	1	3	1	0.275039	0.486427	2	0.638108	0.389176	-0.719529	-0.528524	0.826423	3	0	0	1	1	0	0	0	0	0	1	1	1	0	0	ALP
14092085:1	thun	0.390397	1	71	1	0	0	1	1	1	0	0	1	0	0	0	0	0	2	1	1	3	1	0.275039	0.486427	2	0.638108	0.389176	-0.719529	-0.528524	0.826423	3	0	0	1	1	0	0	0	0	0	1	1	1	0	0	ALP
14092087:1	gal	1.31255	0	45	1	1	0	1	1	0	0	1	0	0	0	0	0	0	2	1	1	1	3	-0.212934	0.285401	2	1.05523	0.389176	-0.719529	-0.528524	0.826423	2	0	1	0	1	0	0	0	0	0	1	1	1	0	0	ALP
14092087:1	lin	1.31255	0	45	1	1	0	1	1	0	1	0	0	0	0	0	0	1	4	1	1	1	3	-0.212934	0.285401	2	1.05523	0.389176	-0.719529	-0.528524	0.826423	2	0	1	0	1	0	0	0	0	0	1	1	1	0	0	ALP
14092087:1	seib	1.31255	0	45	1	1	0	1	0	0	0	1	0	0	0	0	0	0	3	1	1	1	3	-0.212934	0.285401	2	1.05523	0.389176	-0.719529	-0.528524	0.826423	2	0	1	0	1	0	0	0	0	0	1	1	1	0	0	ALP
14092087:1	thun	1.31255	0	45	1	1	0	1	0	0	0	1	0	0	0	0	0	0	1	1	1	1	3	-0.212934	0.285401	2	1.05523	0.389176	-0.719529	-0.528524	0.826423	2	0	1	0	1	0	0	0	0	0	1	1	1	0	0	ALP
14092092:1	gal	4.88121	1	29	1	1	0	1	0	0	0	1	0	1	1	1	1	1	1	1	1	3	1	1.17545	0.799158	2	1.96464	0.389176	-0.719529	2.64262	0.826423	1	1	0	0	1	4	0	0	0	1	1	0	1	1	0	ALP
14092092:1	lin	4.88121	1	29	1	1	0	1	0	1	0	0	0	1	0	0	0	1	3	1	1	3	1	1.17545	0.799158	2	1.96464	0.389176	-0.719529	2.64262	0.826423	1	1	0	0	1	4	0	0	0	1	1	0	1	1	0	ALP
14092092:1	seib	4.88121	1	29	1	1	0	1	1	1	0	0	0	1	0	1	1	0	2	1	1	3	1	1.17545	0.799158	2	1.96464	0.389176	-0.719529	2.64262	0.826423	1	1	0	0	1	4	0	0	0	1	1	0	1	1	0	ALP
14092092:1	thun	4.88121	1	29	1	1	0	1	0	1	0	0	1	1	0	1	1	0	4	1	1	3	1	1.17545	0.799158	2	1.96464	0.389176	-0.719529	2.64262	0.826423	1	1	0	0	1	4	0	0	0	1	1	0	1	1	0	ALP
14092093:1	gal	0.437162	0	75	1	0	0	1	1	1	0	0	0	1	0	1	1	0	2	1	1	2	2	1.47091	0.308386	3	0.0958281	-0.542451	-0.0343471	-0.528524	-0.483062	3	0	0	1	0	2	0	1	0	0	0	1	0	1	0	ALP
14092093:1	lin	0.437162	0	75	1	0	0	1	1	0	1	0	0	0	0	1	0	1	4	1	1	2	2	1.47091	0.308386	3	0.0958281	-0.542451	-0.0343471	-0.528524	-0.483062	3	0	0	1	0	2	0	1	0	0	0	1	0	1	0	ALP
14092093:1	seib	0.437162	0	75	1	0	0	1	1	1	0	0	0	1	0	1	1	1	3	1	1	2	2	1.47091	0.308386	3	0.0958281	-0.542451	-0.0343471	-0.528524	-0.483062	3	0	0	1	0	2	0	1	0	0	0	1	0	1	0	ALP
14092093:1	thun	0.437162	0	75	1	0	0	1	0	1	0	0	1	1	0	0	1	0	1	1	1	2	2	1.47091	0.308386	3	0.0958281	-0.542451	-0.0343471	-0.528524	-0.483062	3	0	0	1	0	2	0	1	0	0	0	1	0	1	0	ALP
14092101:1	gal	0.91771	0	39	1	0	0	1	1	1	0	0	0	0	0	0	0	0	4	1	1	3	1	0.641096	-0.0400373	1	0.631018	-0.542451	-0.719529	1.05705	0.826423	1	1	0	0	0	3	0	0	1	0	0	1	0	0	0	ALP
14092101:1	lin	0.91771	0	39	1	0	0	1	1	0	1	0	0	0	0	0	0	1	2	1	1	3	1	0.641096	-0.0400373	1	0.631018	-0.542451	-0.719529	1.05705	0.826423	1	1	0	0	0	3	0	0	1	0	0	1	0	0	0	ALP
14092101:1	seib	0.91771	0	39	1	0	0	1	1	0	1	0	0	0	0	0	0	1	3	1	1	3	1	0.641096	-0.0400373	1	0.631018	-0.542451	-0.719529	1.05705	0.826423	1	1	0	0	0	3	0	0	1	0	0	1	0	0	0	ALP
14092101:1	thun	0.91771	0	39	1	0	0	1	0	1	0	0	1	0	0	0	0	1	1	1	1	3	1	0.641096	-0.0400373	1	0.631018	-0.542451	-0.719529	1.05705	0.826423	1	1	0	0	0	3	0	0	1	0	0	1	0	0	0	ALP
14092109:1	gal	1.35247	0	53	0	1	0	1	1	0	1	0	0	0	0	0	0	1	4	1	1	2	3	0.287149	0.397399	2	0.788537	-0.542451	-1.40471	1.05705	-0.483062	2	0	1	0	1	3	0	0	1	0	1	1	0	1	1	ALP
14092109:1	lin	1.35247	0	53	0	1	0	1	0	1	0	0	0	0	0	0	0	1	2	1	1	2	3	0.287149	0.397399	2	0.788537	-0.542451	-1.40471	1.05705	-0.483062	2	0	1	0	1	3	0	0	1	0	1	1	0	1	1	ALP
14092109:1	seib	1.35247	0	53	0	1	0	1	0	0	1	0	0	0	0	0	0	1	1	1	1	2	3	0.287149	0.397399	2	0.788537	-0.542451	-1.40471	1.05705	-0.483062	2	0	1	0	1	3	0	0	1	0	1	1	0	1	1	ALP
14092109:1	thun	1.35247	0	53	0	1	0	1	0	1	0	0	1	0	0	0	0	0	3	1	1	2	3	0.287149	0.397399	2	0.788537	-0.542451	-1.40471	1.05705	-0.483062	2	0	1	0	1	3	0	0	1	0	1	1	0	1	1	ALP
14092111:1	gal	1.22905	0	33	1	1	0	1	0	1	0	0	0	0	1	1	0	0	4	0	0	2	2	-0.107849	-0.0981971	1	-0.512649	0.389176	-0.0343471	-0.528524	0.826423	1	1	0	0	1	4	0	0	0	1	1	1	1	1	0	ALP
14092111:1	lin	1.22905	0	33	1	1	0	1	0	1	0	0	0	0	0	1	0	0	2	0	0	2	2	-0.107849	-0.0981971	1	-0.512649	0.389176	-0.0343471	-0.528524	0.826423	1	1	0	0	1	4	0	0	0	1	1	1	1	1	0	ALP
14092111:1	seib	1.22905	0	33	1	1	0	1	1	0	1	0	0	0	0	1	0	0	3	0	0	2	2	-0.107849	-0.0981971	1	-0.512649	0.389176	-0.0343471	-0.528524	0.826423	1	1	0	0	1	4	0	0	0	1	1	1	1	1	0	ALP
14092111:1	thun	1.22905	0	33	1	1	0	1	0	1	0	0	0	0	0	1	0	0	1	0	0	2	2	-0.107849	-0.0981971	1	-0.512649	0.389176	-0.0343471	-0.528524	0.826423	1	1	0	0	1	4	0	0	0	1	1	1	1	1	0	ALP
14092117:1	gal	0.286893	0	56	1	1	0	1	1	1	0	0	0	1	0	1	1	0	4	0	0	3	2	0.326679	-1.3126	1	-0.626509	1.3208	-0.719529	-2.1141	0.826423	2	0	1	0	1	0	0	0	0	0	1	1	1	1	0	ALP
14092117:1	lin	0.286893	0	56	1	1	0	1	1	1	0	0	0	1	0	0	1	0	1	0	0	3	2	0.326679	-1.3126	1	-0.626509	1.3208	-0.719529	-2.1141	0.826423	2	0	1	0	1	0	0	0	0	0	1	1	1	1	0	ALP
14092117:1	seib	0.286893	0	56	1	1	0	1	1	0	1	0	1	0	0	0	0	0	2	0	0	3	2	0.326679	-1.3126	1	-0.626509	1.3208	-0.719529	-2.1141	0.826423	2	0	1	0	1	0	0	0	0	0	1	1	1	1	0	ALP
14092117:1	thun	0.286893	0	56	1	1	0	1	1	0	1	0	0	1	0	0	1	0	3	0	0	3	2	0.326679	-1.3126	1	-0.626509	1.3208	-0.719529	-2.1141	0.826423	2	0	1	0	1	0	0	0	0	0	1	1	1	1	0	ALP
14092122:1	gal	0.271851	0	82	1	1	0	1	1	0	0	1	0	0	0	0	0	1	1	0	0	2	3	0.025406	-0.298297	1	-0.596892	-0.542451	-1.40471	-0.528524	0.826423	3	0	0	1	0	2	0	1	0	0	0	0	0	1	0	ALP
14092122:1	lin	0.271851	0	82	1	1	0	1	1	0	0	1	0	0	0	0	0	1	4	0	0	2	3	0.025406	-0.298297	1	-0.596892	-0.542451	-1.40471	-0.528524	0.826423	3	0	0	1	0	2	0	1	0	0	0	0	0	1	0	ALP
14092122:1	seib	0.271851	0	82	1	1	0	1	1	0	0	1	0	0	0	0	0	1	2	0	0	2	3	0.025406	-0.298297	1	-0.596892	-0.542451	-1.40471	-0.528524	0.826423	3	0	0	1	0	2	0	1	0	0	0	0	0	1	0	ALP
14092122:1	thun	0.271851	0	82	1	1	0	1	1	0	0	1	0	0	0	0	0	1	3	0	0	2	3	0.025406	-0.298297	1	-0.596892	-0.542451	-1.40471	-0.528524	0.826423	3	0	0	1	0	2	0	1	0	0	0	0	0	1	0	ALP
14092134:1	gal	1.16452	0	40	1	1	1	1	0	0	0	1	0	1	0	0	0	0	3	1	1	3	1	0.145962	1.25127	1	0.813061	-0.542451	1.33602	-0.528524	0.826423	2	0	1	0	1	4	0	0	0	1	1	0	1	1	0	ALP
14092134:1	lin	1.16452	0	40	1	1	1	1	0	1	0	0	0	1	0	1	1	0	2	1	1	3	1	0.145962	1.25127	1	0.813061	-0.542451	1.33602	-0.528524	0.826423	2	0	1	0	1	4	0	0	0	1	1	0	1	1	0	ALP
14092134:1	seib	1.16452	0	40	1	1	1	1	0	1	0	0	0	1	0	1	1	0	4	1	1	3	1	0.145962	1.25127	1	0.813061	-0.542451	1.33602	-0.528524	0.826423	2	0	1	0	1	4	0	0	0	1	1	0	1	1	0	ALP
14092134:1	thun	1.16452	0	40	1	1	1	1	0	1	0	0	1	1	0	1	1	0	1	1	1	3	1	0.145962	1.25127	1	0.813061	-0.542451	1.33602	-0.528524	0.826423	2	0	1	0	1	4	0	0	0	1	1	0	1	1	0	ALP
14092135:1	gal	0.6843	0	52	0	1	1	1	0	1	0	0	0	0	0	0	0	1	2	1	1	2	2	-0.465426	0.950946	1	-0.145026	0.389176	-1.40471	-0.528524	-0.483062	2	0	1	0	0	0	0	0	0	0	0	1	1	1	0	ALP
14092135:1	lin	0.6843	0	52	0	1	1	1	0	0	1	0	0	0	0	0	0	1	3	1	1	2	2	-0.465426	0.950946	1	-0.145026	0.389176	-1.40471	-0.528524	-0.483062	2	0	1	0	0	0	0	0	0	0	0	1	1	1	0	ALP
14092135:1	seib	0.6843	0	52	0	1	1	1	0	0	1	0	0	0	0	0	1	0	1	1	1	2	2	-0.465426	0.950946	1	-0.145026	0.389176	-1.40471	-0.528524	-0.483062	2	0	1	0	0	0	0	0	0	0	0	1	1	1	0	ALP
14092135:1	thun	0.6843	0	52	0	1	1	1	0	0	1	0	0	0	0	1	0	0	4	1	1	2	2	-0.465426	0.950946	1	-0.145026	0.389176	-1.40471	-0.528524	-0.483062	2	0	1	0	0	0	0	0	0	0	0	1	1	1	0	ALP
14092136:1	gal	0.626518	1	45	1	1	0	1	1	1	0	0	0	1	0	1	0	0	3	1	1	3	1	-0.153926	0.475559	1	-0.07882	-0.542451	-0.719529	-0.528524	-0.483062	2	0	1	0	1	0	0	0	0	0	1	1	1	0	1	ALP
14092136:1	lin	0.626518	1	45	1	1	0	1	0	1	0	0	0	0	0	1	1	0	1	1	1	3	1	-0.153926	0.475559	1	-0.07882	-0.542451	-0.719529	-0.528524	-0.483062	2	0	1	0	1	0	0	0	0	0	1	1	1	0	1	ALP
14092136:1	seib	0.626518	1	45	1	1	0	1	0	0	0	1	0	1	1	1	1	0	2	1	1	3	1	-0.153926	0.475559	1	-0.07882	-0.542451	-0.719529	-0.528524	-0.483062	2	0	1	0	1	0	0	0	0	0	1	1	1	0	1	ALP
14092136:1	thun	0.626518	1	45	1	1	0	1	0	1	0	0	1	0	0	1	1	1	4	1	1	3	1	-0.153926	0.475559	1	-0.07882	-0.542451	-0.719529	-0.528524	-0.483062	2	0	1	0	1	0	0	0	0	0	1	1	1	0	1	ALP
14092140:1	gal	2.32151	0	64	1	1	0	1	1	1	0	0	0	0	0	0	0	1	3	0	1	1	1	-1.19232	1.95075	1	1.15674	-0.542451	-1.40471	-0.528524	-0.483062	3	0	0	1	0	1	1	0	0	0	1	0	1	0	0	ALP
14092140:1	lin	2.32151	0	64	1	1	0	1	0	0	0	1	0	0	0	1	0	1	4	0	1	1	1	-1.19232	1.95075	1	1.15674	-0.542451	-1.40471	-0.528524	-0.483062	3	0	0	1	0	1	1	0	0	0	1	0	1	0	0	ALP
14092140:1	seib	2.32151	0	64	1	1	0	1	0	0	0	1	0	0	0	1	0	0	1	0	1	1	1	-1.19232	1.95075	1	1.15674	-0.542451	-1.40471	-0.528524	-0.483062	3	0	0	1	0	1	1	0	0	0	1	0	1	0	0	ALP
14092140:1	thun	2.32151	0	64	1	1	0	1	0	0	1	0	0	0	0	1	0	0	2	0	1	1	1	-1.19232	1.95075	1	1.15674	-0.542451	-1.40471	-0.528524	-0.483062	3	0	0	1	0	1	1	0	0	0	1	0	1	0	0	ALP
14092141:1	gal	0.789463	0	41	1	1	1	1	1	1	0	0	0	1	0	1	0	0	1	1	1	3	1	0.0965426	0.570995	1	1.41182	0.389176	-0.0343471	-0.528524	-0.483062	2	0	1	0	1	4	0	0	0	1	1	1	1	0	0	ALP
14092141:1	lin	0.789463	0	41	1	1	1	1	0	1	0	0	0	0	0	1	0	0	3	1	1	3	1	0.0965426	0.570995	1	1.41182	0.389176	-0.0343471	-0.528524	-0.483062	2	0	1	0	1	4	0	0	0	1	1	1	1	0	0	ALP
14092141:1	seib	0.789463	0	41	1	1	1	1	0	0	1	0	0	0	0	1	0	0	4	1	1	3	1	0.0965426	0.570995	1	1.41182	0.389176	-0.0343471	-0.528524	-0.483062	2	0	1	0	1	4	0	0	0	1	1	1	1	0	0	ALP
14092141:1	thun	0.789463	0	41	1	1	1	1	1	0	1	0	0	0	0	1	0	0	2	1	1	3	1	0.0965426	0.570995	1	1.41182	0.389176	-0.0343471	-0.528524	-0.483062	2	0	1	0	1	4	0	0	0	1	1	1	1	0	0	ALP
14092147:1	gal	1.06533	0	53	1	1	0	1	0	1	0	0	0	0	0	0	0	1	3	1	1	2	1	0.0438805	0.629476	1	0.228897	-0.542451	-1.40471	-0.528524	0.826423	2	0	1	0	1	4	0	0	0	1	1	0	1	1	0	ALP
14092147:1	lin	1.06533	0	53	1	1	0	1	0	0	1	0	0	0	0	0	0	0	2	1	1	2	1	0.0438805	0.629476	1	0.228897	-0.542451	-1.40471	-0.528524	0.826423	2	0	1	0	1	4	0	0	0	1	1	0	1	1	0	ALP
14092147:1	seib	1.06533	0	53	1	1	0	1	0	0	0	1	0	0	0	1	0	0	4	1	1	2	1	0.0438805	0.629476	1	0.228897	-0.542451	-1.40471	-0.528524	0.826423	2	0	1	0	1	4	0	0	0	1	1	0	1	1	0	ALP
14092147:1	thun	1.06533	0	53	1	1	0	1	1	1	0	0	1	0	0	1	0	0	1	1	1	2	1	0.0438805	0.629476	1	0.228897	-0.542451	-1.40471	-0.528524	0.826423	2	0	1	0	1	4	0	0	0	1	1	0	1	1	0	ALP
14092151:1	gal	0.303865	1	73	1	0	0	1	0	1	0	0	0	1	1	0	0	1	3	1	1	2	1	0.234208	0.835416	2	0.219494	-1.47408	1.33602	-0.528524	-0.483062	3	0	0	1	1	0	0	0	0	0	1	1	1	1	1	ALP
14092151:1	lin	0.303865	1	73	1	0	0	1	1	0	1	0	0	0	0	0	0	1	2	1	1	2	1	0.234208	0.835416	2	0.219494	-1.47408	1.33602	-0.528524	-0.483062	3	0	0	1	1	0	0	0	0	0	1	1	1	1	1	ALP
14092151:1	seib	0.303865	1	73	1	0	0	1	0	0	0	1	0	0	0	0	0	0	1	1	1	2	1	0.234208	0.835416	2	0.219494	-1.47408	1.33602	-0.528524	-0.483062	3	0	0	1	1	0	0	0	0	0	1	1	1	1	1	ALP
14092151:1	thun	0.303865	1	73	1	0	0	1	1	1	0	0	1	0	0	0	0	1	4	1	1	2	1	0.234208	0.835416	2	0.219494	-1.47408	1.33602	-0.528524	-0.483062	3	0	0	1	1	0	0	0	0	0	1	1	1	1	1	ALP
14092158:1	gal	0.77191	1	49	1	1	0	1	0	1	0	0	1	1	0	0	0	1	1	1	1	3	3	0.729446	0.290971	1	0.326323	-0.542451	-1.40471	-0.528524	0.826423	2	0	1	0	1	4	0	0	0	1	1	1	1	0	0	ALP
14092158:1	lin	0.77191	1	49	1	1	0	1	0	0	0	1	1	0	0	0	0	1	2	1	1	3	3	0.729446	0.290971	1	0.326323	-0.542451	-1.40471	-0.528524	0.826423	2	0	1	0	1	4	0	0	0	1	1	1	1	0	0	ALP
14092158:1	seib	0.77191	1	49	1	1	0	1	0	0	1	0	1	1	0	1	1	1	3	1	1	3	3	0.729446	0.290971	1	0.326323	-0.542451	-1.40471	-0.528524	0.826423	2	0	1	0	1	4	0	0	0	1	1	1	1	0	0	ALP
14092158:1	thun	0.77191	1	49	1	1	0	1	1	1	0	0	1	0	0	0	0	1	4	1	1	3	3	0.729446	0.290971	1	0.326323	-0.542451	-1.40471	-0.528524	0.826423	2	0	1	0	1	4	0	0	0	1	1	1	1	0	0	ALP
14092162:1	gal	0.543321	0	36	1	1	0	1	0	1	0	0	0	0	0	0	0	1	3	1	1	2	1	-0.265097	0.728144	3	1.67707	-0.542451	-0.719529	1.05705	-0.483062	1	1	0	0	0	4	0	0	0	1	0	1	1	1	0	ALP
14092162:1	lin	0.543321	0	36	1	1	0	1	0	0	1	0	0	0	0	0	0	0	2	1	1	2	1	-0.265097	0.728144	3	1.67707	-0.542451	-0.719529	1.05705	-0.483062	1	1	0	0	0	4	0	0	0	1	0	1	1	1	0	ALP
14092162:1	seib	0.543321	0	36	1	1	0	1	0	0	1	0	0	0	0	0	0	1	1	1	1	2	1	-0.265097	0.728144	3	1.67707	-0.542451	-0.719529	1.05705	-0.483062	1	1	0	0	0	4	0	0	0	1	0	1	1	1	0	ALP
14092162:1	thun	0.543321	0	36	1	1	0	1	0	1	0	0	1	0	0	0	0	1	4	1	1	2	1	-0.265097	0.728144	3	1.67707	-0.542451	-0.719529	1.05705	-0.483062	1	1	0	0	0	4	0	0	0	1	0	1	1	1	0	ALP
14092166:1	gal	0.77191	1	47	1	1	0	1	0	1	0	0	1	0	0	1	1	1	1	1	1	3	2	0.235322	0.0650912	3	0.756371	0.389176	-0.719529	1.05705	-1.79255	2	0	1	0	1	4	0	0	0	1	1	1	0	1	0	ALP
14092166:1	lin	0.77191	1	47	1	1	0	1	1	0	1	0	0	1	0	1	1	1	3	1	1	3	2	0.235322	0.0650912	3	0.756371	0.389176	-0.719529	1.05705	-1.79255	2	0	1	0	1	4	0	0	0	1	1	1	0	1	0	ALP
14092166:1	seib	0.77191	1	47	1	1	0	1	1	1	0	0	0	0	1	1	0	0	4	1	1	3	2	0.235322	0.0650912	3	0.756371	0.389176	-0.719529	1.05705	-1.79255	2	0	1	0	1	4	0	0	0	1	1	1	0	1	0	ALP
14092166:1	thun	0.77191	1	47	1	1	0	1	0	0	1	0	1	1	1	1	0	0	2	1	1	3	2	0.235322	0.0650912	3	0.756371	0.389176	-0.719529	1.05705	-1.79255	2	0	1	0	1	4	0	0	0	1	1	1	0	1	0	ALP
14092171:1	gal	0.0964794	0	57	1	0	0	1	1	0	1	0	0	1	0	0	1	1	3	1	1	2	3	-0.4334	0.6988	2	-0.641212	-0.542451	-1.40471	-0.528524	0.826423	2	0	1	0	0	2	0	1	0	0	0	0	1	1	1	ALP
14092171:1	lin	0.0964794	0	57	1	0	0	1	1	0	1	0	0	1	0	1	1	1	4	1	1	2	3	-0.4334	0.6988	2	-0.641212	-0.542451	-1.40471	-0.528524	0.826423	2	0	1	0	0	2	0	1	0	0	0	0	1	1	1	ALP
14092171:1	seib	0.0964794	0	57	1	0	0	1	0	1	0	0	0	1	0	0	0	0	2	1	1	2	3	-0.4334	0.6988	2	-0.641212	-0.542451	-1.40471	-0.528524	0.826423	2	0	1	0	0	2	0	1	0	0	0	0	1	1	1	ALP
14092171:1	thun	0.0964794	0	57	1	0	0	1	0	1	0	0	1	0	0	0	0	0	1	1	1	2	3	-0.4334	0.6988	2	-0.641212	-0.542451	-1.40471	-0.528524	0.826423	2	0	1	0	0	2	0	1	0	0	0	0	1	1	1	ALP
14092185:1	gal	0.310069	0	66	1	1	0	1	0	0	1	0	0	1	1	0	0	0	4	1	1	3	2	0.722157	-0.0291957	1	-0.899997	1.3208	1.33602	-0.528524	0.826423	3	0	0	1	0	3	0	0	1	0	0	1	1	1	0	ALP
14092185:1	lin	0.310069	0	66	1	1	0	1	0	1	0	0	0	1	1	1	1	1	3	1	1	3	2	0.722157	-0.0291957	1	-0.899997	1.3208	1.33602	-0.528524	0.826423	3	0	0	1	0	3	0	0	1	0	0	1	1	1	0	ALP
14092185:1	seib	0.310069	0	66	1	1	0	1	0	0	0	1	0	0	0	0	0	0	2	1	1	3	2	0.722157	-0.0291957	1	-0.899997	1.3208	1.33602	-0.528524	0.826423	3	0	0	1	0	3	0	0	1	0	0	1	1	1	0	ALP
14092185:1	thun	0.310069	0	66	1	1	0	1	0	1	0	0	0	0	0	1	1	0	1	1	1	3	2	0.722157	-0.0291957	1	-0.899997	1.3208	1.33602	-0.528524	0.826423	3	0	0	1	0	3	0	0	1	0	0	1	1	1	0	ALP
14092187:1	gal	2.95992	0	30	1	0	1	1	0	1	0	0	0	1	1	1	1	0	2	1	1	3	1	-0.215475	0.53182	1	0.271749	0.389176	-1.40471	-0.528524	0.826423	1	1	0	0	0	4	0	0	0	1	0	0	1	0	1	ALP
14092187:1	lin	2.95992	0	30	1	0	1	1	1	1	0	0	0	1	0	1	0	0	3	1	1	3	1	-0.215475	0.53182	1	0.271749	0.389176	-1.40471	-0.528524	0.826423	1	1	0	0	0	4	0	0	0	1	0	0	1	0	1	ALP
14092187:1	seib	2.95992	0	30	1	0	1	1	0	0	0	1	0	1	0	0	0	0	1	1	1	3	1	-0.215475	0.53182	1	0.271749	0.389176	-1.40471	-0.528524	0.826423	1	1	0	0	0	4	0	0	0	1	0	0	1	0	1	ALP
14092187:1	thun	2.95992	0	30	1	0	1	1	1	1	0	0	1	1	0	1	0	0	4	1	1	3	1	-0.215475	0.53182	1	0.271749	0.389176	-1.40471	-0.528524	0.826423	1	1	0	0	0	4	0	0	0	1	0	0	1	0	1	ALP
14092189:1	gal	0.341723	1	69	1	1	0	1	1	1	0	0	0	0	1	1	0	0	2	1	1	2	1	0.52257	0.759659	2	0.0110841	0.389176	-1.40471	1.05705	0.826423	3	0	0	1	1	0	0	0	0	0	0	1	0	0	0	ALP
14092189:1	lin	0.341723	1	69	1	1	0	1	0	1	0	0	0	0	0	1	0	1	1	1	1	2	1	0.52257	0.759659	2	0.0110841	0.389176	-1.40471	1.05705	0.826423	3	0	0	1	1	0	0	0	0	0	0	1	0	0	0	ALP
14092189:1	seib	0.341723	1	69	1	1	0	1	1	1	0	0	0	0	0	1	0	0	3	1	1	2	1	0.52257	0.759659	2	0.0110841	0.389176	-1.40471	1.05705	0.826423	3	0	0	1	1	0	0	0	0	0	0	1	0	0	0	ALP
14092189:1	thun	0.341723	1	69	1	1	0	1	0	1	0	0	1	0	0	0	0	0	4	1	1	2	1	0.52257	0.759659	2	0.0110841	0.389176	-1.40471	1.05705	0.826423	3	0	0	1	1	0	0	0	0	0	0	1	0	0	0	ALP
14092200:1	gal	0.390397	1	78	1	0	0	1	1	1	0	0	0	1	0	1	0	1	1	1	1	3	1	0.380123	0.244896	1	0.17677	-0.542451	-0.0343471	-0.528524	0.826423	3	0	0	1	1	4	0	0	0	1	1	1	1	0	1	ALP
14092200:1	lin	0.390397	1	78	1	0	0	1	1	0	1	0	1	0	0	0	1	1	4	1	1	3	1	0.380123	0.244896	1	0.17677	-0.542451	-0.0343471	-0.528524	0.826423	3	0	0	1	1	4	0	0	0	1	1	1	1	0	1	ALP
14092200:1	seib	0.390397	1	78	1	0	0	1	0	0	0	1	0	0	0	0	0	0	2	1	1	3	1	0.380123	0.244896	1	0.17677	-0.542451	-0.0343471	-0.528524	0.826423	3	0	0	1	1	4	0	0	0	1	1	1	1	0	1	ALP
14092200:1	thun	0.390397	1	78	1	0	0	1	0	1	0	0	1	0	0	1	0	1	3	1	1	3	1	0.380123	0.244896	1	0.17677	-0.542451	-0.0343471	-0.528524	0.826423	3	0	0	1	1	4	0	0	0	1	1	1	1	0	1	ALP
14092201:1	gal	2.20518	0	77	1	1	0	1	1	0	1	0	1	0	0	0	0	0	4	0	1	0	2	-1.29218	-0.86857	1	-1.09334	-0.542451	-1.40471	-0.528524	-1.79255	3	0	0	1	0	1	1	0	0	0	0	1	1	0	0	ALP
14092201:1	lin	2.20518	0	77	1	1	0	1	1	0	0	1	0	0	0	0	0	1	1	0	1	0	2	-1.29218	-0.86857	1	-1.09334	-0.542451	-1.40471	-0.528524	-1.79255	3	0	0	1	0	1	1	0	0	0	0	1	1	0	0	ALP
14092201:1	seib	2.20518	0	77	1	1	0	1	1	1	0	0	0	0	0	1	1	1	2	0	1	0	2	-1.29218	-0.86857	1	-1.09334	-0.542451	-1.40471	-0.528524	-1.79255	3	0	0	1	0	1	1	0	0	0	0	1	1	0	0	ALP
14092201:1	thun	2.20518	0	77	1	1	0	1	0	1	0	0	0	0	0	1	0	0	3	0	1	0	2	-1.29218	-0.86857	1	-1.09334	-0.542451	-1.40471	-0.528524	-1.79255	3	0	0	1	0	1	1	0	0	0	0	1	1	0	0	ALP
14092209:1	gal	0.361262	0	63	1	1	0	1	1	1	0	0	0	0	0	0	0	0	4	0	1	2	3	-0.743496	-0.604655	2	0.0109152	-0.542451	-0.719529	-0.528524	0.826423	3	0	0	1	0	2	0	1	0	0	0	0	1	0	0	ALP
14092209:1	lin	0.361262	0	63	1	1	0	1	0	1	0	0	0	0	0	0	0	1	3	0	1	2	3	-0.743496	-0.604655	2	0.0109152	-0.542451	-0.719529	-0.528524	0.826423	3	0	0	1	0	2	0	1	0	0	0	0	1	0	0	ALP
14092209:1	seib	0.361262	0	63	1	1	0	1	1	0	0	1	0	0	0	1	0	0	1	0	1	2	3	-0.743496	-0.604655	2	0.0109152	-0.542451	-0.719529	-0.528524	0.826423	3	0	0	1	0	2	0	1	0	0	0	0	1	0	0	ALP
14092209:1	thun	0.361262	0	63	1	1	0	1	1	1	0	0	0	0	0	0	1	0	2	0	1	2	3	-0.743496	-0.604655	2	0.0109152	-0.542451	-0.719529	-0.528524	0.826423	3	0	0	1	0	2	0	1	0	0	0	0	1	0	0	ALP
14092214:1	gal	0.596804	0	69	1	0	0	1	0	1	0	0	0	0	0	0	0	1	2	1	1	3	1	-0.292679	0.298467	3	0.700003	-1.47408	1.33602	1.05705	-0.483062	3	0	0	1	1	0	0	0	0	0	1	1	1	0	1	ALP
14092214:1	lin	0.596804	0	69	1	0	0	1	1	1	0	0	0	1	0	0	0	0	3	1	1	3	1	-0.292679	0.298467	3	0.700003	-1.47408	1.33602	1.05705	-0.483062	3	0	0	1	1	0	0	0	0	0	1	1	1	0	1	ALP
14092214:1	seib	0.596804	0	69	1	0	0	1	1	1	0	0	1	0	0	0	0	0	1	1	1	3	1	-0.292679	0.298467	3	0.700003	-1.47408	1.33602	1.05705	-0.483062	3	0	0	1	1	0	0	0	0	0	1	1	1	0	1	ALP
14092214:1	thun	0.596804	0	69	1	0	0	1	0	1	0	0	1	1	0	0	0	1	4	1	1	3	1	-0.292679	0.298467	3	0.700003	-1.47408	1.33602	1.05705	-0.483062	3	0	0	1	1	0	0	0	0	0	1	1	1	0	1	ALP
14092216:1	gal	0.303865	1	71	1	0	0	1	1	0	1	0	0	0	0	0	0	1	3	0	0	2	2	-0.343666	-0.727403	1	0.563935	1.3208	1.33602	1.05705	0.826423	3	0	0	1	1	4	0	0	0	1	0	1	1	0	1	ALP
14092216:1	lin	0.303865	1	71	1	0	0	1	1	0	1	0	0	0	0	0	0	0	1	0	0	2	2	-0.343666	-0.727403	1	0.563935	1.3208	1.33602	1.05705	0.826423	3	0	0	1	1	4	0	0	0	1	0	1	1	0	1	ALP
14092216:1	seib	0.303865	1	71	1	0	0	1	0	1	0	0	0	0	0	0	0	1	4	0	0	2	2	-0.343666	-0.727403	1	0.563935	1.3208	1.33602	1.05705	0.826423	3	0	0	1	1	4	0	0	0	1	0	1	1	0	1	ALP
14092216:1	thun	0.303865	1	71	1	0	0	1	0	1	0	0	0	0	0	0	0	0	2	0	0	2	2	-0.343666	-0.727403	1	0.563935	1.3208	1.33602	1.05705	0.826423	3	0	0	1	1	4	0	0	0	1	0	1	1	0	1	ALP
14092219:1	gal	1.3776	1	39	1	1	0	1	0	1	0	0	0	0	0	0	0	1	1	1	1	3	1	-0.107849	0.630512	1	0.527419	1.3208	0.650834	-0.528524	-0.483062	1	1	0	0	0	4	0	0	0	1		1	1	1	1	ALP
14092219:1	lin	1.3776	1	39	1	1	0	1	0	1	0	0	0	0	0	0	0	1	4	1	1	3	1	-0.107849	0.630512	1	0.527419	1.3208	0.650834	-0.528524	-0.483062	1	1	0	0	0	4	0	0	0	1		1	1	1	1	ALP
14092219:1	seib	1.3776	1	39	1	1	0	1	0	1	0	0	0	0	0	0	0	1	2	1	1	3	1	-0.107849	0.630512	1	0.527419	1.3208	0.650834	-0.528524	-0.483062	1	1	0	0	0	4	0	0	0	1		1	1	1	1	ALP
14092219:1	thun	1.3776	1	39	1	1	0	1	1	1	0	0	0	1	0	1	0	0	3	1	1	3	1	-0.107849	0.630512	1	0.527419	1.3208	0.650834	-0.528524	-0.483062	1	1	0	0	0	4	0	0	0	1		1	1	1	1	ALP
14092222:1	gal	0.550306	1	56	1	1	0	1	1	0	1	0	0	0	0	0	0	1	3	0	0	2	2	-1.14372	-1.63945	1	-0.375101	1.3208	0.650834	1.05705	0.826423	2	0	1	0	1	3	0	0	1	0	1	1	0	0	0	ALP
14092222:1	lin	0.550306	1	56	1	1	0	1	0	1	0	0	0	0	0	0	0	1	1	0	0	2	2	-1.14372	-1.63945	1	-0.375101	1.3208	0.650834	1.05705	0.826423	2	0	1	0	1	3	0	0	1	0	1	1	0	0	0	ALP
14092222:1	seib	0.550306	1	56	1	1	0	1	0	1	0	0	0	0	0	0	0	1	4	0	0	2	2	-1.14372	-1.63945	1	-0.375101	1.3208	0.650834	1.05705	0.826423	2	0	1	0	1	3	0	0	1	0	1	1	0	0	0	ALP
14092222:1	thun	0.550306	1	56	1	1	0	1	0	1	0	0	1	0	0	0	0	0	2	0	0	2	2	-1.14372	-1.63945	1	-0.375101	1.3208	0.650834	1.05705	0.826423	2	0	1	0	1	3	0	0	1	0	1	1	0	0	0	ALP
14092223:1	gal	0.526997	1	36	0	1	0	1	1	1	0	0	1	1	1	0	0	0	1	1	1	2	1	1.37939	0.671775	3	0.877689	0.389176	-0.0343471	-0.528524	-1.79255	1	1	0	0	0	0	0	0	0	0	0	1	1	1	1	ALP
14092223:1	lin	0.526997	1	36	0	1	0	1	1	0	0	1	1	1	0	0	0	0	2	1	1	2	1	1.37939	0.671775	3	0.877689	0.389176	-0.0343471	-0.528524	-1.79255	1	1	0	0	0	0	0	0	0	0	0	1	1	1	1	ALP
14092223:1	seib	0.526997	1	36	0	1	0	1	1	0	0	1	0	1	0	0	0	0	3	1	1	2	1	1.37939	0.671775	3	0.877689	0.389176	-0.0343471	-0.528524	-1.79255	1	1	0	0	0	0	0	0	0	0	0	1	1	1	1	ALP
14092223:1	thun	0.526997	1	36	0	1	0	1	0	0	0	1	0	0	1	0	0	0	4	1	1	2	1	1.37939	0.671775	3	0.877689	0.389176	-0.0343471	-0.528524	-1.79255	1	1	0	0	0	0	0	0	0	0	0	1	1	1	1	ALP
14092236:1	gal	0.271851	0	71	1	0	0	1	0	1	0	0	0	1	0	1	1	0	1	1	1	1	1	-0.366138	0.593202	1	-0.490835	-0.542451	1.33602	-0.528524	-1.79255	3	0	0	1	0	2	0	1	0	0	0	1	1	0	0	ALP
14092236:1	lin	0.271851	0	71	1	0	0	1	0	1	0	0	0	1	0	1	1	1	3	1	1	1	1	-0.366138	0.593202	1	-0.490835	-0.542451	1.33602	-0.528524	-1.79255	3	0	0	1	0	2	0	1	0	0	0	1	1	0	0	ALP
14092236:1	seib	0.271851	0	71	1	0	0	1	0	0	0	1	0	0	0	0	0	0	2	1	1	1	1	-0.366138	0.593202	1	-0.490835	-0.542451	1.33602	-0.528524	-1.79255	3	0	0	1	0	2	0	1	0	0	0	1	1	0	0	ALP
14092236:1	thun	0.271851	0	71	1	0	0	1	0	0	0	1	0	0	0	0	0	0	4	1	1	1	1	-0.366138	0.593202	1	-0.490835	-0.542451	1.33602	-0.528524	-1.79255	3	0	0	1	0	2	0	1	0	0	0	1	1	0	0	ALP
14092241:1	gal	0.407309	1	54	1	1	0	1	1	0	1	0	0	0	0	0	0	1	3	0	0	1	2	0.646381	0.0327612	1	0.339733	-1.47408	-0.719529	-0.528524	-1.79255	2	0	1	0	1	0	0	0	0	0	0	1	1	0	0	ALP
14092241:1	lin	0.407309	1	54	1	1	0	1	1	0	1	0	0	0	0	0	1	0	1	0	0	1	2	0.646381	0.0327612	1	0.339733	-1.47408	-0.719529	-0.528524	-1.79255	2	0	1	0	1	0	0	0	0	0	0	1	1	0	0	ALP
14092241:1	seib	0.407309	1	54	1	1	0	1	1	0	0	1	0	0	1	0	0	0	2	0	0	1	2	0.646381	0.0327612	1	0.339733	-1.47408	-0.719529	-0.528524	-1.79255	2	0	1	0	1	0	0	0	0	0	0	1	1	0	0	ALP
14092241:1	thun	0.407309	1	54	1	1	0	1	0	0	1	0	0	0	0	1	0	0	4	0	0	1	2	0.646381	0.0327612	1	0.339733	-1.47408	-0.719529	-0.528524	-1.79255	2	0	1	0	1	0	0	0	0	0	0	1	1	0	0	ALP
14092242:1	gal	0.423192	0	61	1	0	0	1	1	0	1	0	0	0	0	1	0	1	4	0	1	1	2	-0.108418	0.289157	2	-0.752567	-0.542451	-0.719529	-0.528524	-0.483062	3	0	0	1	1	0	0	0	0	0	1	1	1	1	0	ALP
14092242:1	lin	0.423192	0	61	1	0	0	1	0	0	0	1	0	0	0	0	0	1	3	0	1	1	2	-0.108418	0.289157	2	-0.752567	-0.542451	-0.719529	-0.528524	-0.483062	3	0	0	1	1	0	0	0	0	0	1	1	1	1	0	ALP
14092242:1	seib	0.423192	0	61	1	0	0	1	1	1	0	0	0	1	0	1	0	0	2	0	1	1	2	-0.108418	0.289157	2	-0.752567	-0.542451	-0.719529	-0.528524	-0.483062	3	0	0	1	1	0	0	0	0	0	1	1	1	1	0	ALP
14092242:1	thun	0.423192	0	61	1	0	0	1	0	0	1	0	0	0	0	1	0	0	1	0	1	1	2	-0.108418	0.289157	2	-0.752567	-0.542451	-0.719529	-0.528524	-0.483062	3	0	0	1	1	0	0	0	0	0	1	1	1	1	0	ALP
14092245:1	gal	0.307444	0	63	1	1	0	1	1	1	0	0	0	1	1	1	1	0	3	1	1	2	3	-0.507343	0.48024	2	1.26047	-0.542451	-0.719529	-0.528524	0.826423	3	0	0	1	0	4	0	0	0	1	0	1	1	1	0	ALP
14092245:1	lin	0.307444	0	63	1	1	0	1	1	1	0	0	0	1	0	1	1	0	4	1	1	2	3	-0.507343	0.48024	2	1.26047	-0.542451	-0.719529	-0.528524	0.826423	3	0	0	1	0	4	0	0	0	1	0	1	1	1	0	ALP
14092245:1	seib	0.307444	0	63	1	1	0	1	0	0	1	0	0	1	0	1	0	1	2	1	1	2	3	-0.507343	0.48024	2	1.26047	-0.542451	-0.719529	-0.528524	0.826423	3	0	0	1	0	4	0	0	0	1	0	1	1	1	0	ALP
14092245:1	thun	0.307444	0	63	1	1	0	1	0	1	0	0	0	1	0	1	1	1	1	1	1	2	3	-0.507343	0.48024	2	1.26047	-0.542451	-0.719529	-0.528524	0.826423	3	0	0	1	0	4	0	0	0	1	0	1	1	1	0	ALP
14092251:1	gal	0.506989	1	60	1	1	1	1	1	0	0	1	0	0	0	0	0	0	3	0	0	3	4	-0.64492	-1.68023	2	-0.667275	-0.542451	-1.40471	2.64262	-0.483062	3	0	0	1	1	4	0	0	0	1	1	1	1	0	0	ALP
14092251:1	lin	0.506989	1	60	1	1	1	1	0	0	0	1	0	0	0	0	0	0	2	0	0	3	4	-0.64492	-1.68023	2	-0.667275	-0.542451	-1.40471	2.64262	-0.483062	3	0	0	1	1	4	0	0	0	1	1	1	1	0	0	ALP
14092251:1	seib	0.506989	1	60	1	1	1	1	1	0	0	1	0	0	0	0	0	0	4	0	0	3	4	-0.64492	-1.68023	2	-0.667275	-0.542451	-1.40471	2.64262	-0.483062	3	0	0	1	1	4	0	0	0	1	1	1	1	0	0	ALP
14092251:1	thun	0.506989	1	60	1	1	1	1	1	0	0	1	0	0	0	0	0	0	1	0	0	3	4	-0.64492	-1.68023	2	-0.667275	-0.542451	-1.40471	2.64262	-0.483062	3	0	0	1	1	4	0	0	0	1	1	1	1	0	0	ALP
14092259:1	gal	0.242755	1	55	1	1	0	1	1	1	0	0	0	0	0	0	0	1	2	1	1	2	1	0.296322	0.591013	1	0.893074	-0.542451	-0.0343471	-0.528524	-0.483062	2	0	1	0	1	4	0	0	0	1	1	1	1	0	0	ALP
14092259:1	lin	0.242755	1	55	1	1	0	1	1	0	1	0	0	0	0	0	0	1	3	1	1	2	1	0.296322	0.591013	1	0.893074	-0.542451	-0.0343471	-0.528524	-0.483062	2	0	1	0	1	4	0	0	0	1	1	1	1	0	0	ALP
14092259:1	seib	0.242755	1	55	1	1	0	1	1	0	0	1	0	0	0	0	1	1	1	1	1	2	1	0.296322	0.591013	1	0.893074	-0.542451	-0.0343471	-0.528524	-0.483062	2	0	1	0	1	4	0	0	0	1	1	1	1	0	0	ALP
14092259:1	thun	0.242755	1	55	1	1	0	1	1	1	0	0	0	0	0	0	0	1	4	1	1	2	1	0.296322	0.591013	1	0.893074	-0.542451	-0.0343471	-0.528524	-0.483062	2	0	1	0	1	4	0	0	0	1	1	1	1	0	0	ALP
14092270:1	gal	5.71105	0	31	1	1	0	1	1	1	0	0	0	1	1	1	1	0	4	1	1	3	1	0.450257	-0.629018	1	-0.329145	-0.542451	0.650834	-0.528524	0.826423	1	1	0	0	0	3	0	0	1	0	0	0	1	0	0	ALP
14092270:1	lin	5.71105	0	31	1	1	0	1	0	1	0	0	1	0	0	0	0	1	1	1	1	3	1	0.450257	-0.629018	1	-0.329145	-0.542451	0.650834	-0.528524	0.826423	1	1	0	0	0	3	0	0	1	0	0	0	1	0	0	ALP
14092270:1	seib	5.71105	0	31	1	1	0	1	1	1	0	0	0	1	1	1	1	0	3	1	1	3	1	0.450257	-0.629018	1	-0.329145	-0.542451	0.650834	-0.528524	0.826423	1	1	0	0	0	3	0	0	1	0	0	0	1	0	0	ALP
14092270:1	thun	5.71105	0	31	1	1	0	1	0	1	0	0	1	0	0	0	0	0	2	1	1	3	1	0.450257	-0.629018	1	-0.329145	-0.542451	0.650834	-0.528524	0.826423	1	1	0	0	0	3	0	0	1	0	0	0	1	0	0	ALP
14092271:1	gal	0.311885	1	61	1	1	0	1	0	1	0	0	0	0	0	0	0	0	4	1	1	3	1	0.656291	0.0867798	1	0.546645	-0.542451	0.650834	1.05705	0.826423	3	0	0	1	1	4	0	0	0	1	1	1	0	1	0	ALP
14092271:1	lin	0.311885	1	61	1	1	0	1	1	0	1	0	0	0	0	0	0	0	1	1	1	3	1	0.656291	0.0867798	1	0.546645	-0.542451	0.650834	1.05705	0.826423	3	0	0	1	1	4	0	0	0	1	1	1	0	1	0	ALP
14092271:1	seib	0.311885	1	61	1	1	0	1	0	1	0	0	0	0	0	0	0	0	2	1	1	3	1	0.656291	0.0867798	1	0.546645	-0.542451	0.650834	1.05705	0.826423	3	0	0	1	1	4	0	0	0	1	1	1	0	1	0	ALP
14092271:1	thun	0.311885	1	61	1	1	0	1	0	1	0	0	1	0	0	0	0	0	3	1	1	3	1	0.656291	0.0867798	1	0.546645	-0.542451	0.650834	1.05705	0.826423	3	0	0	1	1	4	0	0	0	1	1	1	0	1	0	ALP
14092272:1	gal	0.575869	1	70	0	0	0	1	0	1	0	0	0	0	0	0	0	1	2	1	1	1	1	0.877903	0.829636	2	-0.431311	-3.33733	-1.40471	1.05705	-0.483062	3	0	0	1	1	4	0	0	0	1	1	1	1	1	0	ALP
14092272:1	lin	0.575869	1	70	0	0	0	1	1	0	1	0	0	0	0	0	0	1	3	1	1	1	1	0.877903	0.829636	2	-0.431311	-3.33733	-1.40471	1.05705	-0.483062	3	0	0	1	1	4	0	0	0	1	1	1	1	1	0	ALP
14092272:1	seib	0.575869	1	70	0	0	0	1	0	1	0	0	0	0	0	1	0	0	1	1	1	1	1	0.877903	0.829636	2	-0.431311	-3.33733	-1.40471	1.05705	-0.483062	3	0	0	1	1	4	0	0	0	1	1	1	1	1	0	ALP
14092272:1	thun	0.575869	1	70	0	0	0	1	0	1	0	0	1	0	0	0	0	0	4	1	1	1	1	0.877903	0.829636	2	-0.431311	-3.33733	-1.40471	1.05705	-0.483062	3	0	0	1	1	4	0	0	0	1	1	1	1	1	0	ALP
14092278:1	gal	0.437162	0	74	1	0	0	1	1	0	0	1	0	0	0	0	0	0	3	1	1	2	1	0.353673	0.437557	3	-0.211796	0.389176	-0.0343471	-0.528524	0.826423	3	0	0	1	0	2	0	1	0	0	0	0	1	0	0	ALP
14092278:1	lin	0.437162	0	74	1	0	0	1	1	0	1	0	0	0	0	0	0	1	4	1	1	2	1	0.353673	0.437557	3	-0.211796	0.389176	-0.0343471	-0.528524	0.826423	3	0	0	1	0	2	0	1	0	0	0	0	1	0	0	ALP
14092278:1	seib	0.437162	0	74	1	0	0	1	1	1	0	0	0	0	0	1	0	1	2	1	1	2	1	0.353673	0.437557	3	-0.211796	0.389176	-0.0343471	-0.528524	0.826423	3	0	0	1	0	2	0	1	0	0	0	0	1	0	0	ALP
14092278:1	thun	0.437162	0	74	1	0	0	1	1	1	0	0	1	1	0	1	0	1	1	1	1	2	1	0.353673	0.437557	3	-0.211796	0.389176	-0.0343471	-0.528524	0.826423	3	0	0	1	0	2	0	1	0	0	0	0	1	0	0	ALP
14092283:1	gal	0.489684	1	74	1	1	0	1	0	1	0	0	0	0	0	0	0	1	3	0	1	2	3	-0.0278714	0.802709	1	0.0874144	0.389176	-1.40471	1.05705	-1.79255	3	0	0	1	0	2	0	1	0	0	0	1	1	1	0	ALP
14092283:1	lin	0.489684	1	74	1	1	0	1	0	1	0	0	0	0	0	1	1	1	2	0	1	2	3	-0.0278714	0.802709	1	0.0874144	0.389176	-1.40471	1.05705	-1.79255	3	0	0	1	0	2	0	1	0	0	0	1	1	1	0	ALP
14092283:1	seib	0.489684	1	74	1	1	0	1	0	0	1	0	0	0	0	1	1	1	4	0	1	2	3	-0.0278714	0.802709	1	0.0874144	0.389176	-1.40471	1.05705	-1.79255	3	0	0	1	0	2	0	1	0	0	0	1	1	1	0	ALP
14092283:1	thun	0.489684	1	74	1	1	0	1	0	1	0	0	1	0	0	0	0	0	1	0	1	2	3	-0.0278714	0.802709	1	0.0874144	0.389176	-1.40471	1.05705	-1.79255	3	0	0	1	0	2	0	1	0	0	0	1	1	1	0	ALP
14092285:1	gal	0.446641	0	60	1	1	0	1	1	1	0	0	0	0	0	1	0	0	2	1	1	3	3	0.086134	0.305877	1	-0.136346	-0.542451	-0.719529	1.05705	0.826423	3	0	0	1	1	0	0	0	0	0	1	1	1	0	0	ALP
14092285:1	lin	0.446641	0	60	1	1	0	1	0	1	0	0	0	0	0	0	0	1	1	1	1	3	3	0.086134	0.305877	1	-0.136346	-0.542451	-0.719529	1.05705	0.826423	3	0	0	1	1	0	0	0	0	0	1	1	1	0	0	ALP
14092285:1	seib	0.446641	0	60	1	1	0	1	1	0	0	1	0	1	0	0	0	0	4	1	1	3	3	0.086134	0.305877	1	-0.136346	-0.542451	-0.719529	1.05705	0.826423	3	0	0	1	1	0	0	0	0	0	1	1	1	0	0	ALP
14092285:1	thun	0.446641	0	60	1	1	0	1	0	1	0	0	1	0	0	0	0	1	3	1	1	3	3	0.086134	0.305877	1	-0.136346	-0.542451	-0.719529	1.05705	0.826423	3	0	0	1	1	0	0	0	0	0	1	1	1	0	0	ALP
14092286:1	gal	0.242755	1	60	1	1	0	1	0	0	1	0	0	0	0	0	0	0	2	0	0	0	2	-0.260647	-1.74873	1	-0.254412	1.3208	0.650834	1.05705	0.826423	3	0	0	1	1	0	0	0	0	0	1	1	0	0	0	ALP
14092286:1	lin	0.242755	1	60	1	1	0	1	1	1	0	0	0	0	0	0	0	0	1	0	0	0	2	-0.260647	-1.74873	1	-0.254412	1.3208	0.650834	1.05705	0.826423	3	0	0	1	1	0	0	0	0	0	1	1	0	0	0	ALP
14092286:1	seib	0.242755	1	60	1	1	0	1	0	0	1	0	0	0	0	0	0	0	4	0	0	0	2	-0.260647	-1.74873	1	-0.254412	1.3208	0.650834	1.05705	0.826423	3	0	0	1	1	0	0	0	0	0	1	1	0	0	0	ALP
14092286:1	thun	0.242755	1	60	1	1	0	1	1	1	0	0	1	0	0	0	0	0	3	0	0	0	2	-0.260647	-1.74873	1	-0.254412	1.3208	0.650834	1.05705	0.826423	3	0	0	1	1	0	0	0	0	0	1	1	0	0	0	ALP
14092289:1	gal	0.424259	0	84	1	0	0	1	0	0	0	1	0	0	0	0	0	0	1	1	1	1	1	0.321134	0.957747	1	-1.01135	-0.542451	1.33602	1.05705	0.826423	3	0	0	1	0	4	0	0	0	1	0	1	1	1	1	ALP
14092289:1	lin	0.424259	0	84	1	0	0	1	1	0	1	0	0	0	0	0	0	0	2	1	1	1	1	0.321134	0.957747	1	-1.01135	-0.542451	1.33602	1.05705	0.826423	3	0	0	1	0	4	0	0	0	1	0	1	1	1	1	ALP
14092289:1	seib	0.424259	0	84	1	0	0	1	1	1	0	0	0	0	0	0	0	0	4	1	1	1	1	0.321134	0.957747	1	-1.01135	-0.542451	1.33602	1.05705	0.826423	3	0	0	1	0	4	0	0	0	1	0	1	1	1	1	ALP
14092289:1	thun	0.424259	0	84	1	0	0	1	0	1	0	0	0	0	0	0	0	0	3	1	1	1	1	0.321134	0.957747	1	-1.01135	-0.542451	1.33602	1.05705	0.826423	3	0	0	1	0	4	0	0	0	1	0	1	1	1	1	ALP
14092290:1	gal	0.263827	0	71	1	1	0	1	0	1	0	0	0	0	0	0	0	1	1	0	1	2	2	-0.745701	-0.135761	1	-0.653369	-1.47408	-0.0343471	-0.528524	-0.483062	3	0	0	1	0	4	0	0	0	1	0	0	0	0	0	ALP
14092290:1	lin	0.263827	0	71	1	1	0	1	0	1	0	0	0	0	0	0	0	1	2	0	1	2	2	-0.745701	-0.135761	1	-0.653369	-1.47408	-0.0343471	-0.528524	-0.483062	3	0	0	1	0	4	0	0	0	1	0	0	0	0	0	ALP
14092290:1	seib	0.263827	0	71	1	1	0	1	1	0	0	1	0	0	0	0	0	1	4	0	1	2	2	-0.745701	-0.135761	1	-0.653369	-1.47408	-0.0343471	-0.528524	-0.483062	3	0	0	1	0	4	0	0	0	1	0	0	0	0	0	ALP
14092290:1	thun	0.263827	0	71	1	1	0	1	1	1	0	0	0	0	0	0	0	1	3	0	1	2	2	-0.745701	-0.135761	1	-0.653369	-1.47408	-0.0343471	-0.528524	-0.483062	3	0	0	1	0	4	0	0	0	1	0	0	0	0	0	ALP
14092298:1	gal	2.32151	0	64	1	0	0	1	1	0	0	1	0	0	0	0	0	1	1	1	1	2	3	0.153144	-0.341519	2	-0.764724	1.3208	0.650834	-0.528524	0.826423	3	0	0	1	1	1	1	0	0	0	1	1	1	0	0	ALP
14092298:1	lin	2.32151	0	64	1	0	0	1	1	0	1	0	0	0	0	0	0	1	2	1	1	2	3	0.153144	-0.341519	2	-0.764724	1.3208	0.650834	-0.528524	0.826423	3	0	0	1	1	1	1	0	0	0	1	1	1	0	0	ALP
14092298:1	seib	2.32151	0	64	1	0	0	1	1	1	0	0	0	0	0	1	0	0	3	1	1	2	3	0.153144	-0.341519	2	-0.764724	1.3208	0.650834	-0.528524	0.826423	3	0	0	1	1	1	1	0	0	0	1	1	1	0	0	ALP
14092298:1	thun	2.32151	0	64	1	0	0	1	1	1	0	0	1	1	0	1	0	1	4	1	1	2	3	0.153144	-0.341519	2	-0.764724	1.3208	0.650834	-0.528524	0.826423	3	0	0	1	1	1	1	0	0	0	1	1	1	0	0	ALP
14092308:1	gal	0.303865	1	71	1	0	0	1	0	0	0	1	0	0	0	0	1	0	2	1	1	3	1	0.644152	0.177835	2	0.350264	0.389176	-0.719529	1.05705	-0.483062	3	0	0	1	1	0	0	0	0	0	0	0	1	1	0	ALP
14092308:1	lin	0.303865	1	71	1	0	0	1	1	0	1	0	0	0	0	0	1	1	4	1	1	3	1	0.644152	0.177835	2	0.350264	0.389176	-0.719529	1.05705	-0.483062	3	0	0	1	1	0	0	0	0	0	0	0	1	1	0	ALP
14092308:1	seib	0.303865	1	71	1	0	0	1	1	1	0	0	1	0	0	0	0	0	1	1	1	3	1	0.644152	0.177835	2	0.350264	0.389176	-0.719529	1.05705	-0.483062	3	0	0	1	1	0	0	0	0	0	0	0	1	1	0	ALP
14092308:1	thun	0.303865	1	71	1	0	0	1	1	1	0	0	1	1	0	1	0	0	3	1	1	3	1	0.644152	0.177835	2	0.350264	0.389176	-0.719529	1.05705	-0.483062	3	0	0	1	1	0	0	0	0	0	0	0	1	1	0	ALP
14092310:1	gal	0.6843	0	49	0	1	1	1	0	1	0	0	0	0	0	0	0	1	2	1	1	1	3	-0.446634	0.0838628	1	-0.503292	1.3208	-0.719529	-0.528524	-0.483062	2	0	1	0	0	0	0	0	0	0	1	1	1	0	0	ALP
14092310:1	lin	0.6843	0	49	0	1	1	1	0	1	0	0	0	1	0	0	1	1	4	1	1	1	3	-0.446634	0.0838628	1	-0.503292	1.3208	-0.719529	-0.528524	-0.483062	2	0	1	0	0	0	0	0	0	0	1	1	1	0	0	ALP
14092310:1	seib	0.6843	0	49	0	1	1	1	0	0	1	0	0	0	0	0	0	0	1	1	1	1	3	-0.446634	0.0838628	1	-0.503292	1.3208	-0.719529	-0.528524	-0.483062	2	0	1	0	0	0	0	0	0	0	1	1	1	0	0	ALP
14092310:1	thun	0.6843	0	49	0	1	1	1	0	1	0	0	1	0	0	0	0	1	3	1	1	1	3	-0.446634	0.0838628	1	-0.503292	1.3208	-0.719529	-0.528524	-0.483062	2	0	1	0	0	0	0	0	0	0	1	1	1	0	0	ALP
14092318:1	gal	0.271851	0	90	1	0	0	1	1	1	0	0	0	0	0	1	1	1	1	1	1	3	1	0.56491	0.740339	1	-1.01135	0.389176	1.33602	1.05705	0.826423	3	0	0	1	0	3	0	0	1	0	0	1	1	1	0	ALP
14092318:1	lin	0.271851	0	90	1	0	0	1	1	0	1	0	0	1	0	1	0	1	4	1	1	3	1	0.56491	0.740339	1	-1.01135	0.389176	1.33602	1.05705	0.826423	3	0	0	1	0	3	0	0	1	0	0	1	1	1	0	ALP
14092318:1	seib	0.271851	0	90	1	0	0	1	0	0	0	1	0	1	0	0	0	0	2	1	1	3	1	0.56491	0.740339	1	-1.01135	0.389176	1.33602	1.05705	0.826423	3	0	0	1	0	3	0	0	1	0	0	1	1	1	0	ALP
14092318:1	thun	0.271851	0	90	1	0	0	1	0	1	0	0	1	1	0	0	0	0	3	1	1	3	1	0.56491	0.740339	1	-1.01135	0.389176	1.33602	1.05705	0.826423	3	0	0	1	0	3	0	0	1	0	0	1	1	1	0	ALP
14092319:1	gal	3.14854	1	58	1	1	0	1	1	0	1	0	0	0	0	0	0	1	2	0	0	2	2	0.651543	-0.646676	2	-0.428407	-0.542451	-0.0343471	1.05705	0.826423	2	0	1	0	1	1	1	0	0	0	0	0	0	0	0	ALP
14092319:1	lin	3.14854	1	58	1	1	0	1	1	0	1	0	0	0	0	0	0	1	1	0	0	2	2	0.651543	-0.646676	2	-0.428407	-0.542451	-0.0343471	1.05705	0.826423	2	0	1	0	1	1	1	0	0	0	0	0	0	0	0	ALP
14092319:1	seib	3.14854	1	58	1	1	0	1	0	0	0	1	0	0	0	1	0	0	4	0	0	2	2	0.651543	-0.646676	2	-0.428407	-0.542451	-0.0343471	1.05705	0.826423	2	0	1	0	1	1	1	0	0	0	0	0	0	0	0	ALP
14092319:1	thun	3.14854	1	58	1	1	0	1	1	1	0	0	1	0	0	0	0	0	3	0	0	2	2	0.651543	-0.646676	2	-0.428407	-0.542451	-0.0343471	1.05705	0.826423	2	0	1	0	1	1	1	0	0	0	0	0	0	0	0	ALP
14092326:1	gal	0.424259	0	72	1	0	0	1	0	1	0	0	0	0	0	0	0	1	1	1	1	3	1	1.04877	0.91968	3	0.373418	0.389176	-0.719529	1.05705	-0.483062	3	0	0	1	0	4	0	0	0	1	0	1	0	1	1	ALP
14092326:1	lin	0.424259	0	72	1	0	0	1	0	1	0	0	0	1	0	1	1	1	3	1	1	3	1	1.04877	0.91968	3	0.373418	0.389176	-0.719529	1.05705	-0.483062	3	0	0	1	0	4	0	0	0	1	0	1	0	1	1	ALP
14092326:1	seib	0.424259	0	72	1	0	0	1	1	0	0	1	0	0	0	1	0	0	2	1	1	3	1	1.04877	0.91968	3	0.373418	0.389176	-0.719529	1.05705	-0.483062	3	0	0	1	0	4	0	0	0	1	0	1	0	1	1	ALP
14092326:1	thun	0.424259	0	72	1	0	0	1	1	1	0	0	1	0	0	0	0	1	4	1	1	3	1	1.04877	0.91968	3	0.373418	0.389176	-0.719529	1.05705	-0.483062	3	0	0	1	0	4	0	0	0	1	0	1	0	1	1	ALP
14092335:1	gal	0.599616	0	65	1	0	0	1	1	0	0	1	0	0	0	1	0	0	3	1	1	1	2	0.360556	0.892648	1	-0.483286	-1.47408	1.33602	-0.528524	-0.483062	3	0	0	1	0	2	0	1	0	0	0	1	1	1	0	ALP
14092335:1	lin	0.599616	0	65	1	0	0	1	0	1	0	0	0	0	0	0	0	1	2	1	1	1	2	0.360556	0.892648	1	-0.483286	-1.47408	1.33602	-0.528524	-0.483062	3	0	0	1	0	2	0	1	0	0	0	1	1	1	0	ALP
14092335:1	seib	0.599616	0	65	1	0	0	1	1	0	1	0	0	0	0	0	1	0	1	1	1	1	2	0.360556	0.892648	1	-0.483286	-1.47408	1.33602	-0.528524	-0.483062	3	0	0	1	0	2	0	1	0	0	0	1	1	1	0	ALP
14092335:1	thun	0.599616	0	65	1	0	0	1	1	1	0	0	0	0	0	1	0	0	4	1	1	1	2	0.360556	0.892648	1	-0.483286	-1.47408	1.33602	-0.528524	-0.483062	3	0	0	1	0	2	0	1	0	0	0	1	1	1	0	ALP
14092351:1	gal	0.250626	0	57	1	1	0	1	0	1	0	0	0	1	0	1	0	0	1	0	0	2	2	-0.0278714	0.526884	1	-0.600741	0.389176	-0.0343471	-0.528524	0.826423	2	0	1	0	0	0	0	0	0	0	1	1	1	1	0	ALP
14092351:1	lin	0.250626	0	57	1	1	0	1	0	0	1	0	0	1	0	0	0	0	3	0	0	2	2	-0.0278714	0.526884	1	-0.600741	0.389176	-0.0343471	-0.528524	0.826423	2	0	1	0	0	0	0	0	0	0	1	1	1	1	0	ALP
14092351:1	seib	0.250626	0	57	1	1	0	1	1	0	0	1	0	0	0	0	0	0	4	0	0	2	2	-0.0278714	0.526884	1	-0.600741	0.389176	-0.0343471	-0.528524	0.826423	2	0	1	0	0	0	0	0	0	0	1	1	1	1	0	ALP
14092351:1	thun	0.250626	0	57	1	1	0	1	0	1	0	0	0	0	0	0	1	0	2	0	0	2	2	-0.0278714	0.526884	1	-0.600741	0.389176	-0.0343471	-0.528524	0.826423	2	0	1	0	0	0	0	0	0	0	1	1	1	1	0	ALP
14092361:1	gal	2.85853	1	36	0	1	0	1	0	1	0	0	0	0	1	1	1	1	4	1	0	2	3	-0.752566	-0.0367843	1	0.123602	1.3208	-0.719529	1.05705	-0.483062	1	1	0	0	1	4	0	0	0	1	1	1	1	0	0	ALP
14092361:1	lin	2.85853	1	36	0	1	0	1	0	1	0	0	0	0	0	0	0	0	1	1	0	2	3	-0.752566	-0.0367843	1	0.123602	1.3208	-0.719529	1.05705	-0.483062	1	1	0	0	1	4	0	0	0	1	1	1	1	0	0	ALP
14092361:1	seib	2.85853	1	36	0	1	0	1	0	0	1	0	0	0	0	1	0	1	3	1	0	2	3	-0.752566	-0.0367843	1	0.123602	1.3208	-0.719529	1.05705	-0.483062	1	1	0	0	1	4	0	0	0	1	1	1	1	0	0	ALP
14092361:1	thun	2.85853	1	36	0	1	0	1	1	1	0	0	0	0	0	0	0	1	2	1	0	2	3	-0.752566	-0.0367843	1	0.123602	1.3208	-0.719529	1.05705	-0.483062	1	1	0	0	1	4	0	0	0	1	1	1	1	0	0	ALP
14092376:1	gal	1.51623	0	39	1	1	0	1	0	1	0	0	0	1	0	1	1	0	3	1	1	3	1	-0.884184	0.897404	2	-0.172421	-0.542451	-0.719529	-0.528524	0.826423	1	1	0	0	1	2	0	1	0	0	0	1	1	1	0	ALP
14092376:1	lin	1.51623	0	39	1	1	0	1	1	0	1	0	0	0	0	1	0	1	1	1	1	3	1	-0.884184	0.897404	2	-0.172421	-0.542451	-0.719529	-0.528524	0.826423	1	1	0	0	1	2	0	1	0	0	0	1	1	1	0	ALP
14092376:1	seib	1.51623	0	39	1	1	0	1	0	1	0	0	0	0	0	1	1	0	4	1	1	3	1	-0.884184	0.897404	2	-0.172421	-0.542451	-0.719529	-0.528524	0.826423	1	1	0	0	1	2	0	1	0	0	0	1	1	1	0	ALP
14092376:1	thun	1.51623	0	39	1	1	0	1	1	1	0	0	1	1	0	1	0	0	2	1	1	3	1	-0.884184	0.897404	2	-0.172421	-0.542451	-0.719529	-0.528524	0.826423	1	1	0	0	1	2	0	1	0	0	0	1	1	1	0	ALP
14092380:1	gal	0.575869	1	81	1	1	0	1	0	0	0	1	0	0	0	0	0	0	3	0	0	3	2	-1.19232	-1.65204	2	-0.98424	-0.542451	-0.719529	-2.1141	0.826423	3	0	0	1	1	4	0	0	0	1	1	1	1	0	1	ALP
14092380:1	lin	0.575869	1	81	1	1	0	1	0	1	0	0	0	0	0	1	1	0	4	0	0	3	2	-1.19232	-1.65204	2	-0.98424	-0.542451	-0.719529	-2.1141	0.826423	3	0	0	1	1	4	0	0	0	1	1	1	1	0	1	ALP
14092380:1	seib	0.575869	1	81	1	1	0	1	1	0	0	1	1	0	0	0	0	0	2	0	0	3	2	-1.19232	-1.65204	2	-0.98424	-0.542451	-0.719529	-2.1141	0.826423	3	0	0	1	1	4	0	0	0	1	1	1	1	0	1	ALP
14092380:1	thun	0.575869	1	81	1	1	0	1	1	1	0	0	1	0	0	0	0	0	1	0	0	3	2	-1.19232	-1.65204	2	-0.98424	-0.542451	-0.719529	-2.1141	0.826423	3	0	0	1	1	4	0	0	0	1	1	1	1	0	1	ALP
14092383:1	gal	1.81295	0	37	0	1	0	1	0	1	0	0	0	1	1	0	0	1	3	1	1	3	3	0.478907	0.500305	1	-0.137395	1.3208	-0.719529	1.05705	0.826423	1	1	0	0	1	4	0	0	0	1	1	1	1	1	1	ALP
14092383:1	lin	1.81295	0	37	0	1	0	1	0	1	0	0	1	0	0	0	0	0	4	1	1	3	3	0.478907	0.500305	1	-0.137395	1.3208	-0.719529	1.05705	0.826423	1	1	0	0	1	4	0	0	0	1	1	1	1	1	1	ALP
14092383:1	seib	1.81295	0	37	0	1	0	1	1	0	0	1	0	0	0	0	0	0	2	1	1	3	3	0.478907	0.500305	1	-0.137395	1.3208	-0.719529	1.05705	0.826423	1	1	0	0	1	4	0	0	0	1	1	1	1	1	1	ALP
14092383:1	thun	1.81295	0	37	0	1	0	1	1	0	1	0	1	0	0	0	1	0	1	1	1	3	3	0.478907	0.500305	1	-0.137395	1.3208	-0.719529	1.05705	0.826423	1	1	0	0	1	4	0	0	0	1	1	1	1	1	1	ALP
14092395:1	gal	0.333499	0	64	1	1	0	0	0	1	0	0	0	0	1	0	0	0	1	0	0	3	2	-0.475516	0.785483	1	-0.256663	-0.542451	1.33602	1.05705	-0.483062	3	0	0	1	1	2	0	1	0	0		1	1	0	0	ALP
14092395:1	lin	0.333499	0	64	1	1	0	0	1	0	0	1	0	1	0	0	1	1	2	0	0	3	2	-0.475516	0.785483	1	-0.256663	-0.542451	1.33602	1.05705	-0.483062	3	0	0	1	1	2	0	1	0	0		1	1	0	0	ALP
14092395:1	seib	0.333499	0	64	1	1	0	0	1	1	0	0	0	1	0	1	0	1	4	0	0	3	2	-0.475516	0.785483	1	-0.256663	-0.542451	1.33602	1.05705	-0.483062	3	0	0	1	1	2	0	1	0	0		1	1	0	0	ALP
14092395:1	thun	0.333499	0	64	1	1	0	0	0	1	0	0	1	0	0	0	0	0	3	0	0	3	2	-0.475516	0.785483	1	-0.256663	-0.542451	1.33602	1.05705	-0.483062	3	0	0	1	1	2	0	1	0	0		1	1	0	0	ALP
14092396:1	gal	0.736253	0	65	1	0	0	0	1	0	0	1	0	0	0	0	0	0	2	0	1	3	3	0.699639	0.0718836	3	-0.0255386	-0.542451	-1.40471	-0.528524	0.826423	3	0	0	1	1	2	0	1	0	0	1	1	1	0	0	ALP
14092396:1	lin	0.736253	0	65	1	0	0	0	1	0	1	0	0	0	0	0	0	1	4	0	1	3	3	0.699639	0.0718836	3	-0.0255386	-0.542451	-1.40471	-0.528524	0.826423	3	0	0	1	1	2	0	1	0	0	1	1	1	0	0	ALP
14092396:1	seib	0.736253	0	65	1	0	0	0	0	0	1	0	0	0	0	1	0	1	1	0	1	3	3	0.699639	0.0718836	3	-0.0255386	-0.542451	-1.40471	-0.528524	0.826423	3	0	0	1	1	2	0	1	0	0	1	1	1	0	0	ALP
14092396:1	thun	0.736253	0	65	1	0	0	0	1	0	1	0	0	0	0	1	0	1	3	0	1	3	3	0.699639	0.0718836	3	-0.0255386	-0.542451	-1.40471	-0.528524	0.826423	3	0	0	1	1	2	0	1	0	0	1	1	1	0	0	ALP
14092398:1	gal	0.458055	1	46	1	1	0	1	0	1	0	0	0	0	0	0	0	0	1	0	1	2	4	-1.03919	-1.9337	1	-0.125238	0.389176	0.650834	-0.528524	0.826423	2	0	1	0	1	0	0	0	0	0	0	0	1	1	0	ALP
14092398:1	lin	0.458055	1	46	1	1	0	1	1	0	1	0	0	0	0	0	0	0	2	0	1	2	4	-1.03919	-1.9337	1	-0.125238	0.389176	0.650834	-0.528524	0.826423	2	0	1	0	1	0	0	0	0	0	0	0	1	1	0	ALP
14092398:1	seib	0.458055	1	46	1	1	0	1	1	0	0	1	0	0	0	0	0	0	4	0	1	2	4	-1.03919	-1.9337	1	-0.125238	0.389176	0.650834	-0.528524	0.826423	2	0	1	0	1	0	0	0	0	0	0	0	1	1	0	ALP
14092398:1	thun	0.458055	1	46	1	1	0	1	0	0	0	1	0	0	0	0	0	0	3	0	1	2	4	-1.03919	-1.9337	1	-0.125238	0.389176	0.650834	-0.528524	0.826423	2	0	1	0	1	0	0	0	0	0	0	0	1	1	0	ALP
14092404:1	gal	1.65172	1	69	1	0	0	1	1	1	0	0	0	0	0	0	0	1	2	1	1	3	3	-0.266281	0.590723	1	-0.705997	1.3208	0.650834	1.05705	-0.483062	3	0	0	1	1	2	0	1	0	0	1	1	1	0	0	ALP
14092404:1	lin	1.65172	1	69	1	0	0	1	0	0	1	0	0	0	0	0	0	0	1	1	1	3	3	-0.266281	0.590723	1	-0.705997	1.3208	0.650834	1.05705	-0.483062	3	0	0	1	1	2	0	1	0	0	1	1	1	0	0	ALP
14092404:1	seib	1.65172	1	69	1	0	0	1	0	0	1	0	0	0	0	0	0	1	3	1	1	3	3	-0.266281	0.590723	1	-0.705997	1.3208	0.650834	1.05705	-0.483062	3	0	0	1	1	2	0	1	0	0	1	1	1	0	0	ALP
14092404:1	thun	1.65172	1	69	1	0	0	1	1	1	0	0	1	0	0	0	0	0	4	1	1	3	3	-0.266281	0.590723	1	-0.705997	1.3208	0.650834	1.05705	-0.483062	3	0	0	1	1	2	0	1	0	0	1	1	1	0	0	ALP
14092407:1	gal	0.263827	0	66	1	0	0	1	0	1	0	0	0	1	0	0	1	1	4	1	1	3	1	0.395111	0.629476	2	0.814101	-0.542451	-0.719529	1.05705	0.826423	3	0	0	1	0	0	0	0	0	0	0	1	1	1	0	ALP
14092407:1	lin	0.263827	0	66	1	0	0	1	1	1	0	0	0	1	0	0	0	0	3	1	1	3	1	0.395111	0.629476	2	0.814101	-0.542451	-0.719529	1.05705	0.826423	3	0	0	1	0	0	0	0	0	0	0	1	1	1	0	ALP
14092407:1	seib	0.263827	0	66	1	0	0	1	1	1	0	0	1	1	0	0	0	1	2	1	1	3	1	0.395111	0.629476	2	0.814101	-0.542451	-0.719529	1.05705	0.826423	3	0	0	1	0	0	0	0	0	0	0	1	1	1	0	ALP
14092407:1	thun	0.263827	0	66	1	0	0	1	0	1	0	0	1	1	1	1	1	0	1	1	1	3	1	0.395111	0.629476	2	0.814101	-0.542451	-0.719529	1.05705	0.826423	3	0	0	1	0	0	0	0	0	0	0	1	1	1	0	ALP
14092412:1	gal	0.303865	1	71	1	0	0	1	0	1	0	0	0	0	0	0	0	1	1	1	1	2	1	1.65858	0.844634	2	-0.37803	0.389176	0.650834	-0.528524	0.826423	3	0	0	1	1	4	0	0	0	1	1	1	1	0	0	ALP
14092412:1	lin	0.303865	1	71	1	0	0	1	0	0	0	1	0	0	0	0	0	1	3	1	1	2	1	1.65858	0.844634	2	-0.37803	0.389176	0.650834	-0.528524	0.826423	3	0	0	1	1	4	0	0	0	1	1	1	1	0	0	ALP
14092412:1	seib	0.303865	1	71	1	0	0	1	1	0	1	0	0	0	0	0	0	1	2	1	1	2	1	1.65858	0.844634	2	-0.37803	0.389176	0.650834	-0.528524	0.826423	3	0	0	1	1	4	0	0	0	1	1	1	1	0	0	ALP
14092412:1	thun	0.303865	1	71	1	0	0	1	1	1	0	0	1	1	0	1	0	1	4	1	1	2	1	1.65858	0.844634	2	-0.37803	0.389176	0.650834	-0.528524	0.826423	3	0	0	1	1	4	0	0	0	1	1	1	1	0	0	ALP
14092419:1	gal	0.889816	0	44	1	0	0	1	1	1	0	0	0	1	1	1	1	1	4	1	1	3	3	1.29496	0.204265	1	0.748583	-0.542451	-0.0343471	-0.528524	0.826423	2	0	1	0	1	4	0	0	0	1	1	1	1	1	0	ALP
14092419:1	lin	0.889816	0	44	1	0	0	1	1	1	0	0	0	1	1	1	1	0	2	1	1	3	3	1.29496	0.204265	1	0.748583	-0.542451	-0.0343471	-0.528524	0.826423	2	0	1	0	1	4	0	0	0	1	1	1	1	1	0	ALP
14092419:1	seib	0.889816	0	44	1	0	0	1	0	0	0	1	0	1	0	0	0	0	3	1	1	3	3	1.29496	0.204265	1	0.748583	-0.542451	-0.0343471	-0.528524	0.826423	2	0	1	0	1	4	0	0	0	1	1	1	1	1	0	ALP
14092419:1	thun	0.889816	0	44	1	0	0	1	1	1	0	0	1	1	0	1	0	1	1	1	1	3	3	1.29496	0.204265	1	0.748583	-0.542451	-0.0343471	-0.528524	0.826423	2	0	1	0	1	4	0	0	0	1	1	1	1	1	0	ALP
14092427:1	gal	0.581918	0	77	1	0	0	1	1	0	1	0	0	0	0	0	0	1	2	1	1	1	3	-0.168559	0.876949	1	-0.398432	-0.542451	1.33602	-0.528524	-0.483062	3	0	0	1	1	0	0	0	0	0	0	1	1	1	0	ALP
14092427:1	lin	0.581918	0	77	1	0	0	1	1	0	1	0	0	0	0	0	0	1	3	1	1	1	3	-0.168559	0.876949	1	-0.398432	-0.542451	1.33602	-0.528524	-0.483062	3	0	0	1	1	0	0	0	0	0	0	1	1	1	0	ALP
14092427:1	seib	0.581918	0	77	1	0	0	1	0	1	0	0	1	0	0	0	0	1	4	1	1	1	3	-0.168559	0.876949	1	-0.398432	-0.542451	1.33602	-0.528524	-0.483062	3	0	0	1	1	0	0	0	0	0	0	1	1	1	0	ALP
14092427:1	thun	0.581918	0	77	1	0	0	1	0	1	0	0	1	0	0	0	0	1	1	1	1	1	3	-0.168559	0.876949	1	-0.398432	-0.542451	1.33602	-0.528524	-0.483062	3	0	0	1	1	0	0	0	0	0	0	1	1	1	0	ALP
14092432:1	gal	0.923336	1	46	1	1	0	0	0	1	0	0	0	1	0	1	0	0	4	1	1	2	1	-0.156948	0.299393	1	1.85001	1.3208	-0.719529	1.05705	0.826423	2	0	1	0	1	2	0	1	0	0	1	1	1	1	1	ALP
14092432:1	lin	0.923336	1	46	1	1	0	0	1	0	0	1	0	0	0	0	0	0	3	1	1	2	1	-0.156948	0.299393	1	1.85001	1.3208	-0.719529	1.05705	0.826423	2	0	1	0	1	2	0	1	0	0	1	1	1	1	1	ALP
14092432:1	seib	0.923336	1	46	1	1	0	0	1	0	0	1	0	0	0	0	0	0	1	1	1	2	1	-0.156948	0.299393	1	1.85001	1.3208	-0.719529	1.05705	0.826423	2	0	1	0	1	2	0	1	0	0	1	1	1	1	1	ALP
14092432:1	thun	0.923336	1	46	1	1	0	0	0	1	0	0	1	0	0	0	0	0	2	1	1	2	1	-0.156948	0.299393	1	1.85001	1.3208	-0.719529	1.05705	0.826423	2	0	1	0	1	2	0	1	0	0	1	1	1	1	1	ALP
14092434:1	gal	0.341046	1	74	1	0	0	1	1	0	0	1	0	0	0	0	0	0	1	1	0	2	2	0.170434	0.228265	1	0.107437	-0.542451	1.33602	-0.528524	0.826423	3	0	0	1	0	4	0	0	0	1	1	1	1	0	0	ALP
14092434:1	lin	0.341046	1	74	1	0	0	1	0	1	0	0	0	0	0	0	0	1	3	1	0	2	2	0.170434	0.228265	1	0.107437	-0.542451	1.33602	-0.528524	0.826423	3	0	0	1	0	4	0	0	0	1	1	1	1	0	0	ALP
14092434:1	seib	0.341046	1	74	1	0	0	1	1	0	0	1	0	0	0	0	0	0	4	1	0	2	2	0.170434	0.228265	1	0.107437	-0.542451	1.33602	-0.528524	0.826423	3	0	0	1	0	4	0	0	0	1	1	1	1	0	0	ALP
14092434:1	thun	0.341046	1	74	1	0	0	1	1	1	0	0	1	0	0	0	0	0	2	1	0	2	2	0.170434	0.228265	1	0.107437	-0.542451	1.33602	-0.528524	0.826423	3	0	0	1	0	4	0	0	0	1	1	1	1	0	0	ALP
14092445:1	gal	1.3713	0	73	1	0	0	1	1	0	0	1	0	0	0	1	0	0	3	0	1	1	2	-0.643303	-2.07692	2	-0.487788	-0.542451	1.33602	-0.528524	-0.483062	3	0	0	1	0	1	1	0	0	0	0	1	1	0	1	ALP
14092445:1	lin	1.3713	0	73	1	0	0	1	1	0	1	0	0	0	0	0	0	1	1	0	1	1	2	-0.643303	-2.07692	2	-0.487788	-0.542451	1.33602	-0.528524	-0.483062	3	0	0	1	0	1	1	0	0	0	0	1	1	0	1	ALP
14092445:1	seib	1.3713	0	73	1	0	0	1	1	0	1	0	0	0	0	0	0	1	2	0	1	1	2	-0.643303	-2.07692	2	-0.487788	-0.542451	1.33602	-0.528524	-0.483062	3	0	0	1	0	1	1	0	0	0	0	1	1	0	1	ALP
14092445:1	thun	1.3713	0	73	1	0	0	1	1	1	0	0	1	0	0	0	0	0	4	0	1	1	2	-0.643303	-2.07692	2	-0.487788	-0.542451	1.33602	-0.528524	-0.483062	3	0	0	1	0	1	1	0	0	0	0	1	1	0	1	ALP
14092464:1	gal	4.53277	1	30	1	1	0	1	0	1	0	0	0	1	1	1	0	1	1	1	1	3	1	-0.156948	1.08326	2	0.837342	0.389176	-0.719529	1.05705	-0.483062	1	1	0	0	0	4	0	0	0	1	0	0	1	0	0	ALP
14092464:1	lin	4.53277	1	30	1	1	0	1	1	0	0	1	0	1	0	0	0	0	2	1	1	3	1	-0.156948	1.08326	2	0.837342	0.389176	-0.719529	1.05705	-0.483062	1	1	0	0	0	4	0	0	0	1	0	0	1	0	0	ALP
14092464:1	seib	4.53277	1	30	1	1	0	1	0	1	0	0	0	1	0	1	1	0	3	1	1	3	1	-0.156948	1.08326	2	0.837342	0.389176	-0.719529	1.05705	-0.483062	1	1	0	0	0	4	0	0	0	1	0	0	1	0	0	ALP
14092464:1	thun	4.53277	1	30	1	1	0	1	0	1	0	0	1	1	1	1	1	1	4	1	1	3	1	-0.156948	1.08326	2	0.837342	0.389176	-0.719529	1.05705	-0.483062	1	1	0	0	0	4	0	0	0	1	0	0	1	0	0	ALP
14092465:1	gal	0.460056	1	55	1	1	0	1	0	1	0	0	0	1	1	0	0	1	4	0	0	3	2	-1.00088	-1.81214	1	-0.210198	1.3208	-0.719529	1.05705	0.826423	2	0	1	0	1	0	0	0	0	0	1	1	1	0	1	ALP
14092465:1	lin	0.460056	1	55	1	1	0	1	0	1	0	0	1	0	0	0	0	0	1	0	0	3	2	-1.00088	-1.81214	1	-0.210198	1.3208	-0.719529	1.05705	0.826423	2	0	1	0	1	0	0	0	0	0	1	1	1	0	1	ALP
14092465:1	seib	0.460056	1	55	1	1	0	1	0	1	0	0	0	0	0	0	0	1	3	0	0	3	2	-1.00088	-1.81214	1	-0.210198	1.3208	-0.719529	1.05705	0.826423	2	0	1	0	1	0	0	0	0	0	1	1	1	0	1	ALP
14092465:1	thun	0.460056	1	55	1	1	0	1	0	1	0	0	1	0	0	0	0	0	2	0	0	3	2	-1.00088	-1.81214	1	-0.210198	1.3208	-0.719529	1.05705	0.826423	2	0	1	0	1	0	0	0	0	0	1	1	1	0	1	ALP
14092468:1	gal	0.551002	0	64	1	0	0	1	0	1	0	0	0	0	0	1	1	0	1	0	0	2	2	0.311141	-0.0722701	1	-0.477123	1.3208	1.33602	1.05705	0.826423	3	0	0	1	0	3	0	0	1	0	0	1	1	0	0	ALP
14092468:1	lin	0.551002	0	64	1	0	0	1	0	1	0	0	0	0	0	0	0	1	4	0	0	2	2	0.311141	-0.0722701	1	-0.477123	1.3208	1.33602	1.05705	0.826423	3	0	0	1	0	3	0	0	1	0	0	1	1	0	0	ALP
14092468:1	seib	0.551002	0	64	1	0	0	1	0	0	0	1	0	0	0	0	0	1	3	0	0	2	2	0.311141	-0.0722701	1	-0.477123	1.3208	1.33602	1.05705	0.826423	3	0	0	1	0	3	0	0	1	0	0	1	1	0	0	ALP
14092468:1	thun	0.551002	0	64	1	0	0	1	1	1	0	0	1	0	0	0	0	1	2	0	0	2	2	0.311141	-0.0722701	1	-0.477123	1.3208	1.33602	1.05705	0.826423	3	0	0	1	0	3	0	0	1	0	0	1	1	0	0	ALP
14092471:1	gal	1.42727	1	37	1	1	0	1	1	1	0	0	0	1	0	1	0	1	1	1	1	3	3	-0.201393	-0.0506267	1	0.0425468	-0.542451	-0.719529	1.05705	0.826423	1	1	0	0	1	0	0	0	0	0	1	0	1	1	0	ALP
14092471:1	lin	1.42727	1	37	1	1	0	1	1	0	1	0	0	0	0	1	0	1	4	1	1	3	3	-0.201393	-0.0506267	1	0.0425468	-0.542451	-0.719529	1.05705	0.826423	1	1	0	0	1	0	0	0	0	0	1	0	1	1	0	ALP
14092471:1	seib	1.42727	1	37	1	1	0	1	1	0	1	0	0	0	0	1	1	1	3	1	1	3	3	-0.201393	-0.0506267	1	0.0425468	-0.542451	-0.719529	1.05705	0.826423	1	1	0	0	1	0	0	0	0	0	1	0	1	1	0	ALP
14092471:1	thun	1.42727	1	37	1	1	0	1	0	1	0	0	1	1	1	1	1	1	2	1	1	3	3	-0.201393	-0.0506267	1	0.0425468	-0.542451	-0.719529	1.05705	0.826423	1	1	0	0	1	0	0	0	0	0	1	0	1	1	0	ALP
14092473:1	gal	1.29522	1	50	1	1	0	1	0	1	0	0	0	0	0	0	0	1	4	1	1	3	1	0.148984	0.0650912	1	2.23631	-0.542451	-1.40471	1.05705	0.826423	2	0	1	0	1	1	1	0	0	0	0	1	0	0	0	ALP
14092473:1	lin	1.29522	1	50	1	1	0	1	1	0	0	1	0	0	0	0	0	1	2	1	1	3	1	0.148984	0.0650912	1	2.23631	-0.542451	-1.40471	1.05705	0.826423	2	0	1	0	1	1	1	0	0	0	0	1	0	0	0	ALP
14092473:1	seib	1.29522	1	50	1	1	0	1	1	1	0	0	0	1	0	0	0	1	3	1	1	3	1	0.148984	0.0650912	1	2.23631	-0.542451	-1.40471	1.05705	0.826423	2	0	1	0	1	1	1	0	0	0	0	1	0	0	0	ALP
14092473:1	thun	1.29522	1	50	1	1	0	1	1	1	0	0	1	0	0	1	0	0	1	1	1	3	1	0.148984	0.0650912	1	2.23631	-0.542451	-1.40471	1.05705	0.826423	2	0	1	0	1	1	1	0	0	0	0	1	0	0	0	ALP
14092475:1	gal	3.33938	0	28	1	1	1	1	1	0	0	1	0	1	1	0	0	0	4	1	1	1	4	-1.43975	-0.264042	1	0.795854	0.389176	1.33602	1.05705	0.826423	1	1	0	0	1	3	0	0	1	0	1	1	0	1	1	ALP
14092475:1	lin	3.33938	0	28	1	1	1	1	1	0	1	0	0	0	0	0	0	1	1	1	1	1	4	-1.43975	-0.264042	1	0.795854	0.389176	1.33602	1.05705	0.826423	1	1	0	0	1	3	0	0	1	0	1	1	0	1	1	ALP
14092475:1	seib	3.33938	0	28	1	1	1	1	0	0	1	0	0	0	0	1	0	0	3	1	1	1	4	-1.43975	-0.264042	1	0.795854	0.389176	1.33602	1.05705	0.826423	1	1	0	0	1	3	0	0	1	0	1	1	0	1	1	ALP
14092475:1	thun	3.33938	0	28	1	1	1	1	0	0	1	0	0	0	0	1	0	1	2	1	1	1	4	-1.43975	-0.264042	1	0.795854	0.389176	1.33602	1.05705	0.826423	1	1	0	0	1	3	0	0	1	0	1	1	0	1	1	ALP
14092490:1	gal	0.226005	1	58	1	0	0	1	1	0	1	0	0	0	0	0	0	1	1	0	0	2	3	-0.18806	-1.36603	1	-0.591446	-1.47408	-0.0343471	-0.528524	0.826423	2	0	1	0	0	0	0	0	0	0	0	1	1	0	0	ALP
14092490:1	lin	0.226005	1	58	1	0	0	1	0	1	0	0	0	0	0	0	0	1	2	0	0	2	3	-0.18806	-1.36603	1	-0.591446	-1.47408	-0.0343471	-0.528524	0.826423	2	0	1	0	0	0	0	0	0	0	0	1	1	0	0	ALP
14092490:1	seib	0.226005	1	58	1	0	0	1	0	1	0	0	1	0	0	0	0	0	3	0	0	2	3	-0.18806	-1.36603	1	-0.591446	-1.47408	-0.0343471	-0.528524	0.826423	2	0	1	0	0	0	0	0	0	0	0	1	1	0	0	ALP
14092490:1	thun	0.226005	1	58	1	0	0	1	0	1	0	0	1	0	0	0	0	0	4	0	0	2	3	-0.18806	-1.36603	1	-0.591446	-1.47408	-0.0343471	-0.528524	0.826423	2	0	1	0	0	0	0	0	0	0	0	1	1	0	0	ALP
14092503:1	gal	1.3713	0	79	1	0	0	1	0	1	0	0	0	0	1	0	0	0	2	0	0	2	2	0.51953	-0.945777	1	-0.0649138	0.389176	1.33602	1.05705	-1.79255	3	0	0	1	0	1	1	0	0	0	0	1	0	1	0	ALP
14092503:1	lin	1.3713	0	79	1	0	0	1	0	1	0	0	0	0	0	0	0	1	4	0	0	2	2	0.51953	-0.945777	1	-0.0649138	0.389176	1.33602	1.05705	-1.79255	3	0	0	1	0	1	1	0	0	0	0	1	0	1	0	ALP
14092503:1	seib	1.3713	0	79	1	0	0	1	0	0	0	1	0	0	0	0	0	0	1	0	0	2	2	0.51953	-0.945777	1	-0.0649138	0.389176	1.33602	1.05705	-1.79255	3	0	0	1	0	1	1	0	0	0	0	1	0	1	0	ALP
14092503:1	thun	1.3713	0	79	1	0	0	1	0	1	0	0	1	0	0	0	0	0	3	0	0	2	2	0.51953	-0.945777	1	-0.0649138	0.389176	1.33602	1.05705	-1.79255	3	0	0	1	0	1	1	0	0	0	0	1	0	1	0	ALP
14092507:1	gal	1.5898	0	43	1	1	0	1	0	1	0	0	0	0	0	0	0	1	3	1	1	2	3	-0.360504	1.72973	1	0.197067	-3.33733	-0.0343471	1.05705	-0.483062	2	0	1	0	1	0	0	0	0	0	1	1	1	1	1	ALP
14092507:1	lin	1.5898	0	43	1	1	0	1	0	1	0	0	0	0	0	0	0	1	2	1	1	2	3	-0.360504	1.72973	1	0.197067	-3.33733	-0.0343471	1.05705	-0.483062	2	0	1	0	1	0	0	0	0	0	1	1	1	1	1	ALP
14092507:1	seib	1.5898	0	43	1	1	0	1	1	0	1	0	0	0	0	0	0	1	4	1	1	2	3	-0.360504	1.72973	1	0.197067	-3.33733	-0.0343471	1.05705	-0.483062	2	0	1	0	1	0	0	0	0	0	1	1	1	1	1	ALP
14092507:1	thun	1.5898	0	43	1	1	0	1	0	1	0	0	1	0	0	0	0	0	1	1	1	2	3	-0.360504	1.72973	1	0.197067	-3.33733	-0.0343471	1.05705	-0.483062	2	0	1	0	1	0	0	0	0	0	1	1	1	1	1	ALP
14092508:1	gal	0.390397	1	70	1	0	0	1	1	0	0	1	0	0	0	0	0	1	4	1	1	3	2	0.442825	0.487852	3	-0.460022	0.389176	-1.40471	1.05705	-0.483062	3	0	0	1	1	0	0	0	0	0	1	1	1	1	1	ALP
14092508:1	lin	0.390397	1	70	1	0	0	1	1	0	1	0	0	0	0	1	1	1	2	1	1	3	2	0.442825	0.487852	3	-0.460022	0.389176	-1.40471	1.05705	-0.483062	3	0	0	1	1	0	0	0	0	0	1	1	1	1	1	ALP
14092508:1	seib	0.390397	1	70	1	0	0	1	0	1	0	0	0	1	0	1	1	0	1	1	1	3	2	0.442825	0.487852	3	-0.460022	0.389176	-1.40471	1.05705	-0.483062	3	0	0	1	1	0	0	0	0	0	1	1	1	1	1	ALP
14092508:1	thun	0.390397	1	70	1	0	0	1	1	1	0	0	1	0	0	0	0	0	3	1	1	3	2	0.442825	0.487852	3	-0.460022	0.389176	-1.40471	1.05705	-0.483062	3	0	0	1	1	0	0	0	0	0	1	1	1	1	1	ALP
14092509:1	gal	0.263827	0	77	1	0	0	1	1	0	1	0	0	0	0	0	0	0	1	1	1	1	1	0.135465	-0.0270036	2	-0.65562	-0.542451	-0.0343471	-0.528524	0.826423	3	0	0	1	0	4	0	0	0	1	0	1	1	0	0	ALP
14092509:1	lin	0.263827	0	77	1	0	0	1	1	0	1	0	0	0	0	0	0	1	4	1	1	1	1	0.135465	-0.0270036	2	-0.65562	-0.542451	-0.0343471	-0.528524	0.826423	3	0	0	1	0	4	0	0	0	1	0	1	1	0	0	ALP
14092509:1	seib	0.263827	0	77	1	0	0	1	0	0	1	0	0	0	0	1	0	1	2	1	1	1	1	0.135465	-0.0270036	2	-0.65562	-0.542451	-0.0343471	-0.528524	0.826423	3	0	0	1	0	4	0	0	0	1	0	1	1	0	0	ALP
14092509:1	thun	0.263827	0	77	1	0	0	1	0	1	0	0	1	0	0	0	0	0	3	1	1	1	1	0.135465	-0.0270036	2	-0.65562	-0.542451	-0.0343471	-0.528524	0.826423	3	0	0	1	0	4	0	0	0	1	0	1	1	0	0	ALP
14092521:1	gal	1.31255	0	51	1	1	0	1	0	1	0	0	0	1	1	1	1	0	3	1	1	2	3	0.0416754	0.630512	1	-0.489385	0.389176	-0.719529	-0.528524	0.826423	2	0	1	0	1	0	0	0	0	0	1	1	1	0	0	ALP
14092521:1	lin	1.31255	0	51	1	1	0	1	0	1	0	0	0	0	0	1	1	1	2	1	1	2	3	0.0416754	0.630512	1	-0.489385	0.389176	-0.719529	-0.528524	0.826423	2	0	1	0	1	0	0	0	0	0	1	1	1	0	0	ALP
14092521:1	seib	1.31255	0	51	1	1	0	1	0	0	1	0	0	1	0	1	1	1	1	1	1	2	3	0.0416754	0.630512	1	-0.489385	0.389176	-0.719529	-0.528524	0.826423	2	0	1	0	1	0	0	0	0	0	1	1	1	0	0	ALP
14092521:1	thun	1.31255	0	51	1	1	0	1	1	1	0	0	0	1	1	1	1	1	4	1	1	2	3	0.0416754	0.630512	1	-0.489385	0.389176	-0.719529	-0.528524	0.826423	2	0	1	0	1	0	0	0	0	0	1	1	1	0	0	ALP
14092530:1	gal	0.663516	1	49	1	1	0	1	1	0	1	0	0	0	0	0	0	1	1	0	0	1	4	-1.43975	-2.20609	1	-0.814157	1.3208	1.33602	2.64262	-0.483062	2	0	1	0	0	3	0	0	1	0	0	1	1	1	0	ALP
14092530:1	lin	0.663516	1	49	1	1	0	1	0	0	1	0	0	0	0	0	0	1	2	0	0	1	4	-1.43975	-2.20609	1	-0.814157	1.3208	1.33602	2.64262	-0.483062	2	0	1	0	0	3	0	0	1	0	0	1	1	1	0	ALP
14092530:1	seib	0.663516	1	49	1	1	0	1	0	0	0	1	0	0	0	1	0	0	4	0	0	1	4	-1.43975	-2.20609	1	-0.814157	1.3208	1.33602	2.64262	-0.483062	2	0	1	0	0	3	0	0	1	0	0	1	1	1	0	ALP
14092530:1	thun	0.663516	1	49	1	1	0	1	1	0	1	0	1	0	0	0	0	0	3	0	0	1	4	-1.43975	-2.20609	1	-0.814157	1.3208	1.33602	2.64262	-0.483062	2	0	1	0	0	3	0	0	1	0	0	1	1	1	0	ALP
14092540:1	gal	0.464522	0	70	1	0	0	1	1	0	1	0	0	1	0	1	0	1	1	1	1	3	1	0.199737	1.636	1	-0.129804	1.3208	1.33602	1.05705	0.826423	3	0	0	1	1	4	0	0	0	1	1	1	0	0	0	ALP
14092540:1	lin	0.464522	0	70	1	0	0	1	0	1	0	0	0	1	0	1	1	0	2	1	1	3	1	0.199737	1.636	1	-0.129804	1.3208	1.33602	1.05705	0.826423	3	0	0	1	1	4	0	0	0	1	1	1	0	0	0	ALP
14092540:1	seib	0.464522	0	70	1	0	0	1	0	0	1	0	0	0	0	1	0	0	4	1	1	3	1	0.199737	1.636	1	-0.129804	1.3208	1.33602	1.05705	0.826423	3	0	0	1	1	4	0	0	0	1	1	1	0	0	0	ALP
14092540:1	thun	0.464522	0	70	1	0	0	1	0	0	0	1	0	1	0	1	1	0	3	1	1	3	1	0.199737	1.636	1	-0.129804	1.3208	1.33602	1.05705	0.826423	3	0	0	1	1	4	0	0	0	1	1	1	0	0	0	ALP
14092542:1	gal	0.437162	0	79	1	0	0	1	0	0	0	1	0	0	0	0	0	0	3	1	1	1	3	0.265632	0.146197	1	-0.790239	-1.47408	-1.40471	-0.528524	-0.483062	3	0	0	1	0	2	0	1	0	0	0	1	1	1	0	ALP
14092542:1	lin	0.437162	0	79	1	0	0	1	0	0	0	1	0	0	0	0	0	0	2	1	1	1	3	0.265632	0.146197	1	-0.790239	-1.47408	-1.40471	-0.528524	-0.483062	3	0	0	1	0	2	0	1	0	0	0	1	1	1	0	ALP
14092542:1	seib	0.437162	0	79	1	0	0	1	1	0	0	1	0	0	0	0	0	0	1	1	1	1	3	0.265632	0.146197	1	-0.790239	-1.47408	-1.40471	-0.528524	-0.483062	3	0	0	1	0	2	0	1	0	0	0	1	1	1	0	ALP
14092542:1	thun	0.437162	0	79	1	0	0	1	0	1	0	0	0	0	1	0	0	0	4	1	1	1	3	0.265632	0.146197	1	-0.790239	-1.47408	-1.40471	-0.528524	-0.483062	3	0	0	1	0	2	0	1	0	0	0	1	1	1	0	ALP
14092551:1	gal	0.802563	0	52	1	0	0	1	0	0	0	1	0	0	0	1	0	0	4	1	1	2	4	0.207171	0.588189	2	0.0598425	-0.542451	-1.40471	-0.528524	-0.483062	2	0	1	0	1	2	0	1	0	0	0	1	0	0	0	ALP
14092551:1	lin	0.802563	0	52	1	0	0	1	0	0	1	0	0	1	0	0	0	1	1	1	1	2	4	0.207171	0.588189	2	0.0598425	-0.542451	-1.40471	-0.528524	-0.483062	2	0	1	0	1	2	0	1	0	0	0	1	0	0	0	ALP
14092551:1	seib	0.802563	0	52	1	0	0	1	1	0	1	0	0	0	0	0	0	1	2	1	1	2	4	0.207171	0.588189	2	0.0598425	-0.542451	-1.40471	-0.528524	-0.483062	2	0	1	0	1	2	0	1	0	0	0	1	0	0	0	ALP
14092551:1	thun	0.802563	0	52	1	0	0	1	0	0	1	0	0	0	0	1	0	1	3	1	1	2	4	0.207171	0.588189	2	0.0598425	-0.542451	-1.40471	-0.528524	-0.483062	2	0	1	0	1	2	0	1	0	0	0	1	0	0	0	ALP
14092562:1	gal	1.75848	1	41	1	1	0	1	1	1	0	0	0	1	1	1	1	1	1	1	1	2	1	0.751465	0.325131	2	-0.568182	-0.542451	0.650834	-0.528524	-1.79255	2	0	1	0	1	4	0	0	0	1	1	1	1	0	0	ALP
14092562:1	lin	1.75848	1	41	1	1	0	1	1	1	0	0	0	1	1	1	0	0	4	1	1	2	1	0.751465	0.325131	2	-0.568182	-0.542451	0.650834	-0.528524	-1.79255	2	0	1	0	1	4	0	0	0	1	1	1	1	0	0	ALP
14092562:1	seib	1.75848	1	41	1	1	0	1	1	1	0	0	0	1	1	1	1	1	2	1	1	2	1	0.751465	0.325131	2	-0.568182	-0.542451	0.650834	-0.528524	-1.79255	2	0	1	0	1	4	0	0	0	1	1	1	1	0	0	ALP
14092562:1	thun	1.75848	1	41	1	1	0	1	1	1	0	0	0	1	1	1	1	1	3	1	1	2	1	0.751465	0.325131	2	-0.568182	-0.542451	0.650834	-0.528524	-1.79255	2	0	1	0	1	4	0	0	0	1	1	1	1	0	0	ALP
14092563:1	gal	0.390397	1	73	1	1	0	1	1	1	0	0	0	0	0	0	1	0	4	1	0	3	2	2.50364	-0.516433	2	0.438308	0.389176	-0.719529	1.05705	0.826423	3	0	0	1	1	4	0	0	0	1	1	1	0	0	1	ALP
14092563:1	lin	0.390397	1	73	1	1	0	1	1	0	1	0	0	0	0	0	1	1	2	1	0	3	2	2.50364	-0.516433	2	0.438308	0.389176	-0.719529	1.05705	0.826423	3	0	0	1	1	4	0	0	0	1	1	1	0	0	1	ALP
14092563:1	seib	0.390397	1	73	1	1	0	1	0	1	0	0	0	0	0	1	1	1	1	1	0	3	2	2.50364	-0.516433	2	0.438308	0.389176	-0.719529	1.05705	0.826423	3	0	0	1	1	4	0	0	0	1	1	1	0	0	1	ALP
14092563:1	thun	0.390397	1	73	1	1	0	1	1	0	0	1	1	0	0	0	1	0	3	1	0	3	2	2.50364	-0.516433	2	0.438308	0.389176	-0.719529	1.05705	0.826423	3	0	0	1	1	4	0	0	0	1	1	1	0	0	1	ALP
14092570:1	gal	0.172581	1	74	1	0	0	1	1	1	0	0	0	1	0	0	0	0	1	0	0	2	2	-1.43975	-2.20609	1	-0.702801	0.389176	1.33602	1.05705	0.826423	3	0	0	1	0	0	0	0	0	0	0	1	1	1	0	ALP
14092570:1	lin	0.172581	1	74	1	0	0	1	1	1	0	0	0	0	0	1	0	0	3	0	0	2	2	-1.43975	-2.20609	1	-0.702801	0.389176	1.33602	1.05705	0.826423	3	0	0	1	0	0	0	0	0	0	0	1	1	1	0	ALP
14092570:1	seib	0.172581	1	74	1	0	0	1	1	1	0	0	0	0	0	1	0	0	4	0	0	2	2	-1.43975	-2.20609	1	-0.702801	0.389176	1.33602	1.05705	0.826423	3	0	0	1	0	0	0	0	0	0	0	1	1	1	0	ALP
14092570:1	thun	0.172581	1	74	1	0	0	1	0	1	0	0	0	1	0	0	0	0	2	0	0	2	2	-1.43975	-2.20609	1	-0.702801	0.389176	1.33602	1.05705	0.826423	3	0	0	1	0	0	0	0	0	0	0	1	1	1	0	ALP
14092579:1	gal	0.575869	1	75	1	0	0	1	1	1	0	0	0	1	0	1	0	1	3	1	1	2	1	-0.220703	0.656379	3	0.617773	0.389176	-1.40471	-0.528524	0.826423	3	0	0	1	1	0	0	0	0	0	1	1	0	0	0	ALP
14092579:1	lin	0.575869	1	75	1	0	0	1	0	1	0	0	0	0	0	1	1	0	1	1	1	2	1	-0.220703	0.656379	3	0.617773	0.389176	-1.40471	-0.528524	0.826423	3	0	0	1	1	0	0	0	0	0	1	1	0	0	0	ALP
14092579:1	seib	0.575869	1	75	1	0	0	1	1	0	1	0	0	0	0	0	0	1	4	1	1	2	1	-0.220703	0.656379	3	0.617773	0.389176	-1.40471	-0.528524	0.826423	3	0	0	1	1	0	0	0	0	0	1	1	0	0	0	ALP
14092579:1	thun	0.575869	1	75	1	0	0	1	0	1	0	0	1	0	0	1	0	1	2	1	1	2	1	-0.220703	0.656379	3	0.617773	0.389176	-1.40471	-0.528524	0.826423	3	0	0	1	1	0	0	0	0	0	1	1	0	0	0	ALP
14092588:1	gal	0.72479	1	47	0	1	0	1	0	1	0	0	0	0	1	1	1	1	2	1	1	2	2	-0.545063	0.718893	1	-0.0859023	-1.47408	-1.40471	1.05705	-0.483062	2	0	1	0	0	2	0	1	0	0	1	1	1	0	1	ALP
14092588:1	lin	0.72479	1	47	0	1	0	1	1	0	1	0	0	0	0	1	1	1	1	1	1	2	2	-0.545063	0.718893	1	-0.0859023	-1.47408	-1.40471	1.05705	-0.483062	2	0	1	0	0	2	0	1	0	0	1	1	1	0	1	ALP
14092588:1	seib	0.72479	1	47	0	1	0	1	1	1	0	0	0	0	1	1	1	0	3	1	1	2	2	-0.545063	0.718893	1	-0.0859023	-1.47408	-1.40471	1.05705	-0.483062	2	0	1	0	0	2	0	1	0	0	1	1	1	0	1	ALP
14092588:1	thun	0.72479	1	47	0	1	0	1	0	1	0	0	1	1	0	1	1	1	4	1	1	2	2	-0.545063	0.718893	1	-0.0859023	-1.47408	-1.40471	1.05705	-0.483062	2	0	1	0	0	2	0	1	0	0	1	1	1	0	1	ALP
14092593:1	gal	0.445623	0	70	1	0	0	1	1	0	1	0	0	0	0	1	0	1	3	0	0	2	2	-0.538644	-0.963734	1	-0.870633	1.3208	1.33602	-0.528524	0.826423	3	0	0	1	0	2	0	1	0	0	0	1	0	0	0	ALP
14092593:1	lin	0.445623	0	70	1	0	0	1	1	1	0	0	0	0	0	1	0	0	4	0	0	2	2	-0.538644	-0.963734	1	-0.870633	1.3208	1.33602	-0.528524	0.826423	3	0	0	1	0	2	0	1	0	0	0	1	0	0	0	ALP
14092593:1	seib	0.445623	0	70	1	0	0	1	1	1	0	0	0	0	0	1	0	1	1	0	0	2	2	-0.538644	-0.963734	1	-0.870633	1.3208	1.33602	-0.528524	0.826423	3	0	0	1	0	2	0	1	0	0	0	1	0	0	0	ALP
14092593:1	thun	0.445623	0	70	1	0	0	1	1	1	0	0	1	0	0	0	0	0	2	0	0	2	2	-0.538644	-0.963734	1	-0.870633	1.3208	1.33602	-0.528524	0.826423	3	0	0	1	0	2	0	1	0	0	0	1	0	0	0	ALP
14092594:1	gal	0.811747	1	56	1	1	0	1	0	1	0	0	0	1	0	0	1	0	4	1	1	2	3	-0.54263	-0.297348	2	0.340252	0.389176	0.650834	1.05705	0.826423	2	0	1	0	1	3	0	0	1	0	1	1	1	1	1	ALP
14092594:1	lin	0.811747	1	56	1	1	0	1	1	0	0	1	0	1	0	0	0	0	3	1	1	2	3	-0.54263	-0.297348	2	0.340252	0.389176	0.650834	1.05705	0.826423	2	0	1	0	1	3	0	0	1	0	1	1	1	1	1	ALP
14092594:1	seib	0.811747	1	56	1	1	0	1	1	1	0	0	0	0	0	0	0	1	2	1	1	2	3	-0.54263	-0.297348	2	0.340252	0.389176	0.650834	1.05705	0.826423	2	0	1	0	1	3	0	0	1	0	1	1	1	1	1	ALP
14092594:1	thun	0.811747	1	56	1	1	0	1	1	1	0	0	0	0	0	0	0	1	1	1	1	2	3	-0.54263	-0.297348	2	0.340252	0.389176	0.650834	1.05705	0.826423	2	0	1	0	1	3	0	0	1	0	1	1	1	1	1	ALP
14092597:1	gal	1.75848	1	43	1	1	0	1	0	0	1	0	0	1	1	0	0	0	4	1	0	3	2	-1.03142	-0.621325	2	0.605922	1.3208	-1.40471	1.05705	-0.483062	2	0	1	0	1	0	0	0	0	0	1	1	1	0	1	ALP
14092597:1	lin	1.75848	1	43	1	1	0	1	0	1	0	0	0	1	0	1	1	1	2	1	0	3	2	-1.03142	-0.621325	2	0.605922	1.3208	-1.40471	1.05705	-0.483062	2	0	1	0	1	0	0	0	0	0	1	1	1	0	1	ALP
14092597:1	seib	1.75848	1	43	1	1	0	1	0	0	1	0	0	1	0	1	0	0	1	1	0	3	2	-1.03142	-0.621325	2	0.605922	1.3208	-1.40471	1.05705	-0.483062	2	0	1	0	1	0	0	0	0	0	1	1	1	0	1	ALP
14092597:1	thun	1.75848	1	43	1	1	0	1	0	1	0	0	1	0	0	0	0	1	3	1	0	3	2	-1.03142	-0.621325	2	0.605922	1.3208	-1.40471	1.05705	-0.483062	2	0	1	0	1	0	0	0	0	0	1	1	1	0	1	ALP
14092604:1	gal	0.626518	1	51	1	0	0	1	1	0	0	1	0	0	0	1	1	0	4	0	0	3	2	0.688597	-0.998013	3	0.356775	1.3208	0.650834	-0.528524	0.826423	2	0	1	0	1	0	0	0	0	0	0	1	0	1	0	ALP
14092604:1	lin	0.626518	1	51	1	0	0	1	0	1	0	0	0	0	0	1	1	1	2	0	0	3	2	0.688597	-0.998013	3	0.356775	1.3208	0.650834	-0.528524	0.826423	2	0	1	0	1	0	0	0	0	0	0	1	0	1	0	ALP
14092604:1	seib	0.626518	1	51	1	0	0	1	1	1	0	0	0	1	1	1	1	0	3	0	0	3	2	0.688597	-0.998013	3	0.356775	1.3208	0.650834	-0.528524	0.826423	2	0	1	0	1	0	0	0	0	0	0	1	0	1	0	ALP
14092604:1	thun	0.626518	1	51	1	0	0	1	0	0	0	1	0	0	0	1	1	0	1	0	0	3	2	0.688597	-0.998013	3	0.356775	1.3208	0.650834	-0.528524	0.826423	2	0	1	0	1	0	0	0	0	0	0	1	0	1	0	ALP
14092610:1	gal	2.21402	1	51	1	1	1	1	1	0	1	0	0	1	0	1	0	0	2	1	1	2	3	1.50383	0.314873	2	0.251427	-1.47408	-0.0343471	-0.528524	-0.483062	2	0	1	0	1	2	0	1	0	0	1	1	0	1	0	ALP
14092610:1	lin	2.21402	1	51	1	1	1	1	0	1	0	0	0	0	1	1	1	0	4	1	1	2	3	1.50383	0.314873	2	0.251427	-1.47408	-0.0343471	-0.528524	-0.483062	2	0	1	0	1	2	0	1	0	0	1	1	0	1	0	ALP
14092610:1	seib	2.21402	1	51	1	1	1	1	0	1	0	0	0	0	0	1	1	0	1	1	1	2	3	1.50383	0.314873	2	0.251427	-1.47408	-0.0343471	-0.528524	-0.483062	2	0	1	0	1	2	0	1	0	0	1	1	0	1	0	ALP
14092610:1	thun	2.21402	1	51	1	1	1	1	0	1	0	0	1	0	0	1	1	1	3	1	1	2	3	1.50383	0.314873	2	0.251427	-1.47408	-0.0343471	-0.528524	-0.483062	2	0	1	0	1	2	0	1	0	0	1	1	0	1	0	ALP
14092611:1	gal	0.333499	0	59	1	0	0	1	1	0	1	0	0	0	0	0	1	0	1	1	1	1	3	0.784295	0.587745	1	0.260389	-1.47408	-0.719529	-2.1141	-1.79255	2	0	1	0	0	3	0	0	1	0	0	0	1	0	0	ALP
14092611:1	lin	0.333499	0	59	1	0	0	1	0	1	0	0	0	0	0	1	0	0	2	1	1	1	3	0.784295	0.587745	1	0.260389	-1.47408	-0.719529	-2.1141	-1.79255	2	0	1	0	0	3	0	0	1	0	0	0	1	0	0	ALP
14092611:1	seib	0.333499	0	59	1	0	0	1	1	0	0	1	0	0	0	1	0	0	3	1	1	1	3	0.784295	0.587745	1	0.260389	-1.47408	-0.719529	-2.1141	-1.79255	2	0	1	0	0	3	0	0	1	0	0	0	1	0	0	ALP
14092611:1	thun	0.333499	0	59	1	0	0	1	0	0	1	0	0	0	0	1	0	0	4	1	1	1	3	0.784295	0.587745	1	0.260389	-1.47408	-0.719529	-2.1141	-1.79255	2	0	1	0	0	3	0	0	1	0	0	0	1	0	0	ALP
14092615:1	gal	1.10546	1	50	1	1	0	1	0	0	0	1	0	0	0	0	0	0	1	0	0	2	2	-0.94783	-0.190876	3	-0.401294	-0.542451	-0.719529	-0.528524	0.826423	2	0	1	0	0	3	0	0	1	0	0	1	0	1	0	ALP
14092615:1	lin	1.10546	1	50	1	1	0	1	1	1	0	0	0	1	0	0	0	0	3	0	0	2	2	-0.94783	-0.190876	3	-0.401294	-0.542451	-0.719529	-0.528524	0.826423	2	0	1	0	0	3	0	0	1	0	0	1	0	1	0	ALP
14092615:1	seib	1.10546	1	50	1	1	0	1	1	1	0	0	0	0	0	0	0	0	4	0	0	2	2	-0.94783	-0.190876	3	-0.401294	-0.542451	-0.719529	-0.528524	0.826423	2	0	1	0	0	3	0	0	1	0	0	1	0	1	0	ALP
14092615:1	thun	1.10546	1	50	1	1	0	1	1	1	0	0	1	0	0	0	0	0	2	0	0	2	2	-0.94783	-0.190876	3	-0.401294	-0.542451	-0.719529	-0.528524	0.826423	2	0	1	0	0	3	0	0	1	0	0	1	0	1	0	ALP
14092617:1	gal	0.889816	0	44	1	1	0	1	1	1	0	0	0	0	0	1	0	1	3	1	1	3	1	0.0397212	0.780069	2	-0.190175	0.389176	-0.719529	1.05705	0.826423	2	0	1	0	0	4	0	0	0	1	1	0	1	0	0	ALP
14092617:1	lin	0.889816	0	44	1	1	0	1	0	1	0	0	0	1	0	1	0	1	2	1	1	3	1	0.0397212	0.780069	2	-0.190175	0.389176	-0.719529	1.05705	0.826423	2	0	1	0	0	4	0	0	0	1	1	0	1	0	0	ALP
14092617:1	seib	0.889816	0	44	1	1	0	1	1	1	0	0	0	1	0	1	0	0	1	1	1	3	1	0.0397212	0.780069	2	-0.190175	0.389176	-0.719529	1.05705	0.826423	2	0	1	0	0	4	0	0	0	1	1	0	1	0	0	ALP
14092617:1	thun	0.889816	0	44	1	1	0	1	0	1	0	0	0	1	0	1	0	1	4	1	1	3	1	0.0397212	0.780069	2	-0.190175	0.389176	-0.719529	1.05705	0.826423	2	0	1	0	0	4	0	0	0	1	1	0	1	0	0	ALP
14092629:1	gal	0.446641	0	57	1	1	0	1	0	1	0	0	0	1	0	0	1	1	3	1	1	2	1	0.433419	0.973805	1	1.72991	1.3208	-1.40471	1.05705	0.826423	2	0	1	0	1	0	0	0	0	0	1	1	1	0	0	ALP
14092629:1	lin	0.446641	0	57	1	1	0	1	0	1	0	0	0	1	0	1	1	0	4	1	1	2	1	0.433419	0.973805	1	1.72991	1.3208	-1.40471	1.05705	0.826423	2	0	1	0	1	0	0	0	0	0	1	1	1	0	0	ALP
14092629:1	seib	0.446641	0	57	1	1	0	1	0	0	1	0	0	0	0	0	0	1	1	1	1	2	1	0.433419	0.973805	1	1.72991	1.3208	-1.40471	1.05705	0.826423	2	0	1	0	1	0	0	0	0	0	1	1	1	0	0	ALP
14092629:1	thun	0.446641	0	57	1	1	0	1	1	1	0	0	1	1	0	1	0	1	2	1	1	2	1	0.433419	0.973805	1	1.72991	1.3208	-1.40471	1.05705	0.826423	2	0	1	0	1	0	0	0	0	0	1	1	1	0	0	ALP
14092631:1	gal	5.96223	1	67	1	0	0	1	1	1	0	0	0	0	0	1	1	1	2	1	1	3	3	-0.56201	0.760965	2	0.103239	1.3208	-1.40471	-0.528524	0.826423	3	0	0	1	1	1	1	0	0	0	1	1	1	1	0	ALP
14092631:1	lin	5.96223	1	67	1	0	0	1	1	0	1	0	0	0	0	0	0	1	1	1	1	3	3	-0.56201	0.760965	2	0.103239	1.3208	-1.40471	-0.528524	0.826423	3	0	0	1	1	1	1	0	0	0	1	1	1	1	0	ALP
14092631:1	seib	5.96223	1	67	1	0	0	1	0	1	0	0	1	1	0	1	1	0	3	1	1	3	3	-0.56201	0.760965	2	0.103239	1.3208	-1.40471	-0.528524	0.826423	3	0	0	1	1	1	1	0	0	0	1	1	1	1	0	ALP
14092631:1	thun	5.96223	1	67	1	0	0	1	0	1	0	0	1	1	0	1	1	1	4	1	1	3	3	-0.56201	0.760965	2	0.103239	1.3208	-1.40471	-0.528524	0.826423	3	0	0	1	1	1	1	0	0	0	1	1	1	1	0	ALP
14092633:1	gal	0.303865	1	67	1	0	0	1	1	0	1	0	0	0	0	0	0	1	1	0	0	1	2	-0.94783	-1.64668	2	-0.62081	1.3208	1.33602	1.05705	0.826423	3	0	0	1	1	0	0	0	0	0	0	1	1	1	0	ALP
14092633:1	lin	0.303865	1	67	1	0	0	1	1	1	0	0	0	0	0	0	0	1	3	0	0	1	2	-0.94783	-1.64668	2	-0.62081	1.3208	1.33602	1.05705	0.826423	3	0	0	1	1	0	0	0	0	0	0	1	1	1	0	ALP
14092633:1	seib	0.303865	1	67	1	0	0	1	0	0	0	1	0	1	0	1	0	0	4	0	0	1	2	-0.94783	-1.64668	2	-0.62081	1.3208	1.33602	1.05705	0.826423	3	0	0	1	1	0	0	0	0	0	0	1	1	1	0	ALP
14092633:1	thun	0.303865	1	67	1	0	0	1	0	0	1	0	1	0	0	1	0	1	2	0	0	1	2	-0.94783	-1.64668	2	-0.62081	1.3208	1.33602	1.05705	0.826423	3	0	0	1	1	0	0	0	0	0	0	1	1	1	0	ALP
14092636:1	gal	0.446641	0	57	1	1	0	1	0	1	0	0	0	0	0	0	1	1	2	1	1	3	1	-0.0297979	0.625505	3	0.698578	1.3208	0.650834	-0.528524	0.826423	2	0	1	0	0	0	0	0	0	0	1	1	1	1	0	ALP
14092636:1	lin	0.446641	0	57	1	1	0	1	1	0	1	0	1	0	0	0	0	0	4	1	1	3	1	-0.0297979	0.625505	3	0.698578	1.3208	0.650834	-0.528524	0.826423	2	0	1	0	0	0	0	0	0	0	1	1	1	1	0	ALP
14092636:1	seib	0.446641	0	57	1	1	0	1	0	1	0	0	0	0	0	1	1	0	1	1	1	3	1	-0.0297979	0.625505	3	0.698578	1.3208	0.650834	-0.528524	0.826423	2	0	1	0	0	0	0	0	0	0	1	1	1	1	0	ALP
14092636:1	thun	0.446641	0	57	1	1	0	1	0	1	0	0	1	0	0	0	0	0	3	1	1	3	1	-0.0297979	0.625505	3	0.698578	1.3208	0.650834	-0.528524	0.826423	2	0	1	0	0	0	0	0	0	0	1	1	1	1	0	ALP
14092638:1	gal	2.71526	0	73	1	0	0	1	0	1	0	0	0	0	1	1	0	0	3	0	1	1	2	-0.150099	0.239155	2	-0.817352	0.389176	-0.0343471	-2.1141	0.826423	3	0	0	1	1	1	1	0	0	0	0	1	0	0	0	ALP
14092638:1	lin	2.71526	0	73	1	0	0	1	0	0	0	1	0	0	0	1	0	0	4	0	1	1	2	-0.150099	0.239155	2	-0.817352	0.389176	-0.0343471	-2.1141	0.826423	3	0	0	1	1	1	1	0	0	0	0	1	0	0	0	ALP
14092638:1	seib	2.71526	0	73	1	0	0	1	0	0	1	0	0	0	0	1	0	0	1	0	1	1	2	-0.150099	0.239155	2	-0.817352	0.389176	-0.0343471	-2.1141	0.826423	3	0	0	1	1	1	1	0	0	0	0	1	0	0	0	ALP
14092638:1	thun	2.71526	0	73	1	0	0	1	0	1	0	0	0	0	0	1	0	0	2	0	1	1	2	-0.150099	0.239155	2	-0.817352	0.389176	-0.0343471	-2.1141	0.826423	3	0	0	1	1	1	1	0	0	0	0	1	0	0	0	ALP
14092657:1	gal	0.304512	1	72	1	0	0	1	1	0	1	0	0	0	0	0	0	1	1	0	0	2	2	-1.03698	-1.56028	1	0.352468	1.3208	1.33602	1.05705	0.826423	3	0	0	1	0	3	0	0	1	0	0	0	1	0	0	ALP
14092657:1	lin	0.304512	1	72	1	0	0	1	1	0	1	0	0	0	0	0	0	1	4	0	0	2	2	-1.03698	-1.56028	1	0.352468	1.3208	1.33602	1.05705	0.826423	3	0	0	1	0	3	0	0	1	0	0	0	1	0	0	ALP
14092657:1	seib	0.304512	1	72	1	0	0	1	0	1	0	0	0	0	0	0	0	1	3	0	0	2	2	-1.03698	-1.56028	1	0.352468	1.3208	1.33602	1.05705	0.826423	3	0	0	1	0	3	0	0	1	0	0	0	1	0	0	ALP
14092657:1	thun	0.304512	1	72	1	0	0	1	0	1	0	0	1	0	0	0	0	0	2	0	0	2	2	-1.03698	-1.56028	1	0.352468	1.3208	1.33602	1.05705	0.826423	3	0	0	1	0	3	0	0	1	0	0	0	1	0	0	ALP
14092658:1	gal	0.303865	1	85	1	0	0	1	0	1	0	0	1	0	0	0	0	0	3	1	1	3	3	2.04776	0.734867	1	0.267724	-0.542451	-0.719529	1.05705	-0.483062	3	0	0	1	1	4	0	0	0	1	0	1	0	0	0	ALP
14092658:1	lin	0.303865	1	85	1	0	0	1	1	0	0	1	0	0	0	0	0	1	4	1	1	3	3	2.04776	0.734867	1	0.267724	-0.542451	-0.719529	1.05705	-0.483062	3	0	0	1	1	4	0	0	0	1	0	1	0	0	0	ALP
14092658:1	seib	0.303865	1	85	1	0	0	1	0	0	0	1	0	0	0	0	0	1	2	1	1	3	3	2.04776	0.734867	1	0.267724	-0.542451	-0.719529	1.05705	-0.483062	3	0	0	1	1	4	0	0	0	1	0	1	0	0	0	ALP
14092658:1	thun	0.303865	1	85	1	0	0	1	0	1	0	0	1	0	0	0	0	0	1	1	1	3	3	2.04776	0.734867	1	0.267724	-0.542451	-0.719529	1.05705	-0.483062	3	0	0	1	1	4	0	0	0	1	0	1	0	0	0	ALP
14092661:1	gal	0.277528	1	75	1	0	0	1	0	0	0	1	0	0	0	0	0	0	4	1	1	3	1	0.715862	0.800946	1	-0.565931	0.389176	1.33602	-0.528524	0.826423	3	0	0	1	0	4	0	0	0	1	0	1	1	0	0	ALP
14092661:1	lin	0.277528	1	75	1	0	0	1	1	0	0	1	0	0	0	0	0	0	3	1	1	3	1	0.715862	0.800946	1	-0.565931	0.389176	1.33602	-0.528524	0.826423	3	0	0	1	0	4	0	0	0	1	0	1	1	0	0	ALP
14092661:1	seib	0.277528	1	75	1	0	0	1	0	0	0	1	0	0	0	0	0	0	1	1	1	3	1	0.715862	0.800946	1	-0.565931	0.389176	1.33602	-0.528524	0.826423	3	0	0	1	0	4	0	0	0	1	0	1	1	0	0	ALP
14092661:1	thun	0.277528	1	75	1	0	0	1	0	0	0	1	0	0	0	0	0	0	2	1	1	3	1	0.715862	0.800946	1	-0.565931	0.389176	1.33602	-0.528524	0.826423	3	0	0	1	0	4	0	0	0	1	0	1	1	0	0	ALP
14092662:1	gal	0.502852	1	38	1	1	0	1	0	1	0	0	0	0	0	0	0	1	3	1	1	2	2	0.22428	-0.45736	1	-0.678884	-0.542451	-0.719529	1.05705	-0.483062	1	1	0	0	1	3	0	0	1	0	0	0	0	1	0	ALP
14092662:1	lin	0.502852	1	38	1	1	0	1	0	1	0	0	0	1	0	0	0	1	1	1	1	2	2	0.22428	-0.45736	1	-0.678884	-0.542451	-0.719529	1.05705	-0.483062	1	1	0	0	1	3	0	0	1	0	0	0	0	1	0	ALP
14092662:1	seib	0.502852	1	38	1	1	0	1	1	0	0	1	0	0	0	0	0	0	2	1	1	2	2	0.22428	-0.45736	1	-0.678884	-0.542451	-0.719529	1.05705	-0.483062	1	1	0	0	1	3	0	0	1	0	0	0	0	1	0	ALP
14092662:1	thun	0.502852	1	38	1	1	0	1	0	0	1	0	0	0	0	0	0	0	4	1	1	2	2	0.22428	-0.45736	1	-0.678884	-0.542451	-0.719529	1.05705	-0.483062	1	1	0	0	1	3	0	0	1	0	0	0	0	1	0	ALP
14092664:1	gal	0.53474	0	55	1	1	0	1	0	1	0	0	0	1	1	0	0	1	3	0	0	2	2	-0.551946	0.362907	2	-0.624005	0.389176	1.33602	-0.528524	-0.483062	2	0	1	0	1	0	0	0	0	0	1	1	1	1	0	ALP
14092664:1	lin	0.53474	0	55	1	1	0	1	1	0	1	0	0	0	0	1	0	1	2	0	0	2	2	-0.551946	0.362907	2	-0.624005	0.389176	1.33602	-0.528524	-0.483062	2	0	1	0	1	0	0	0	0	0	1	1	1	1	0	ALP
14092664:1	seib	0.53474	0	55	1	1	0	1	0	0	0	1	0	0	0	1	1	0	1	0	0	2	2	-0.551946	0.362907	2	-0.624005	0.389176	1.33602	-0.528524	-0.483062	2	0	1	0	1	0	0	0	0	0	1	1	1	1	0	ALP
14092664:1	thun	0.53474	0	55	1	1	0	1	1	0	0	1	0	1	0	0	0	0	4	0	0	2	2	-0.551946	0.362907	2	-0.624005	0.389176	1.33602	-0.528524	-0.483062	2	0	1	0	1	0	0	0	0	0	1	1	1	1	0	ALP
14092668:1	gal	0.197445	0	59	1	0	0	1	0	0	1	0	0	1	1	0	0	0	1	0	0	2	2	-0.156449	-0.446245	1	0.162977	0.389176	-0.0343471	1.05705	-0.483062	2	0	1	0	0	4	0	0	0	1	0	1	0	1	0	ALP
14092668:1	lin	0.197445	0	59	1	0	0	1	0	1	0	0	0	0	0	0	0	1	4	0	0	2	2	-0.156449	-0.446245	1	0.162977	0.389176	-0.0343471	1.05705	-0.483062	2	0	1	0	0	4	0	0	0	1	0	1	0	1	0	ALP
14092668:1	seib	0.197445	0	59	1	0	0	1	0	0	0	1	0	0	1	0	0	0	2	0	0	2	2	-0.156449	-0.446245	1	0.162977	0.389176	-0.0343471	1.05705	-0.483062	2	0	1	0	0	4	0	0	0	1	0	1	0	1	0	ALP
14092668:1	thun	0.197445	0	59	1	0	0	1	0	0	1	0	1	0	0	0	0	0	3	0	0	2	2	-0.156449	-0.446245	1	0.162977	0.389176	-0.0343471	1.05705	-0.483062	2	0	1	0	0	4	0	0	0	1	0	1	0	1	0	ALP
14092669:1	gal	0.341723	1	74	1	1	0	1	1	0	0	1	0	0	1	1	1	1	3	1	1	3	1	0.326679	0.66099	3	0.0290876	-0.542451	0.650834	1.05705	-0.483062	3	0	0	1	1	4	0	0	0	1	0	1	1	1	0	ALP
14092669:1	lin	0.341723	1	74	1	1	0	1	1	0	1	0	0	0	0	0	0	1	1	1	1	3	1	0.326679	0.66099	3	0.0290876	-0.542451	0.650834	1.05705	-0.483062	3	0	0	1	1	4	0	0	0	1	0	1	1	1	0	ALP
14092669:1	seib	0.341723	1	74	1	1	0	1	1	0	1	0	0	0	0	1	1	0	2	1	1	3	1	0.326679	0.66099	3	0.0290876	-0.542451	0.650834	1.05705	-0.483062	3	0	0	1	1	4	0	0	0	1	0	1	1	1	0	ALP
14092669:1	thun	0.341723	1	74	1	1	0	1	0	0	0	1	0	0	0	1	0	1	4	1	1	3	1	0.326679	0.66099	3	0.0290876	-0.542451	0.650834	1.05705	-0.483062	3	0	0	1	1	4	0	0	0	1	0	1	1	1	0	ALP
14092673:1	gal	1.31255	0	47	1	1	0	1	1	0	0	1	0	1	0	0	1	0	4	1	0	2	2	-0.404446	-0.891433	2	0.494393	1.3208	-0.0343471	-0.528524	0.826423	2	0	1	0	1	4	0	0	0	1	1	1	1	1	0	ALP
14092673:1	lin	1.31255	0	47	1	1	0	1	0	1	0	0	0	0	0	0	0	1	1	1	0	2	2	-0.404446	-0.891433	2	0.494393	1.3208	-0.0343471	-0.528524	0.826423	2	0	1	0	1	4	0	0	0	1	1	1	1	1	0	ALP
14092673:1	seib	1.31255	0	47	1	1	0	1	1	0	0	1	0	0	0	0	1	0	2	1	0	2	2	-0.404446	-0.891433	2	0.494393	1.3208	-0.0343471	-0.528524	0.826423	2	0	1	0	1	4	0	0	0	1	1	1	1	1	0	ALP
14092673:1	thun	1.31255	0	47	1	1	0	1	0	1	0	0	1	0	0	0	0	0	3	1	0	2	2	-0.404446	-0.891433	2	0.494393	1.3208	-0.0343471	-0.528524	0.826423	2	0	1	0	1	4	0	0	0	1	1	1	1	1	0	ALP
14092674:1	gal	0.596804	0	72	1	0	0	1	1	0	1	0	0	0	0	0	0	1	4	0	0	3	2	0.0389196	-0.598654	1	0.974135	1.3208	1.33602	1.05705	0.826423	3	0	0	1	1	4	0	0	0	1	1	1	1	0	0	ALP
14092674:1	lin	0.596804	0	72	1	0	0	1	0	1	0	0	0	0	0	0	0	1	3	0	0	3	2	0.0389196	-0.598654	1	0.974135	1.3208	1.33602	1.05705	0.826423	3	0	0	1	1	4	0	0	0	1	1	1	1	0	0	ALP
14092674:1	seib	0.596804	0	72	1	0	0	1	0	0	0	1	0	0	0	1	0	0	2	0	0	3	2	0.0389196	-0.598654	1	0.974135	1.3208	1.33602	1.05705	0.826423	3	0	0	1	1	4	0	0	0	1	1	1	1	0	0	ALP
14092674:1	thun	0.596804	0	72	1	0	0	1	1	0	1	0	0	0	0	0	0	1	1	0	0	3	2	0.0389196	-0.598654	1	0.974135	1.3208	1.33602	1.05705	0.826423	3	0	0	1	1	4	0	0	0	1	1	1	1	0	0	ALP
14092677:1	gal	0.634616	1	66	1	0	1	1	1	0	0	1	0	0	0	0	0	0	2	1	1	2	3	1.22214	0.00675746	1	-1.09334	-0.542451	-1.40471	-0.528524	0.826423	3	0	0	1	1	4	0	0	0	1	1	1	1	1	0	ALP
14092677:1	lin	0.634616	1	66	1	0	1	1	0	0	1	0	0	0	0	0	1	0	4	1	1	2	3	1.22214	0.00675746	1	-1.09334	-0.542451	-1.40471	-0.528524	0.826423	3	0	0	1	1	4	0	0	0	1	1	1	1	1	0	ALP
14092677:1	seib	0.634616	1	66	1	0	1	1	0	0	1	0	0	0	0	1	0	0	1	1	1	2	3	1.22214	0.00675746	1	-1.09334	-0.542451	-1.40471	-0.528524	0.826423	3	0	0	1	1	4	0	0	0	1	1	1	1	1	0	ALP
14092677:1	thun	0.634616	1	66	1	0	1	1	0	0	0	1	1	0	0	0	0	0	3	1	1	2	3	1.22214	0.00675746	1	-1.09334	-0.542451	-1.40471	-0.528524	0.826423	3	0	0	1	1	4	0	0	0	1	1	1	1	1	0	ALP
14092684:1	gal	0.489684	1	65	1	0	0	1	1	0	1	0	0	0	0	0	0	1	4	0	0	2	2	-0.279749	-0.653881	1	-0.0125905	0.389176	-0.0343471	-0.528524	-0.483062	3	0	0	1	0	2	0	1	0	0	0	0	1	1	0	ALP
14092684:1	lin	0.489684	1	65	1	0	0	1	0	1	0	0	0	0	0	0	0	1	3	0	0	2	2	-0.279749	-0.653881	1	-0.0125905	0.389176	-0.0343471	-0.528524	-0.483062	3	0	0	1	0	2	0	1	0	0	0	0	1	1	0	ALP
14092684:1	seib	0.489684	1	65	1	0	0	1	1	1	0	0	0	0	0	0	0	1	2	0	0	2	2	-0.279749	-0.653881	1	-0.0125905	0.389176	-0.0343471	-0.528524	-0.483062	3	0	0	1	0	2	0	1	0	0	0	0	1	1	0	ALP
14092684:1	thun	0.489684	1	65	1	0	0	1	0	0	1	0	0	0	0	0	0	1	1	0	0	2	2	-0.279749	-0.653881	1	-0.0125905	0.389176	-0.0343471	-0.528524	-0.483062	3	0	0	1	0	2	0	1	0	0	0	0	1	1	0	ALP
14092685:1	gal	0.311885	1	61	1	1	0	1	1	0	0	1	0	0	0	0	0	0	1	0	0	3	2	-0.904795	-1.537	3	-0.503292	0.389176	-1.40471	-0.528524	-0.483062	3	0	0	1	1	4	0	0	0	1	1	1	1	1	1	ALP
14092685:1	lin	0.311885	1	61	1	1	0	1	0	1	0	0	0	0	0	1	1	1	4	0	0	3	2	-0.904795	-1.537	3	-0.503292	0.389176	-1.40471	-0.528524	-0.483062	3	0	0	1	1	4	0	0	0	1	1	1	1	1	1	ALP
14092685:1	seib	0.311885	1	61	1	1	0	1	0	0	0	1	0	0	0	0	0	0	3	0	0	3	2	-0.904795	-1.537	3	-0.503292	0.389176	-1.40471	-0.528524	-0.483062	3	0	0	1	1	4	0	0	0	1	1	1	1	1	1	ALP
14092685:1	thun	0.311885	1	61	1	1	0	1	1	1	0	0	1	0	0	1	0	1	2	0	0	3	2	-0.904795	-1.537	3	-0.503292	0.389176	-1.40471	-0.528524	-0.483062	3	0	0	1	1	4	0	0	0	1	1	1	1	1	1	ALP
14092687:1	gal	1.75848	1	39	1	1	0	1	1	1	0	0	0	0	0	1	0	0	3	1	1	2	3	1.01054	0.32526	1	1.78591	1.3208	-0.719529	-0.528524	-0.483062	1	1	0	0	1	0	0	0	0	0	1	1	1	1	1	ALP
14092687:1	lin	1.75848	1	39	1	1	0	1	0	1	0	0	0	1	0	1	1	0	4	1	1	2	3	1.01054	0.32526	1	1.78591	1.3208	-0.719529	-0.528524	-0.483062	1	1	0	0	1	0	0	0	0	0	1	1	1	1	1	ALP
14092687:1	seib	1.75848	1	39	1	1	0	1	1	1	0	0	0	1	0	1	0	0	1	1	1	2	3	1.01054	0.32526	1	1.78591	1.3208	-0.719529	-0.528524	-0.483062	1	1	0	0	1	0	0	0	0	0	1	1	1	1	1	ALP
14092687:1	thun	1.75848	1	39	1	1	0	1	1	1	0	0	1	1	0	1	0	0	2	1	1	2	3	1.01054	0.32526	1	1.78591	1.3208	-0.719529	-0.528524	-0.483062	1	1	0	0	1	0	0	0	0	0	1	1	1	1	1	ALP
14092691:1	gal	0.302754	0	35	1	1	0	1	0	1	0	0	0	1	0	0	1	0	3	1	1	2	3	-0.99181	-0.222824	2	-0.319302	-0.542451	-0.719529	1.05705	-0.483062	1	1	0	0	1	3	0	0	1	0	0	1	1	1	0	ALP
14092691:1	lin	0.302754	0	35	1	1	0	1	1	1	0	0	0	0	0	1	0	0	2	1	1	2	3	-0.99181	-0.222824	2	-0.319302	-0.542451	-0.719529	1.05705	-0.483062	1	1	0	0	1	3	0	0	1	0	0	1	1	1	0	ALP
14092691:1	seib	0.302754	0	35	1	1	0	1	1	1	0	0	0	1	0	1	0	0	1	1	1	2	3	-0.99181	-0.222824	2	-0.319302	-0.542451	-0.719529	1.05705	-0.483062	1	1	0	0	1	3	0	0	1	0	0	1	1	1	0	ALP
14092691:1	thun	0.302754	0	35	1	1	0	1	1	1	0	0	1	1	0	1	0	0	4	1	1	2	3	-0.99181	-0.222824	2	-0.319302	-0.542451	-0.719529	1.05705	-0.483062	1	1	0	0	1	3	0	0	1	0	0	1	1	1	0	ALP
14092698:1	gal	1.75848	1	34	1	1	0	1	1	1	0	0	0	1	0	1	0	0	1	1	1	3	2	-0.260647	-1.2468	3	-0.0904289	0.389176	-0.719529	1.05705	-0.483062	1	1	0	0	1	4	0	0	0	1	1	1	1	0	0	ALP
14092698:1	lin	1.75848	1	34	1	1	0	1	0	1	0	0	0	1	0	1	0	0	2	1	1	3	2	-0.260647	-1.2468	3	-0.0904289	0.389176	-0.719529	1.05705	-0.483062	1	1	0	0	1	4	0	0	0	1	1	1	1	0	0	ALP
14092698:1	seib	1.75848	1	34	1	1	0	1	1	0	1	0	0	1	0	1	0	1	3	1	1	3	2	-0.260647	-1.2468	3	-0.0904289	0.389176	-0.719529	1.05705	-0.483062	1	1	0	0	1	4	0	0	0	1	1	1	1	0	0	ALP
14092698:1	thun	1.75848	1	34	1	1	0	1	0	1	0	0	1	1	0	1	0	0	4	1	1	3	2	-0.260647	-1.2468	3	-0.0904289	0.389176	-0.719529	1.05705	-0.483062	1	1	0	0	1	4	0	0	0	1	1	1	1	0	0	ALP
14092703:1	gal	0.311885	1	60	1	1	0	1	1	0	1	0	0	1	1	1	1	0	2	1	1	2	2	0.486359	-0.330827	1	-0.0633162	-0.542451	-0.719529	-2.1141	-0.483062	3	0	0	1	1	0	0	0	0	0	1	0	1	0	0	ALP
14092703:1	lin	0.311885	1	60	1	1	0	1	0	0	0	1	1	0	0	0	0	0	4	1	1	2	2	0.486359	-0.330827	1	-0.0633162	-0.542451	-0.719529	-2.1141	-0.483062	3	0	0	1	1	0	0	0	0	0	1	0	1	0	0	ALP
14092703:1	seib	0.311885	1	60	1	1	0	1	1	1	0	0	1	1	0	0	1	0	1	1	1	2	2	0.486359	-0.330827	1	-0.0633162	-0.542451	-0.719529	-2.1141	-0.483062	3	0	0	1	1	0	0	0	0	0	1	0	1	0	0	ALP
14092703:1	thun	0.311885	1	60	1	1	0	1	0	0	1	0	1	0	1	1	0	0	3	1	1	2	2	0.486359	-0.330827	1	-0.0633162	-0.542451	-0.719529	-2.1141	-0.483062	3	0	0	1	1	0	0	0	0	0	1	0	1	0	0	ALP
14092708:1	gal	0.390397	1	68	1	1	0	1	1	1	0	0	0	1	0	1	0	1	4	1	1	3	1	0.821832	0.415413	1	-0.163063	0.389176	-1.40471	2.64262	0.826423	3	0	0	1	1	0	0	0	0	0	1	1	1	1	1	ALP
14092708:1	lin	0.390397	1	68	1	1	0	1	1	0	1	0	0	0	0	0	0	1	1	1	1	3	1	0.821832	0.415413	1	-0.163063	0.389176	-1.40471	2.64262	0.826423	3	0	0	1	1	0	0	0	0	0	1	1	1	1	1	ALP
14092708:1	seib	0.390397	1	68	1	1	0	1	0	1	0	0	0	0	0	0	0	1	2	1	1	3	1	0.821832	0.415413	1	-0.163063	0.389176	-1.40471	2.64262	0.826423	3	0	0	1	1	0	0	0	0	0	1	1	1	1	1	ALP
14092708:1	thun	0.390397	1	68	1	1	0	1	0	1	0	0	1	0	0	0	0	1	3	1	1	3	1	0.821832	0.415413	1	-0.163063	0.389176	-1.40471	2.64262	0.826423	3	0	0	1	1	0	0	0	0	0	1	1	1	1	1	ALP
14092712:1	gal	0.506989	1	56	1	1	0	1	1	1	0	0	0	0	0	0	0	1	1	1	1	3	1	0.730851	0.601798	1	-0.503292	-0.542451	-0.0343471	1.05705	-0.483062	2	0	1	0	0	4	0	0	0	1	1	1	1	0	0	ALP
14092712:1	lin	0.506989	1	56	1	1	0	1	1	0	0	1	1	1	0	1	0	1	4	1	1	3	1	0.730851	0.601798	1	-0.503292	-0.542451	-0.0343471	1.05705	-0.483062	2	0	1	0	0	4	0	0	0	1	1	1	1	0	0	ALP
14092712:1	seib	0.506989	1	56	1	1	0	1	0	1	0	0	1	0	1	0	0	0	2	1	1	3	1	0.730851	0.601798	1	-0.503292	-0.542451	-0.0343471	1.05705	-0.483062	2	0	1	0	0	4	0	0	0	1	1	1	1	0	0	ALP
14092712:1	thun	0.506989	1	56	1	1	0	1	0	1	0	0	1	0	0	0	0	1	3	1	1	3	1	0.730851	0.601798	1	-0.503292	-0.542451	-0.0343471	1.05705	-0.483062	2	0	1	0	0	4	0	0	0	1	1	1	1	0	0	ALP
14092715:1	gal	0.31751	0	61	1	1	0	1	0	1	0	0	0	0	1	0	0	1	1	1	1	3	1	-0.711735	0.756835	2	1.8767	-0.542451	-0.719529	-0.528524	-0.483062	3	0	0	1	0	4	0	0	0	1	0	1	1	0	0	ALP
14092715:1	lin	0.31751	0	61	1	1	0	1	1	0	0	1	0	1	0	1	0	0	3	1	1	3	1	-0.711735	0.756835	2	1.8767	-0.542451	-0.719529	-0.528524	-0.483062	3	0	0	1	0	4	0	0	0	1	0	1	1	0	0	ALP
14092715:1	seib	0.31751	0	61	1	1	0	1	1	0	0	1	0	1	0	1	1	0	4	1	1	3	1	-0.711735	0.756835	2	1.8767	-0.542451	-0.719529	-0.528524	-0.483062	3	0	0	1	0	4	0	0	0	1	0	1	1	0	0	ALP
14092715:1	thun	0.31751	0	61	1	1	0	1	0	1	0	0	1	0	0	0	0	1	2	1	1	3	1	-0.711735	0.756835	2	1.8767	-0.542451	-0.719529	-0.528524	-0.483062	3	0	0	1	0	4	0	0	0	1	0	1	1	0	0	ALP
14092716:1	gal	0.263827	0	86	1	0	0	1	0	1	0	0	0	0	1	1	0	1	4	1	1	2	3	1.00051	0.264299	1	0.0698129	-0.542451	-0.719529	1.05705	0.826423	3	0	0	1	0	4	0	0	0	1	0	1	1	0	0	ALP
14092716:1	lin	0.263827	0	86	1	0	0	1	0	0	1	0	0	0	0	0	0	1	2	1	1	2	3	1.00051	0.264299	1	0.0698129	-0.542451	-0.719529	1.05705	0.826423	3	0	0	1	0	4	0	0	0	1	0	1	1	0	0	ALP
14092716:1	seib	0.263827	0	86	1	0	0	1	0	0	1	0	0	0	0	0	0	1	3	1	1	2	3	1.00051	0.264299	1	0.0698129	-0.542451	-0.719529	1.05705	0.826423	3	0	0	1	0	4	0	0	0	1	0	1	1	0	0	ALP
14092716:1	thun	0.263827	0	86	1	0	0	1	0	0	1	0	0	0	0	1	0	1	1	1	1	2	3	1.00051	0.264299	1	0.0698129	-0.542451	-0.719529	1.05705	0.826423	3	0	0	1	0	4	0	0	0	1	0	1	1	0	0	ALP
14092728:1	gal	2.32011	1	40	0	1	0	1	1	1	0	0	0	1	1	1	0	0	1	1	1	3	2	-0.561124	0.159438	1	-0.251217	0.389176	0.650834	-0.528524	0.826423	2	0	1	0	1	0	0	0	0	0	0	1	0	1	0	ALP
14092728:1	lin	2.32011	1	40	0	1	0	1	1	1	0	0	0	1	0	1	1	0	2	1	1	3	2	-0.561124	0.159438	1	-0.251217	0.389176	0.650834	-0.528524	0.826423	2	0	1	0	1	0	0	0	0	0	0	1	0	1	0	ALP
14092728:1	seib	2.32011	1	40	0	1	0	1	1	0	0	1	0	0	0	0	1	0	3	1	1	3	2	-0.561124	0.159438	1	-0.251217	0.389176	0.650834	-0.528524	0.826423	2	0	1	0	1	0	0	0	0	0	0	1	0	1	0	ALP
14092728:1	thun	2.32011	1	40	0	1	0	1	0	1	0	0	1	0	0	0	0	0	4	1	1	3	2	-0.561124	0.159438	1	-0.251217	0.389176	0.650834	-0.528524	0.826423	2	0	1	0	1	0	0	0	0	0	0	1	0	1	0	ALP
14092735:1	gal	0.651794	0	51	1	1	0	0	0	1	0	0	0	0	0	0	0	1	3	1	1	3	1	-0.451861	0.575602	1	-0.818005	0.389176	1.33602	-0.528524	0.826423	2	0	1	0	0	2	0	1	0	0	0	0	1	0	0	ALP
14092735:1	lin	0.651794	0	51	1	1	0	0	0	1	0	0	0	0	0	0	0	1	1	1	1	3	1	-0.451861	0.575602	1	-0.818005	0.389176	1.33602	-0.528524	0.826423	2	0	1	0	0	2	0	1	0	0	0	0	1	0	0	ALP
14092735:1	seib	0.651794	0	51	1	1	0	0	0	0	1	0	0	1	0	1	1	0	2	1	1	3	1	-0.451861	0.575602	1	-0.818005	0.389176	1.33602	-0.528524	0.826423	2	0	1	0	0	2	0	1	0	0	0	0	1	0	0	ALP
14092735:1	thun	0.651794	0	51	1	1	0	0	0	1	0	0	1	0	0	0	0	0	4	1	1	3	1	-0.451861	0.575602	1	-0.818005	0.389176	1.33602	-0.528524	0.826423	2	0	1	0	0	2	0	1	0	0	0	0	1	0	0	ALP
14092749:1	gal	0.358215	0	60	1	0	0	1	0	1	0	0	0	1	1	1	1	1	3	1	1	3	1	1.27819	0.839639	1	-0.352515	1.3208	1.33602	1.05705	0.826423	3	0	0	1	1	2	0	1	0	0	1	1	0	0	0	ALP
14092749:1	lin	0.358215	0	60	1	0	0	1	0	0	0	1	0	0	0	0	0	0	4	1	1	3	1	1.27819	0.839639	1	-0.352515	1.3208	1.33602	1.05705	0.826423	3	0	0	1	1	2	0	1	0	0	1	1	0	0	0	ALP
14092749:1	seib	0.358215	0	60	1	0	0	1	1	1	0	0	0	1	1	1	0	0	2	1	1	3	1	1.27819	0.839639	1	-0.352515	1.3208	1.33602	1.05705	0.826423	3	0	0	1	1	2	0	1	0	0	1	1	0	0	0	ALP
14092749:1	thun	0.358215	0	60	1	0	0	1	1	1	0	0	1	1	0	1	1	1	1	1	1	3	1	1.27819	0.839639	1	-0.352515	1.3208	1.33602	1.05705	0.826423	3	0	0	1	1	2	0	1	0	0	1	1	0	0	0	ALP
14092750:1	gal	0.277528	1	80	1	0	0	1	1	0	0	1	0	0	0	0	0	0	3	1	1	1	4	-1.43975	-1.97543	1	-1.14822	-0.542451	1.33602	-2.1141	-0.483062	3	0	0	1	0	0	0	0	0	0	0	1	1	1	0	ALP
14092750:1	lin	0.277528	1	80	1	0	0	1	1	0	0	1	0	0	0	0	0	0	4	1	1	1	4	-1.43975	-1.97543	1	-1.14822	-0.542451	1.33602	-2.1141	-0.483062	3	0	0	1	0	0	0	0	0	0	0	1	1	1	0	ALP
14092750:1	seib	0.277528	1	80	1	0	0	1	1	0	0	1	0	0	0	0	0	0	2	1	1	1	4	-1.43975	-1.97543	1	-1.14822	-0.542451	1.33602	-2.1141	-0.483062	3	0	0	1	0	0	0	0	0	0	0	1	1	1	0	ALP
14092750:1	thun	0.277528	1	80	1	0	0	1	1	0	0	1	0	0	0	0	0	0	1	1	1	1	4	-1.43975	-1.97543	1	-1.14822	-0.542451	1.33602	-2.1141	-0.483062	3	0	0	1	0	0	0	0	0	0	0	1	1	1	0	ALP
14092753:1	gal	1.31255	0	53	1	1	0	1	1	1	0	0	0	0	0	0	0	0	2	1	1	2	3	0.484676	1.13236	1	1.51682	0.389176	-0.719529	1.05705	-0.483062	2	0	1	0	1	0	0	0	0	0	1	1	1	1	1	ALP
14092753:1	lin	1.31255	0	53	1	1	0	1	0	1	0	0	0	0	0	0	1	1	1	1	1	2	3	0.484676	1.13236	1	1.51682	0.389176	-0.719529	1.05705	-0.483062	2	0	1	0	1	0	0	0	0	0	1	1	1	1	1	ALP
14092753:1	seib	1.31255	0	53	1	1	0	1	0	0	1	0	0	1	0	0	0	0	3	1	1	2	3	0.484676	1.13236	1	1.51682	0.389176	-0.719529	1.05705	-0.483062	2	0	1	0	1	0	0	0	0	0	1	1	1	1	1	ALP
14092753:1	thun	1.31255	0	53	1	1	0	1	1	0	1	0	0	1	0	0	1	0	4	1	1	2	3	0.484676	1.13236	1	1.51682	0.389176	-0.719529	1.05705	-0.483062	2	0	1	0	1	0	0	0	0	0	1	1	1	1	1	ALP
14092760:1	gal	0.614955	0	75	1	0	0	1	1	0	1	0	0	0	0	1	0	0	2	1	1	1	1	0.753937	0.489521	1	0.292738	-0.542451	-1.40471	1.05705	0.826423	3	0	0	1	1	3	0	0	1	0	1	1	0	1	0	ALP
14092760:1	lin	0.614955	0	75	1	0	0	1	1	0	1	0	0	0	0	1	0	1	3	1	1	1	1	0.753937	0.489521	1	0.292738	-0.542451	-1.40471	1.05705	0.826423	3	0	0	1	1	3	0	0	1	0	1	1	0	1	0	ALP
14092760:1	seib	0.614955	0	75	1	0	0	1	0	0	1	0	0	0	0	0	1	0	1	1	1	1	1	0.753937	0.489521	1	0.292738	-0.542451	-1.40471	1.05705	0.826423	3	0	0	1	1	3	0	0	1	0	1	1	0	1	0	ALP
14092760:1	thun	0.614955	0	75	1	0	0	1	1	1	0	0	1	0	0	0	1	0	4	1	1	1	1	0.753937	0.489521	1	0.292738	-0.542451	-1.40471	1.05705	0.826423	3	0	0	1	1	3	0	0	1	0	1	1	0	1	0	ALP
14092767:1	gal	0.407309	1	47	1	1	0	1	1	0	0	1	0	0	0	0	1	0	4	0	1	2	2	0.0259232	0.359808	1	-0.0975112	0.389176	-0.0343471	-0.528524	0.826423	2	0	1	0	1	0	0	0	0	0	1	1	1	1	0	ALP
14092767:1	lin	0.407309	1	47	1	1	0	1	1	1	0	0	0	0	0	0	0	0	2	0	1	2	2	0.0259232	0.359808	1	-0.0975112	0.389176	-0.0343471	-0.528524	0.826423	2	0	1	0	1	0	0	0	0	0	1	1	1	1	0	ALP
14092767:1	seib	0.407309	1	47	1	1	0	1	1	0	1	0	0	1	0	0	0	0	3	0	1	2	2	0.0259232	0.359808	1	-0.0975112	0.389176	-0.0343471	-0.528524	0.826423	2	0	1	0	1	0	0	0	0	0	1	1	1	1	0	ALP
14092767:1	thun	0.407309	1	47	1	1	0	1	0	1	0	0	1	0	0	0	0	1	1	0	1	2	2	0.0259232	0.359808	1	-0.0975112	0.389176	-0.0343471	-0.528524	0.826423	2	0	1	0	1	0	0	0	0	0	1	1	1	1	0	ALP
14092768:1	gal	1.06533	0	44	1	0	0	1	0	1	0	0	0	0	0	0	0	0	2	1	1	2	3	0.39561	0.850738	2	-0.118461	-0.542451	-0.0343471	-0.528524	-1.79255	2	0	1	0	1	0	0	0	0	0	0	1	1	1	0	ALP
14092768:1	lin	1.06533	0	44	1	0	0	1	0	0	1	0	0	0	0	0	0	0	3	1	1	2	3	0.39561	0.850738	2	-0.118461	-0.542451	-0.0343471	-0.528524	-1.79255	2	0	1	0	1	0	0	0	0	0	0	1	1	1	0	ALP
14092768:1	seib	1.06533	0	44	1	0	0	1	0	1	0	0	0	0	0	0	0	0	4	1	1	2	3	0.39561	0.850738	2	-0.118461	-0.542451	-0.0343471	-0.528524	-1.79255	2	0	1	0	1	0	0	0	0	0	0	1	1	1	0	ALP
14092768:1	thun	1.06533	0	44	1	0	0	1	0	0	0	1	1	0	0	0	0	0	1	1	1	2	3	0.39561	0.850738	2	-0.118461	-0.542451	-0.0343471	-0.528524	-1.79255	2	0	1	0	1	0	0	0	0	0	0	1	1	1	0	ALP
14092778:1	gal	0.38066	1	85	1	0	0	1	0	1	0	0	0	1	0	1	1	0	3	0	0	3	2	1.5157	-1.18767	1	-0.483939	-0.542451	1.33602	1.05705	0.826423	3	0	0	1	0	4	0	0	0	1	0	1	1	0	0	ALP
14092778:1	lin	0.38066	1	85	1	0	0	1	0	1	0	0	0	0	0	1	0	1	4	0	0	3	2	1.5157	-1.18767	1	-0.483939	-0.542451	1.33602	1.05705	0.826423	3	0	0	1	0	4	0	0	0	1	0	1	1	0	0	ALP
14092778:1	seib	0.38066	1	85	1	0	0	1	1	0	0	1	0	1	0	0	1	0	1	0	0	3	2	1.5157	-1.18767	1	-0.483939	-0.542451	1.33602	1.05705	0.826423	3	0	0	1	0	4	0	0	0	1	0	1	1	0	0	ALP
14092778:1	thun	0.38066	1	85	1	0	0	1	1	1	0	0	1	0	0	0	0	0	2	0	0	3	2	1.5157	-1.18767	1	-0.483939	-0.542451	1.33602	1.05705	0.826423	3	0	0	1	0	4	0	0	0	1	0	1	1	0	0	ALP
14092782:1	gal	0.538283	0	76	1	1	0	1	1	1	0	0	0	0	0	0	0	1	3	0	0	3	2	-1.03919	-0.311745	1	-0.820257	0.389176	1.33602	-0.528524	0.826423	3	0	0	1	1	3	0	0	1	0	0	1	0	0	0	ALP
14092782:1	lin	0.538283	0	76	1	1	0	1	0	1	0	0	0	0	0	0	0	1	2	0	0	3	2	-1.03919	-0.311745	1	-0.820257	0.389176	1.33602	-0.528524	0.826423	3	0	0	1	1	3	0	0	1	0	0	1	0	0	0	ALP
14092782:1	seib	0.538283	0	76	1	1	0	1	0	0	1	0	0	0	0	0	0	1	1	0	0	3	2	-1.03919	-0.311745	1	-0.820257	0.389176	1.33602	-0.528524	0.826423	3	0	0	1	1	3	0	0	1	0	0	1	0	0	0	ALP
14092782:1	thun	0.538283	0	76	1	1	0	1	1	0	1	0	0	0	0	0	0	1	4	0	0	3	2	-1.03919	-0.311745	1	-0.820257	0.389176	1.33602	-0.528524	0.826423	3	0	0	1	1	3	0	0	1	0	0	1	0	0	0	ALP
14092785:1	gal	0.468473	0	73	1	0	0	1	1	1	0	0	0	0	0	0	0	1	4	1	1	1	3	0.178204	0.448288	1	-0.37803	0.389176	-1.40471	-0.528524	-0.483062	3	0	0	1	0	4	0	0	0	1	1	1	1	0	0	ALP
14092785:1	lin	0.468473	0	73	1	0	0	1	1	0	1	0	0	0	0	1	0	1	1	1	1	1	3	0.178204	0.448288	1	-0.37803	0.389176	-1.40471	-0.528524	-0.483062	3	0	0	1	0	4	0	0	0	1	1	1	1	0	0	ALP
14092785:1	seib	0.468473	0	73	1	0	0	1	0	0	1	0	0	0	0	1	0	1	3	1	1	1	3	0.178204	0.448288	1	-0.37803	0.389176	-1.40471	-0.528524	-0.483062	3	0	0	1	0	4	0	0	0	1	1	1	1	0	0	ALP
14092785:1	thun	0.468473	0	73	1	0	0	1	1	1	0	0	1	0	0	0	0	1	2	1	1	1	3	0.178204	0.448288	1	-0.37803	0.389176	-1.40471	-0.528524	-0.483062	3	0	0	1	0	4	0	0	0	1	1	1	1	0	0	ALP
14092787:1	gal	0.226005	1	62	1	0	0	1	1	0	1	0	0	1	1	0	1	1	3	1	1	3	2	-0.117805	0.0835485	2	-0.401294	0.389176	1.33602	-0.528524	-1.79255	3	0	0	1	0	0	0	0	0	0	0	0	1	0	0	ALP
14092787:1	lin	0.226005	1	62	1	0	0	1	0	1	0	0	0	1	0	1	1	1	4	1	1	3	2	-0.117805	0.0835485	2	-0.401294	0.389176	1.33602	-0.528524	-1.79255	3	0	0	1	0	0	0	0	0	0	0	0	1	0	0	ALP
14092787:1	seib	0.226005	1	62	1	0	0	1	0	0	1	0	0	1	0	0	0	1	2	1	1	3	2	-0.117805	0.0835485	2	-0.401294	0.389176	1.33602	-0.528524	-1.79255	3	0	0	1	0	0	0	0	0	0	0	0	1	0	0	ALP
14092787:1	thun	0.226005	1	62	1	0	0	1	1	1	0	0	0	1	1	1	0	0	1	1	1	3	2	-0.117805	0.0835485	2	-0.401294	0.389176	1.33602	-0.528524	-1.79255	3	0	0	1	0	0	0	0	0	0	0	0	1	0	0	ALP
14092804:1	gal	1.09773	0	46	1	1	0	1	1	0	1	0	0	0	0	1	0	0	1	0	0	2	4	-0.107849	-1.2468	2	0.977677	0.389176	-0.0343471	1.05705	-0.483062	2	0	1	0	1	3	0	0	1	0	0	0	1	0	1	ALP
14092804:1	lin	1.09773	0	46	1	1	0	1	0	1	0	0	1	1	0	0	0	0	4	0	0	2	4	-0.107849	-1.2468	2	0.977677	0.389176	-0.0343471	1.05705	-0.483062	2	0	1	0	1	3	0	0	1	0	0	0	1	0	1	ALP
14092804:1	seib	1.09773	0	46	1	1	0	1	1	1	0	0	0	1	0	0	0	0	2	0	0	2	4	-0.107849	-1.2468	2	0.977677	0.389176	-0.0343471	1.05705	-0.483062	2	0	1	0	1	3	0	0	1	0	0	0	1	0	1	ALP
14092804:1	thun	1.09773	0	46	1	1	0	1	0	1	0	0	0	1	0	1	0	0	3	0	0	2	4	-0.107849	-1.2468	2	0.977677	0.389176	-0.0343471	1.05705	-0.483062	2	0	1	0	1	3	0	0	1	0	0	0	1	0	1	ALP
14092809:1	gal	0.662	1	72	1	0	0	1	1	0	1	0	0	0	1	0	1	0	3	0	1	2	1	0.976015	0.66099	1	-0.644011	-0.542451	-0.0343471	1.05705	-0.483062	3	0	0	1	1	0	0	0	0	0	1	1	1	0	0	ALP
14092809:1	lin	0.662	1	72	1	0	0	1	0	0	0	1	0	0	0	1	0	1	2	0	1	2	1	0.976015	0.66099	1	-0.644011	-0.542451	-0.0343471	1.05705	-0.483062	3	0	0	1	1	0	0	0	0	0	1	1	1	0	0	ALP
14092809:1	seib	0.662	1	72	1	0	0	1	0	1	0	0	0	0	1	0	0	1	4	0	1	2	1	0.976015	0.66099	1	-0.644011	-0.542451	-0.0343471	1.05705	-0.483062	3	0	0	1	1	0	0	0	0	0	1	1	1	0	0	ALP
14092809:1	thun	0.662	1	72	1	0	0	1	1	0	0	1	0	0	0	1	1	0	1	0	1	2	1	0.976015	0.66099	1	-0.644011	-0.542451	-0.0343471	1.05705	-0.483062	3	0	0	1	1	0	0	0	0	0	1	1	1	0	0	ALP
14092813:1	gal	0.77191	1	51	1	1	0	1	1	0	1	0	1	0	0	0	0	1	4	0	0	2	2	-0.260647	-0.415737	3	0.180071	1.3208	0.650834	-0.528524	0.826423	2	0	1	0	1	4	0	0	0	1	1	0	0	0	0	ALP
14092813:1	lin	0.77191	1	51	1	1	0	1	1	1	0	0	0	1	0	1	1	0	1	0	0	2	2	-0.260647	-0.415737	3	0.180071	1.3208	0.650834	-0.528524	0.826423	2	0	1	0	1	4	0	0	0	1	1	0	0	0	0	ALP
14092813:1	seib	0.77191	1	51	1	1	0	1	0	0	1	0	0	1	0	1	1	0	3	0	0	2	2	-0.260647	-0.415737	3	0.180071	1.3208	0.650834	-0.528524	0.826423	2	0	1	0	1	4	0	0	0	1	1	0	0	0	0	ALP
14092813:1	thun	0.77191	1	51	1	1	0	1	1	1	0	0	1	1	0	1	0	1	2	0	0	2	2	-0.260647	-0.415737	3	0.180071	1.3208	0.650834	-0.528524	0.826423	2	0	1	0	1	4	0	0	0	1	1	0	0	0	0	ALP
14092814:1	gal	0.651595	1	55	1	0	0	1	0	1	0	0	0	1	1	1	1	0	3	0	1	1	1	-0.274554	-2.20609	3	1.00766	-0.542451	-1.40471	2.64262	-0.483062	2	0	1	0	1	4	0	0	0	1	1	1	1	1	0	ALP
14092814:1	lin	0.651595	1	55	1	0	0	1	0	1	0	0	0	1	1	1	1	1	2	0	1	1	1	-0.274554	-2.20609	3	1.00766	-0.542451	-1.40471	2.64262	-0.483062	2	0	1	0	1	4	0	0	0	1	1	1	1	1	0	ALP
14092814:1	seib	0.651595	1	55	1	0	0	1	0	1	0	0	0	1	1	1	1	0	4	0	1	1	1	-0.274554	-2.20609	3	1.00766	-0.542451	-1.40471	2.64262	-0.483062	2	0	1	0	1	4	0	0	0	1	1	1	1	1	0	ALP
14092814:1	thun	0.651595	1	55	1	0	0	1	1	0	0	1	0	0	0	0	0	0	1	0	1	1	1	-0.274554	-2.20609	3	1.00766	-0.542451	-1.40471	2.64262	-0.483062	2	0	1	0	1	4	0	0	0	1	1	1	1	1	0	ALP
14092823:1	gal	2.58924	0	28	1	1	0	1	1	1	0	0	0	1	1	1	1	0	3	0	1	3	4	0.339629	0.0131272	1	0.264862	1.3208	0.650834	-0.528524	0.826423	1	1	0	0	0	3	0	0	1	0	0	0	1	1	1	ALP
14092823:1	lin	2.58924	0	28	1	1	0	1	1	1	0	0	0	1	0	0	0	0	2	0	1	3	4	0.339629	0.0131272	1	0.264862	1.3208	0.650834	-0.528524	0.826423	1	1	0	0	0	3	0	0	1	0	0	0	1	1	1	ALP
14092823:1	seib	2.58924	0	28	1	1	0	1	1	0	0	1	0	1	1	0	0	0	4	0	1	3	4	0.339629	0.0131272	1	0.264862	1.3208	0.650834	-0.528524	0.826423	1	1	0	0	0	3	0	0	1	0	0	0	1	1	1	ALP
14092823:1	thun	2.58924	0	28	1	1	0	1	1	1	0	0	1	1	1	1	0	0	1	0	1	3	4	0.339629	0.0131272	1	0.264862	1.3208	0.650834	-0.528524	0.826423	1	1	0	0	0	3	0	0	1	0	0	0	1	1	1	ALP
14092826:1	gal	4.985	0	31	0	1	0	1	0	0	0	1	0	1	1	1	1	1	4	1	1	2	1	1.08336	0.671775	1	-0.197936	1.3208	-0.0343471	-0.528524	0.826423	1	1	0	0	1	0	0	0	0	0	0	1	1	1	0	ALP
14092826:1	lin	4.985	0	31	0	1	0	1	0	0	0	1	0	1	1	1	1	1	3	1	1	2	1	1.08336	0.671775	1	-0.197936	1.3208	-0.0343471	-0.528524	0.826423	1	1	0	0	1	0	0	0	0	0	0	1	1	1	0	ALP
14092826:1	seib	4.985	0	31	0	1	0	1	0	0	0	1	0	1	1	1	1	1	2	1	1	2	1	1.08336	0.671775	1	-0.197936	1.3208	-0.0343471	-0.528524	0.826423	1	1	0	0	1	0	0	0	0	0	0	1	1	1	0	ALP
14092826:1	thun	4.985	0	31	0	1	0	1	1	0	0	1	1	1	1	1	1	1	1	1	1	2	1	1.08336	0.671775	1	-0.197936	1.3208	-0.0343471	-0.528524	0.826423	1	1	0	0	1	0	0	0	0	0	0	1	1	1	0	ALP
14092827:1	gal	2.71526	0	71	0	0	0	1	1	0	0	1	0	0	0	0	0	1	4	1	1	1	1	-0.568092	1.50542	1	-0.899997	1.3208	1.33602	1.05705	0.826423	3	0	0	1	1	1	1	0	0	0	0	1	1	1	0	ALP
14092827:1	lin	2.71526	0	71	0	0	0	1	0	1	0	0	0	1	0	0	1	1	1	1	1	1	1	-0.568092	1.50542	1	-0.899997	1.3208	1.33602	1.05705	0.826423	3	0	0	1	1	1	1	0	0	0	0	1	1	1	0	ALP
14092827:1	seib	2.71526	0	71	0	0	0	1	0	1	0	0	0	0	0	0	0	0	3	1	1	1	1	-0.568092	1.50542	1	-0.899997	1.3208	1.33602	1.05705	0.826423	3	0	0	1	1	1	1	0	0	0	0	1	1	1	0	ALP
14092827:1	thun	2.71526	0	71	0	0	0	1	1	1	0	0	1	0	0	0	0	0	2	1	1	1	1	-0.568092	1.50542	1	-0.899997	1.3208	1.33602	1.05705	0.826423	3	0	0	1	1	1	1	0	0	0	0	1	1	1	0	ALP
14092829:1	gal	0.867622	0	47	1	1	0	1	1	1	0	0	0	0	0	1	1	0	4	1	1	2	1	-0.360504	0.36035	2	-0.568182	0.389176	-0.0343471	-0.528524	0.826423	2	0	1	0	0	0	0	0	0	0	0	0	1	1	0	ALP
14092829:1	lin	0.867622	0	47	1	1	0	1	1	0	1	0	0	0	0	0	0	1	1	1	1	2	1	-0.360504	0.36035	2	-0.568182	0.389176	-0.0343471	-0.528524	0.826423	2	0	1	0	0	0	0	0	0	0	0	0	1	1	0	ALP
14092829:1	seib	0.867622	0	47	1	1	0	1	0	1	0	0	0	0	0	0	0	1	2	1	1	2	1	-0.360504	0.36035	2	-0.568182	0.389176	-0.0343471	-0.528524	0.826423	2	0	1	0	0	0	0	0	0	0	0	0	1	1	0	ALP
14092829:1	thun	0.867622	0	47	1	1	0	1	0	0	0	1	0	0	0	0	0	0	3	1	1	2	1	-0.360504	0.36035	2	-0.568182	0.389176	-0.0343471	-0.528524	0.826423	2	0	1	0	0	0	0	0	0	0	0	0	1	1	0	ALP
14092830:1	gal	1.68227	0	64	1	0	0	0	1	1	0	0	0	0	0	0	0	1	4	0	0	0	2	-1.14461	2.44713	1	-1.03847	-0.542451	1.33602	-0.528524	-0.483062	3	0	0	1	0	1	1	0	0	0	0	1	1	1	0	ALP
14092830:1	lin	1.68227	0	64	1	0	0	0	1	0	1	0	0	0	0	0	1	0	3	0	0	0	2	-1.14461	2.44713	1	-1.03847	-0.542451	1.33602	-0.528524	-0.483062	3	0	0	1	0	1	1	0	0	0	0	1	1	1	0	ALP
14092830:1	seib	1.68227	0	64	1	0	0	0	0	0	1	0	0	0	0	0	0	1	2	0	0	0	2	-1.14461	2.44713	1	-1.03847	-0.542451	1.33602	-0.528524	-0.483062	3	0	0	1	0	1	1	0	0	0	0	1	1	1	0	ALP
14092830:1	thun	1.68227	0	64	1	0	0	0	0	0	0	1	0	0	0	0	0	1	1	0	0	0	2	-1.14461	2.44713	1	-1.03847	-0.542451	1.33602	-0.528524	-0.483062	3	0	0	1	0	1	1	0	0	0	0	1	1	1	0	ALP
14092835:1	gal	0.38066	1	68	1	1	0	1	0	1	0	0	0	1	1	1	1	0	1	0	0	2	2	-0.145407	-0.940066	2	-0.0603871	1.3208	1.33602	-0.528524	0.826423	3	0	0	1	1	0	0	0	0	0	0	1	0	0	0	ALP
14092835:1	lin	0.38066	1	68	1	1	0	1	1	0	1	0	0	1	0	1	1	0	2	0	0	2	2	-0.145407	-0.940066	2	-0.0603871	1.3208	1.33602	-0.528524	0.826423	3	0	0	1	1	0	0	0	0	0	0	1	0	0	0	ALP
14092835:1	seib	0.38066	1	68	1	1	0	1	0	1	0	0	1	0	0	0	0	1	4	0	0	2	2	-0.145407	-0.940066	2	-0.0603871	1.3208	1.33602	-0.528524	0.826423	3	0	0	1	1	0	0	0	0	0	0	1	0	0	0	ALP
14092835:1	thun	0.38066	1	68	1	1	0	1	1	1	0	0	1	0	0	0	0	1	3	0	0	2	2	-0.145407	-0.940066	2	-0.0603871	1.3208	1.33602	-0.528524	0.826423	3	0	0	1	1	0	0	0	0	0	0	1	0	0	0	ALP
14092844:1	gal	0.478649	0	69	1	0	0	1	1	0	1	0	0	0	0	0	0	1	1	0	0	2	2	0.873174	-0.873865	2	-0.929361	0.389176	-1.40471	1.05705	0.826423	3	0	0	1	1	3	0	0	1	0	1	1	0	1	1	ALP
14092844:1	lin	0.478649	0	69	1	0	0	1	0	1	0	0	0	0	0	0	0	1	2	0	0	2	2	0.873174	-0.873865	2	-0.929361	0.389176	-1.40471	1.05705	0.826423	3	0	0	1	1	3	0	0	1	0	1	1	0	1	1	ALP
14092844:1	seib	0.478649	0	69	1	0	0	1	1	1	0	0	1	0	0	0	0	1	3	0	0	2	2	0.873174	-0.873865	2	-0.929361	0.389176	-1.40471	1.05705	0.826423	3	0	0	1	1	3	0	0	1	0	1	1	0	1	1	ALP
14092844:1	thun	0.478649	0	69	1	0	0	1	0	0	1	0	1	0	0	0	0	1	4	0	0	2	2	0.873174	-0.873865	2	-0.929361	0.389176	-1.40471	1.05705	0.826423	3	0	0	1	1	3	0	0	1	0	1	1	0	1	1	ALP
14092849:1	gal	0.311885	1	60	1	1	0	1	0	0	0	1	0	0	0	0	0	1	3	1	1	2	1	-1.43975	0.154472	1	0.232981	0.389176	-1.40471	1.05705	-1.79255	3	0	0	1	1	0	0	0	0	0	1	1	1	1	0	ALP
14092849:1	lin	0.311885	1	60	1	1	0	1	1	1	0	0	0	0	0	0	0	1	1	1	1	2	1	-1.43975	0.154472	1	0.232981	0.389176	-1.40471	1.05705	-1.79255	3	0	0	1	1	0	0	0	0	0	1	1	1	1	0	ALP
14092849:1	seib	0.311885	1	60	1	1	0	1	0	1	0	0	0	0	0	1	0	0	4	1	1	2	1	-1.43975	0.154472	1	0.232981	0.389176	-1.40471	1.05705	-1.79255	3	0	0	1	1	0	0	0	0	0	1	1	1	1	0	ALP
14092849:1	thun	0.311885	1	60	1	1	0	1	0	1	0	0	1	0	0	0	0	0	2	1	1	2	1	-1.43975	0.154472	1	0.232981	0.389176	-1.40471	1.05705	-1.79255	3	0	0	1	1	0	0	0	0	0	1	1	1	1	0	ALP
14092850:1	gal	0.880337	0	71	1	0	0	1	1	1	0	0	0	0	0	0	0	1	4	1	1	1	2	0.366325	0.37412	1	-0.59849	1.3208	-1.40471	1.05705	0.826423	3	0	0	1	1	4	0	0	0	1	1	1	1	1	0	ALP
14092850:1	lin	0.880337	0	71	1	0	0	1	1	0	1	0	0	0	0	0	0	0	1	1	1	1	2	0.366325	0.37412	1	-0.59849	1.3208	-1.40471	1.05705	0.826423	3	0	0	1	1	4	0	0	0	1	1	1	1	1	0	ALP
14092850:1	seib	0.880337	0	71	1	0	0	1	0	1	0	0	0	0	0	0	0	0	2	1	1	1	2	0.366325	0.37412	1	-0.59849	1.3208	-1.40471	1.05705	0.826423	3	0	0	1	1	4	0	0	0	1	1	1	1	1	0	ALP
14092850:1	thun	0.880337	0	71	1	0	0	1	0	1	0	0	1	0	0	0	0	0	3	1	1	1	2	0.366325	0.37412	1	-0.59849	1.3208	-1.40471	1.05705	0.826423	3	0	0	1	1	4	0	0	0	1	1	1	1	1	0	ALP
14092881:1	gal	3.97534	1	28	1	1	0	1	0	0	0	1	0	0	0	0	1	0	2	1	1	3	3	1.87757	0.271265	1	-0.156963	0.389176	0.650834	-0.528524	0.826423	1	1	0	0	0	0	0	0	0	0	0	1	1	1	0	ALP
14092881:1	lin	3.97534	1	28	1	1	0	1	0	1	0	0	0	0	0	0	0	1	4	1	1	3	3	1.87757	0.271265	1	-0.156963	0.389176	0.650834	-0.528524	0.826423	1	1	0	0	0	0	0	0	0	0	0	1	1	1	0	ALP
14092881:1	seib	3.97534	1	28	1	1	0	1	1	0	0	1	0	0	0	0	0	1	1	1	1	3	3	1.87757	0.271265	1	-0.156963	0.389176	0.650834	-0.528524	0.826423	1	1	0	0	0	0	0	0	0	0	0	1	1	1	0	ALP
14092881:1	thun	3.97534	1	28	1	1	0	1	1	1	0	0	0	0	0	1	0	0	3	1	1	3	3	1.87757	0.271265	1	-0.156963	0.389176	0.650834	-0.528524	0.826423	1	1	0	0	0	0	0	0	0	0	0	1	1	1	0	ALP
14102006:1	gal	0.271851	0	74	1	0	0	1	0	1	0	0	0	0	0	0	0	0	4	1	1	2	1	-0.219921	0.731387	1	-0.211796	1.3208	-0.719529	-0.528524	0.826423	3	0	0	1	0	2	0	1	0	0	0	0	1	0	0	ALP
14102006:1	lin	0.271851	0	74	1	0	0	1	0	0	0	1	0	0	0	0	0	1	3	1	1	2	1	-0.219921	0.731387	1	-0.211796	1.3208	-0.719529	-0.528524	0.826423	3	0	0	1	0	2	0	1	0	0	0	0	1	0	0	ALP
14102006:1	seib	0.271851	0	74	1	0	0	1	1	0	1	0	0	0	0	0	0	1	1	1	1	2	1	-0.219921	0.731387	1	-0.211796	1.3208	-0.719529	-0.528524	0.826423	3	0	0	1	0	2	0	1	0	0	0	0	1	0	0	ALP
14102006:1	thun	0.271851	0	74	1	0	0	1	1	1	0	0	1	0	0	0	0	0	2	1	1	2	1	-0.219921	0.731387	1	-0.211796	1.3208	-0.719529	-0.528524	0.826423	3	0	0	1	0	2	0	1	0	0	0	0	1	0	0	ALP
14102014:1	gal	1.78532	0	62	1	1	0	1	1	1	0	0	0	1	0	1	0	0	4	1	1	2	1	-0.113077	0.345352	2	-0.763127	1.3208	0.650834	-0.528524	0.826423	3	0	0	1	0	1	1	0	0	0	0	1	1	0	0	ALP
14102014:1	lin	1.78532	0	62	1	1	0	1	0	0	1	0	0	0	0	1	0	1	1	1	1	2	1	-0.113077	0.345352	2	-0.763127	1.3208	0.650834	-0.528524	0.826423	3	0	0	1	0	1	1	0	0	0	0	1	1	0	0	ALP
14102014:1	seib	1.78532	0	62	1	1	0	1	1	1	0	0	0	1	0	1	1	0	3	1	1	2	1	-0.113077	0.345352	2	-0.763127	1.3208	0.650834	-0.528524	0.826423	3	0	0	1	0	1	1	0	0	0	0	1	1	0	0	ALP
14102014:1	thun	1.78532	0	62	1	1	0	1	1	1	0	0	1	0	0	0	0	1	2	1	1	2	1	-0.113077	0.345352	2	-0.763127	1.3208	0.650834	-0.528524	0.826423	3	0	0	1	0	1	1	0	0	0	0	1	1	0	0	ALP
14102021:1	gal	0.964766	0	37	1	1	0	1	1	1	0	0	0	0	0	1	0	0	4	1	1	3	1	0.590079	0.358586	3	2.33034	-0.542451	-1.40471	-0.528524	0.826423	1	1	0	0	0	0	0	0	0	0	0	1	1	0	0	ALP
14102021:1	lin	0.964766	0	37	1	1	0	1	0	1	0	0	0	1	0	0	0	0	2	1	1	3	1	0.590079	0.358586	3	2.33034	-0.542451	-1.40471	-0.528524	0.826423	1	1	0	0	0	0	0	0	0	0	0	1	1	0	0	ALP
14102021:1	seib	0.964766	0	37	1	1	0	1	1	1	0	0	0	0	0	1	0	0	1	1	1	3	1	0.590079	0.358586	3	2.33034	-0.542451	-1.40471	-0.528524	0.826423	1	1	0	0	0	0	0	0	0	0	0	1	1	0	0	ALP
14102021:1	thun	0.964766	0	37	1	1	0	1	1	1	0	0	1	0	0	1	0	1	3	1	1	3	1	0.590079	0.358586	3	2.33034	-0.542451	-1.40471	-0.528524	0.826423	1	1	0	0	0	0	0	0	0	0	0	1	1	0	0	ALP
14102024:1	gal	0.964766	0	37	1	1	0	1	1	1	0	0	0	0	0	1	0	0	1	0	1	2	3	-0.107849	0.248352	1	0.765546	-0.542451	1.33602	-0.528524	-0.483062	1	1	0	0	0	0	0	0	0	0	0	0	1	1	0	ALP
14102024:1	lin	0.964766	0	37	1	1	0	1	0	0	0	1	0	0	0	0	1	0	3	0	1	2	3	-0.107849	0.248352	1	0.765546	-0.542451	1.33602	-0.528524	-0.483062	1	1	0	0	0	0	0	0	0	0	0	0	1	1	0	ALP
14102024:1	seib	0.964766	0	37	1	1	0	1	1	0	0	1	0	1	0	0	0	0	4	0	1	2	3	-0.107849	0.248352	1	0.765546	-0.542451	1.33602	-0.528524	-0.483062	1	1	0	0	0	0	0	0	0	0	0	0	1	1	0	ALP
14102024:1	thun	0.964766	0	37	1	1	0	1	1	1	0	0	1	0	0	0	0	0	2	0	1	2	3	-0.107849	0.248352	1	0.765546	-0.542451	1.33602	-0.528524	-0.483062	1	1	0	0	0	0	0	0	0	0	0	0	1	1	0	ALP
14102029:1	gal	0.358215	0	64	1	0	0	1	1	1	0	0	0	1	0	1	1	0	3	1	1	2	1	1.48506	0.863897	1	-0.375779	-0.542451	1.33602	-0.528524	0.826423	3	0	0	1	1	3	0	0	1	0	0	1	1	1	0	ALP
14102029:1	lin	0.358215	0	64	1	0	0	1	0	1	0	0	0	1	0	1	1	0	2	1	1	2	1	1.48506	0.863897	1	-0.375779	-0.542451	1.33602	-0.528524	0.826423	3	0	0	1	1	3	0	0	1	0	0	1	1	1	0	ALP
14102029:1	seib	0.358215	0	64	1	0	0	1	1	1	0	0	0	1	0	1	1	0	4	1	1	2	1	1.48506	0.863897	1	-0.375779	-0.542451	1.33602	-0.528524	0.826423	3	0	0	1	1	3	0	0	1	0	0	1	1	1	0	ALP
14102029:1	thun	0.358215	0	64	1	0	0	1	0	1	0	0	1	0	0	1	1	0	1	1	1	2	1	1.48506	0.863897	1	-0.375779	-0.542451	1.33602	-0.528524	0.826423	3	0	0	1	1	3	0	0	1	0	0	1	1	1	0	ALP
14102053:1	gal	0.341723	1	70	1	0	0	1	1	0	1	0	0	0	0	1	0	1	1	1	1	2	2	-0.322784	0.57443	2	-0.597546	0.389176	1.33602	-0.528524	0.826423	3	0	0	1	1	0	0	0	0	0	0	1	0	0	0	ALP
14102053:1	lin	0.341723	1	70	1	0	0	1	1	0	1	0	0	0	0	0	0	1	2	1	1	2	2	-0.322784	0.57443	2	-0.597546	0.389176	1.33602	-0.528524	0.826423	3	0	0	1	1	0	0	0	0	0	0	1	0	0	0	ALP
14102053:1	seib	0.341723	1	70	1	0	0	1	0	0	1	0	0	0	0	0	1	1	4	1	1	2	2	-0.322784	0.57443	2	-0.597546	0.389176	1.33602	-0.528524	0.826423	3	0	0	1	1	0	0	0	0	0	0	1	0	0	0	ALP
14102053:1	thun	0.341723	1	70	1	0	0	1	0	1	0	0	1	0	0	0	0	1	3	1	1	2	2	-0.322784	0.57443	2	-0.597546	0.389176	1.33602	-0.528524	0.826423	3	0	0	1	1	0	0	0	0	0	0	1	0	0	0	ALP
14102057:1	gal	10.0911	1	28	1	1	0	1	0	1	0	0	0	1	0	1	1	0	1	1	1	2	4	-1.43975	2.59035	1	-0.344818	1.3208	1.33602	1.05705	-3.10203	1	1	0	0	0	1	1	0	0	0	0	1	0	0	0	ALP
14102057:1	lin	10.0911	1	28	1	1	0	1	1	1	0	0	0	0	0	1	0	0	2	1	1	2	4	-1.43975	2.59035	1	-0.344818	1.3208	1.33602	1.05705	-3.10203	1	1	0	0	0	1	1	0	0	0	0	1	0	0	0	ALP
14102057:1	seib	10.0911	1	28	1	1	0	1	1	0	1	0	0	0	0	1	0	0	3	1	1	2	4	-1.43975	2.59035	1	-0.344818	1.3208	1.33602	1.05705	-3.10203	1	1	0	0	0	1	1	0	0	0	0	1	0	0	0	ALP
14102057:1	thun	10.0911	1	28	1	1	0	1	0	1	0	0	0	0	0	1	0	0	4	1	1	2	4	-1.43975	2.59035	1	-0.344818	1.3208	1.33602	1.05705	-3.10203	1	1	0	0	0	1	1	0	0	0	0	1	0	0	0	ALP
14102068:1	gal	0.4355	0	57	1	0	0	1	0	1	0	0	0	0	0	0	0	1	1	1	1	3	2	-1.18455	-0.620465	1	1.61325	-0.542451	-1.40471	-0.528524	-1.79255	2	0	1	0	1	0	0	0	0	0	0	0	1	1	0	ALP
14102068:1	lin	0.4355	0	57	1	0	0	1	0	1	0	0	0	0	0	0	0	1	3	1	1	3	2	-1.18455	-0.620465	1	1.61325	-0.542451	-1.40471	-0.528524	-1.79255	2	0	1	0	1	0	0	0	0	0	0	0	1	1	0	ALP
14102068:1	seib	0.4355	0	57	1	0	0	1	1	1	0	0	0	0	0	1	0	0	2	1	1	3	2	-1.18455	-0.620465	1	1.61325	-0.542451	-1.40471	-0.528524	-1.79255	2	0	1	0	1	0	0	0	0	0	0	0	1	1	0	ALP
14102068:1	thun	0.4355	0	57	1	0	0	1	1	1	0	0	1	0	0	0	0	0	4	1	1	3	2	-1.18455	-0.620465	1	1.61325	-0.542451	-1.40471	-0.528524	-1.79255	2	0	1	0	1	0	0	0	0	0	0	0	1	1	0	ALP
14102080:1	gal	0.4355	0	61	1	0	0	1	1	0	1	0	0	0	0	0	1	0	2	1	1	1	1	0.279697	1.19817	2	0.638108	-0.542451	1.33602	-0.528524	0.826423	3	0	0	1	1	0	0	0	0	0	0	1	1	0	0	ALP
14102080:1	lin	0.4355	0	61	1	0	0	1	1	1	0	0	0	1	0	0	1	0	3	1	1	1	1	0.279697	1.19817	2	0.638108	-0.542451	1.33602	-0.528524	0.826423	3	0	0	1	1	0	0	0	0	0	0	1	1	0	0	ALP
14102080:1	seib	0.4355	0	61	1	0	0	1	1	0	1	0	0	0	0	0	1	0	1	1	1	1	1	0.279697	1.19817	2	0.638108	-0.542451	1.33602	-0.528524	0.826423	3	0	0	1	1	0	0	0	0	0	0	1	1	0	0	ALP
14102080:1	thun	0.4355	0	61	1	0	0	1	0	1	0	0	1	1	0	0	1	1	4	1	1	1	1	0.279697	1.19817	2	0.638108	-0.542451	1.33602	-0.528524	0.826423	3	0	0	1	1	0	0	0	0	0	0	1	1	0	0	ALP
14102092:1	gal	0.688837	1	65	1	1	0	1	1	1	0	0	0	0	0	1	1	1	4	1	1	3	2	-0.0545536	0.920575	2	-0.70665	-0.542451	-1.40471	-0.528524	-0.483062	3	0	0	1	0	2	0	1	0	0	1	1	1	0	0	ALP
14102092:1	lin	0.688837	1	65	1	1	0	1	0	1	0	0	0	0	0	1	0	1	2	1	1	3	2	-0.0545536	0.920575	2	-0.70665	-0.542451	-1.40471	-0.528524	-0.483062	3	0	0	1	0	2	0	1	0	0	1	1	1	0	0	ALP
14102092:1	seib	0.688837	1	65	1	1	0	1	0	0	1	0	0	0	0	1	0	1	3	1	1	3	2	-0.0545536	0.920575	2	-0.70665	-0.542451	-1.40471	-0.528524	-0.483062	3	0	0	1	0	2	0	1	0	0	1	1	1	0	0	ALP
14102092:1	thun	0.688837	1	65	1	1	0	1	0	1	0	0	0	0	0	1	1	0	1	1	1	3	2	-0.0545536	0.920575	2	-0.70665	-0.542451	-1.40471	-0.528524	-0.483062	3	0	0	1	0	2	0	1	0	0	1	1	1	0	0	ALP
14112016:1	gal	0.390397	1	70	1	0	0	1	1	0	1	0	0	0	0	0	0	1	2	1	1	3	1	0.57247	0.560534	2	-0.954876	-1.47408	-0.719529	-0.528524	-1.79255	3	0	0	1	1	4	0	0	0	1	1	1	1	0	0	ALP
14112016:1	lin	0.390397	1	70	1	0	0	1	1	0	1	0	0	0	0	0	0	1	1	1	1	3	1	0.57247	0.560534	2	-0.954876	-1.47408	-0.719529	-0.528524	-1.79255	3	0	0	1	1	4	0	0	0	1	1	1	1	0	0	ALP
14112016:1	seib	0.390397	1	70	1	0	0	1	1	0	0	1	0	0	0	1	0	1	4	1	1	3	1	0.57247	0.560534	2	-0.954876	-1.47408	-0.719529	-0.528524	-1.79255	3	0	0	1	1	4	0	0	0	1	1	1	1	0	0	ALP
14112016:1	thun	0.390397	1	70	1	0	0	1	1	1	0	0	1	0	0	0	0	0	3	1	1	3	1	0.57247	0.560534	2	-0.954876	-1.47408	-0.719529	-0.528524	-1.79255	3	0	0	1	1	4	0	0	0	1	1	1	1	0	0	ALP
14112017:1	gal	0.286893	0	61	0	1	0	1	1	0	1	0	0	0	0	0	0	1	2	1	1	3	1	0.0338863	1.40283	3	0.438356	-1.47408	-1.40471	-0.528524	0.826423	3	0	0	1	1	0	0	0	0	0	1	1	1	0	1	ALP
14112017:1	lin	0.286893	0	61	0	1	0	1	0	1	0	0	0	0	0	0	0	1	3	1	1	3	1	0.0338863	1.40283	3	0.438356	-1.47408	-1.40471	-0.528524	0.826423	3	0	0	1	1	0	0	0	0	0	1	1	1	0	1	ALP
14112017:1	seib	0.286893	0	61	0	1	0	1	1	1	0	0	1	0	0	1	0	1	4	1	1	3	1	0.0338863	1.40283	3	0.438356	-1.47408	-1.40471	-0.528524	0.826423	3	0	0	1	1	0	0	0	0	0	1	1	1	0	1	ALP
14112017:1	thun	0.286893	0	61	0	1	0	1	1	1	0	0	0	1	0	1	0	1	1	1	1	3	1	0.0338863	1.40283	3	0.438356	-1.47408	-1.40471	-0.528524	0.826423	3	0	0	1	1	0	0	0	0	0	1	1	1	0	1	ALP
14112021:1	gal	0.42833	1	61	1	1	0	1	0	1	0	0	0	0	0	0	0	1	2	1	1	3	1	-0.00160833	0.470952	1	0.490983	-1.47408	-0.719529	1.05705	-0.483062	3	0	0	1	1	3	0	0	1	0	0	1	1	1	0	ALP
14112021:1	lin	0.42833	1	61	1	1	0	1	0	0	1	0	0	0	0	0	0	0	3	1	1	3	1	-0.00160833	0.470952	1	0.490983	-1.47408	-0.719529	1.05705	-0.483062	3	0	0	1	1	3	0	0	1	0	0	1	1	1	0	ALP
14112021:1	seib	0.42833	1	61	1	1	0	1	0	1	0	0	0	0	0	0	0	0	1	1	1	3	1	-0.00160833	0.470952	1	0.490983	-1.47408	-0.719529	1.05705	-0.483062	3	0	0	1	1	3	0	0	1	0	0	1	1	1	0	ALP
14112021:1	thun	0.42833	1	61	1	1	0	1	0	1	0	0	1	0	0	0	0	0	4	1	1	3	1	-0.00160833	0.470952	1	0.490983	-1.47408	-0.719529	1.05705	-0.483062	3	0	0	1	1	3	0	0	1	0	0	1	1	1	0	ALP
14112028:1	gal	1.65172	1	67	0	1	0	1	0	1	0	0	0	0	0	0	0	1	3	1	1	0	2	-0.376062	-0.270119	1	-0.263479	0.389176	-0.0343471	1.05705	-0.483062	3	0	0	1	1	3	0	0	1	0	1	1	1	1	0	ALP
14112028:1	lin	1.65172	1	67	0	1	0	1	0	1	0	0	0	0	0	0	0	1	2	1	1	0	2	-0.376062	-0.270119	1	-0.263479	0.389176	-0.0343471	1.05705	-0.483062	3	0	0	1	1	3	0	0	1	0	1	1	1	1	0	ALP
14112028:1	seib	1.65172	1	67	0	1	0	1	1	0	1	0	0	0	0	0	0	1	1	1	1	0	2	-0.376062	-0.270119	1	-0.263479	0.389176	-0.0343471	1.05705	-0.483062	3	0	0	1	1	3	0	0	1	0	1	1	1	1	0	ALP
14112028:1	thun	1.65172	1	67	0	1	0	1	1	1	0	0	0	0	0	0	0	1	4	1	1	0	2	-0.376062	-0.270119	1	-0.263479	0.389176	-0.0343471	1.05705	-0.483062	3	0	0	1	1	3	0	0	1	0	1	1	1	1	0	ALP
15092007:1	gal	0.602954	1	68	0	0	0	1	0	0	1	0	0	0	0	1	0	1	2	0	0	2	3	-0.759766	-1.26735	1	-0.761529	1.3208	-1.40471	1.05705	0.826423	3	0	0	1	1	2	0	1	0	0	0	1	1	1	0	ALP
15092007:1	lin	0.602954	1	68	0	0	0	1	0	1	0	0	0	0	0	0	0	1	3	0	0	2	3	-0.759766	-1.26735	1	-0.761529	1.3208	-1.40471	1.05705	0.826423	3	0	0	1	1	2	0	1	0	0	0	1	1	1	0	ALP
15092007:1	seib	0.602954	1	68	0	0	0	1	1	1	0	0	0	0	0	0	0	1	1	0	0	2	3	-0.759766	-1.26735	1	-0.761529	1.3208	-1.40471	1.05705	0.826423	3	0	0	1	1	2	0	1	0	0	0	1	1	1	0	ALP
15092007:1	thun	0.602954	1	68	0	0	0	1	0	0	1	0	0	0	0	0	0	1	4	0	0	2	3	-0.759766	-1.26735	1	-0.761529	1.3208	-1.40471	1.05705	0.826423	3	0	0	1	1	2	0	1	0	0	0	1	1	1	0	ALP
15112002:1	gal	0.271851	0	75	1	0	0	1	1	1	0	0	0	0	1	1	0	0	1	0	0	1	2	-0.852423	0.14444	1	-1.06623	-0.542451	1.33602	-0.528524	-0.483062	3	0	0	1	0	3	0	0	1	0	0	1	1	0	0	ALP
15112002:1	lin	0.271851	0	75	1	0	0	1	1	0	1	0	0	0	0	1	0	1	4	0	0	1	2	-0.852423	0.14444	1	-1.06623	-0.542451	1.33602	-0.528524	-0.483062	3	0	0	1	0	3	0	0	1	0	0	1	1	0	0	ALP
15112002:1	seib	0.271851	0	75	1	0	0	1	1	1	0	0	0	1	1	1	0	1	3	0	0	1	2	-0.852423	0.14444	1	-1.06623	-0.542451	1.33602	-0.528524	-0.483062	3	0	0	1	0	3	0	0	1	0	0	1	1	0	0	ALP
15112002:1	thun	0.271851	0	75	1	0	0	1	1	0	0	1	0	0	1	1	0	1	2	0	0	1	2	-0.852423	0.14444	1	-1.06623	-0.542451	1.33602	-0.528524	-0.483062	3	0	0	1	0	3	0	0	1	0	0	1	1	0	0	ALP
15112004:1	gal	0.383352	0	73	1	0	0	1	1	1	0	0	0	0	0	0	0	1	1	1	1	2	3	1.78243	0.10197	2	-0.374835	-1.47408	1.33602	-0.528524	-0.483062	3	0	0	1	0	2	0	1	0	0	0	0	1	0	0	ALP
15112004:1	lin	0.383352	0	73	1	0	0	1	1	0	1	0	0	0	0	0	0	1	3	1	1	2	3	1.78243	0.10197	2	-0.374835	-1.47408	1.33602	-0.528524	-0.483062	3	0	0	1	0	2	0	1	0	0	0	0	1	0	0	ALP
15112004:1	seib	0.383352	0	73	1	0	0	1	0	0	1	0	0	0	0	0	0	1	4	1	1	2	3	1.78243	0.10197	2	-0.374835	-1.47408	1.33602	-0.528524	-0.483062	3	0	0	1	0	2	0	1	0	0	0	0	1	0	0	ALP
15112004:1	thun	0.383352	0	73	1	0	0	1	0	0	0	1	0	0	0	1	0	1	2	1	1	2	3	1.78243	0.10197	2	-0.374835	-1.47408	1.33602	-0.528524	-0.483062	3	0	0	1	0	2	0	1	0	0	0	0	1	0	0	ALP
16022003:1	gal	0.126826	0	63	1	0	0	1	0	1	0	0	0	1	1	1	1	0	2	1	1	3	1	-0.0684038	0.907574	1	-0.4213	0.389176	-1.40471	-0.528524	0.826423	3	0	0	1	0	4	0	0	0	1	0	1	0	0	0	ALP
16022003:1	lin	0.126826	0	63	1	0	0	1	0	0	1	0	0	1	0	1	0	0	4	1	1	3	1	-0.0684038	0.907574	1	-0.4213	0.389176	-1.40471	-0.528524	0.826423	3	0	0	1	0	4	0	0	0	1	0	1	0	0	0	ALP
16022003:1	seib	0.126826	0	63	1	0	0	1	1	0	1	0	0	1	1	0	1	0	1	1	1	3	1	-0.0684038	0.907574	1	-0.4213	0.389176	-1.40471	-0.528524	0.826423	3	0	0	1	0	4	0	0	0	1	0	1	0	0	0	ALP
16022003:1	thun	0.126826	0	63	1	0	0	1	0	1	0	0	1	1	1	1	1	0	3	1	1	3	1	-0.0684038	0.907574	1	-0.4213	0.389176	-1.40471	-0.528524	0.826423	3	0	0	1	0	4	0	0	0	1	0	1	0	0	0	ALP
2011016:1	gal	0.437162	0	68	1	1	0	1	1	1	0	0	1	0	1	0	1	0	1	1	1	2	4	-0.153907	-0.287513	3	-0.503688	-0.542451	0.650834	-0.528524	0.826423	3	0	0	1	0	2	0	1	0	0	0	1	0	0	0	ALP
2011016:1	lin	0.437162	0	68	1	1	0	1	1	1	0	0	0	1	0	0	0	1	3	1	1	2	4	-0.153907	-0.287513	3	-0.503688	-0.542451	0.650834	-0.528524	0.826423	3	0	0	1	0	2	0	1	0	0	0	1	0	0	0	ALP
2011016:1	seib	0.437162	0	68	1	1	0	1	0	1	0	0	0	0	0	0	0	1	4	1	1	2	4	-0.153907	-0.287513	3	-0.503688	-0.542451	0.650834	-0.528524	0.826423	3	0	0	1	0	2	0	1	0	0	0	1	0	0	0	ALP
2011016:1	thun	0.437162	0	68	1	1	0	1	0	0	1	0	0	0	0	1	0	1	2	1	1	2	4	-0.153907	-0.287513	3	-0.503688	-0.542451	0.650834	-0.528524	0.826423	3	0	0	1	0	2	0	1	0	0	0	1	0	0	0	ALP
2011041:1	gal	0.536156	1	75	1	0	0	1	1	0	1	0	1	0	0	0	0	1	2	0	0	3	2	0.221292	-1.28056	1	-0.297682	1.3208	1.33602	-0.528524	-0.483062	3	0	0	1	1	2	0	1	0	0	0	1	1	1	1	ALP
2011041:1	lin	0.536156	1	75	1	0	0	1	1	0	1	0	0	0	0	0	0	1	3	0	0	3	2	0.221292	-1.28056	1	-0.297682	1.3208	1.33602	-0.528524	-0.483062	3	0	0	1	1	2	0	1	0	0	0	1	1	1	1	ALP
2011041:1	seib	0.536156	1	75	1	0	0	1	0	1	0	0	0	0	0	0	0	1	4	0	0	3	2	0.221292	-1.28056	1	-0.297682	1.3208	1.33602	-0.528524	-0.483062	3	0	0	1	1	2	0	1	0	0	0	1	1	1	1	ALP
2011041:1	thun	0.536156	1	75	1	0	0	1	0	1	0	0	1	0	0	0	0	0	1	0	0	3	2	0.221292	-1.28056	1	-0.297682	1.3208	1.33602	-0.528524	-0.483062	3	0	0	1	1	2	0	1	0	0	0	1	1	1	1	ALP
2011130:1	gal	0.596804	0	74	1	0	0	1	1	0	1	0	0	1	0	0	0	1	1	1	1	1	1	-0.212934	0.150241	2	0.555325	-0.542451	1.33602	-0.528524	-0.483062	3	0	0	1	1	4	0	0	0	1	1	1	1	0	0	ALP
2011130:1	lin	0.596804	0	74	1	0	0	1	1	0	1	0	0	0	0	1	1	1	3	1	1	1	1	-0.212934	0.150241	2	0.555325	-0.542451	1.33602	-0.528524	-0.483062	3	0	0	1	1	4	0	0	0	1	1	1	1	0	0	ALP
2011130:1	seib	0.596804	0	74	1	0	0	1	0	0	1	0	0	0	0	1	0	0	2	1	1	1	1	-0.212934	0.150241	2	0.555325	-0.542451	1.33602	-0.528524	-0.483062	3	0	0	1	1	4	0	0	0	1	1	1	1	0	0	ALP
2011130:1	thun	0.596804	0	74	1	0	0	1	0	1	0	0	1	0	0	0	0	1	4	1	1	1	1	-0.212934	0.150241	2	0.555325	-0.542451	1.33602	-0.528524	-0.483062	3	0	0	1	1	4	0	0	0	1	1	1	1	0	0	ALP
2011142:1	gal	0.602954	1	68	1	0	0	1	0	1	0	0	0	0	0	0	0	1	3	1	1	3	1	-0.860192	-0.485002	3	-0.538165	1.3208	1.33602	1.05705	0.826423	3	0	0	1	1	2	0	1	0	0	0	1	0	0	0	ALP
2011142:1	lin	0.602954	1	68	1	0	0	1	0	1	0	0	0	0	0	0	0	0	4	1	1	3	1	-0.860192	-0.485002	3	-0.538165	1.3208	1.33602	1.05705	0.826423	3	0	0	1	1	2	0	1	0	0	0	1	0	0	0	ALP
2011142:1	seib	0.602954	1	68	1	0	0	1	0	0	1	0	0	1	1	1	1	1	1	1	1	3	1	-0.860192	-0.485002	3	-0.538165	1.3208	1.33602	1.05705	0.826423	3	0	0	1	1	2	0	1	0	0	0	1	0	0	0	ALP
2011142:1	thun	0.602954	1	68	1	0	0	1	1	1	0	0	1	0	0	0	0	0	2	1	1	3	1	-0.860192	-0.485002	3	-0.538165	1.3208	1.33602	1.05705	0.826423	3	0	0	1	1	2	0	1	0	0	0	1	0	0	0	ALP
2011178:1	gal	0.658833	0	62	1	0	0	1	1	0	1	0	0	1	0	1	1	1	3	1	1	1	1	0.268655	0.615032	1	0.379079	-1.47408	-0.719529	-0.528524	0.826423	3	0	0	1	1	0	0	0	0	0	1	1	1	0	0	ALP
2011178:1	lin	0.658833	0	62	1	0	0	1	1	0	1	0	0	1	0	1	1	1	4	1	1	1	1	0.268655	0.615032	1	0.379079	-1.47408	-0.719529	-0.528524	0.826423	3	0	0	1	1	0	0	0	0	0	1	1	1	0	0	ALP
2011178:1	seib	0.658833	0	62	1	0	0	1	0	0	0	1	0	0	0	1	1	0	2	1	1	1	1	0.268655	0.615032	1	0.379079	-1.47408	-0.719529	-0.528524	0.826423	3	0	0	1	1	0	0	0	0	0	1	1	1	0	0	ALP
2011178:1	thun	0.658833	0	62	1	0	0	1	1	1	0	0	1	0	0	1	0	0	1	1	1	1	1	0.268655	0.615032	1	0.379079	-1.47408	-0.719529	-0.528524	0.826423	3	0	0	1	1	0	0	0	0	0	1	1	1	0	0	ALP
2021014:1	gal	0.536156	1	73	1	0	0	1	1	0	1	0	0	0	0	0	0	1	2	0	0	2	2	-0.209679	-1.04781	2	-0.597546	1.3208	-0.719529	1.05705	0.826423	3	0	0	1	1	3	0	0	1	0	0	1	0	0	0	ALP
2021014:1	lin	0.536156	1	73	1	0	0	1	0	1	0	0	0	1	0	0	0	1	3	0	0	2	2	-0.209679	-1.04781	2	-0.597546	1.3208	-0.719529	1.05705	0.826423	3	0	0	1	1	3	0	0	1	0	0	1	0	0	0	ALP
2021014:1	seib	0.536156	1	73	1	0	0	1	1	1	0	0	0	0	0	1	1	0	4	0	0	2	2	-0.209679	-1.04781	2	-0.597546	1.3208	-0.719529	1.05705	0.826423	3	0	0	1	1	3	0	0	1	0	0	1	0	0	0	ALP
2021014:1	thun	0.536156	1	73	1	0	0	1	1	1	0	0	1	0	0	0	0	1	1	0	0	2	2	-0.209679	-1.04781	2	-0.597546	1.3208	-0.719529	1.05705	0.826423	3	0	0	1	1	3	0	0	1	0	0	1	0	0	0	ALP
2021025:1	gal	0.437162	0	79	1	0	0	1	0	0	0	1	0	0	0	1	1	0	1	1	1	3	3	-0.812706	0.383986	1	-0.928707	0.389176	-1.40471	-0.528524	-0.483062	3	0	0	1	0	2	0	1	0	0	0	1	1	1	0	ALP
2021025:1	lin	0.437162	0	79	1	0	0	1	0	1	0	0	0	1	0	1	1	0	2	1	1	3	3	-0.812706	0.383986	1	-0.928707	0.389176	-1.40471	-0.528524	-0.483062	3	0	0	1	0	2	0	1	0	0	0	1	1	1	0	ALP
2021025:1	seib	0.437162	0	79	1	0	0	1	0	0	0	1	0	0	0	0	1	0	3	1	1	3	3	-0.812706	0.383986	1	-0.928707	0.389176	-1.40471	-0.528524	-0.483062	3	0	0	1	0	2	0	1	0	0	0	1	1	1	0	ALP
2021025:1	thun	0.437162	0	79	1	0	0	1	1	1	0	0	1	0	0	0	0	0	4	1	1	3	3	-0.812706	0.383986	1	-0.928707	0.389176	-1.40471	-0.528524	-0.483062	3	0	0	1	0	2	0	1	0	0	0	1	1	1	0	ALP
2021032:1	gal	0.303865	1	71	1	0	0	1	0	1	0	0	0	1	1	1	1	1	1	1	1	2	1	0.794833	0.689681	2	-0.412886	0.389176	-0.0343471	1.05705	0.826423	3	0	0	1	1	4	0	0	0	1	1	1	0	1	1	ALP
2021032:1	lin	0.303865	1	71	1	0	0	1	1	0	1	0	0	1	0	1	1	1	4	1	1	2	1	0.794833	0.689681	2	-0.412886	0.389176	-0.0343471	1.05705	0.826423	3	0	0	1	1	4	0	0	0	1	1	1	0	1	1	ALP
2021032:1	seib	0.303865	1	71	1	0	0	1	0	0	0	1	0	0	0	1	1	0	3	1	1	2	1	0.794833	0.689681	2	-0.412886	0.389176	-0.0343471	1.05705	0.826423	3	0	0	1	1	4	0	0	0	1	1	1	0	1	1	ALP
2021032:1	thun	0.303865	1	71	1	0	0	1	0	0	0	1	0	0	0	1	1	0	2	1	1	2	1	0.794833	0.689681	2	-0.412886	0.389176	-0.0343471	1.05705	0.826423	3	0	0	1	1	4	0	0	0	1	1	1	0	1	1	ALP
2021166:1	gal	0.671656	1	78	1	0	0	1	0	1	0	0	0	0	0	0	0	1	2	1	1	1	3	0.644992	0.596704	2	-0.544264	-1.47408	1.33602	-0.528524	-0.483062	3	0	0	1	1	3	0	0	1	0	0	1	1	0	1	ALP
2021166:1	lin	0.671656	1	78	1	0	0	1	1	0	1	0	0	0	0	0	0	1	1	1	1	1	3	0.644992	0.596704	2	-0.544264	-1.47408	1.33602	-0.528524	-0.483062	3	0	0	1	1	3	0	0	1	0	0	1	1	0	1	ALP
2021166:1	seib	0.671656	1	78	1	0	0	1	0	0	1	0	0	0	0	1	0	0	3	1	1	1	3	0.644992	0.596704	2	-0.544264	-1.47408	1.33602	-0.528524	-0.483062	3	0	0	1	1	3	0	0	1	0	0	1	1	0	1	ALP
2021166:1	thun	0.671656	1	78	1	0	0	1	1	0	0	1	0	0	0	0	1	1	4	1	1	1	3	0.644992	0.596704	2	-0.544264	-1.47408	1.33602	-0.528524	-0.483062	3	0	0	1	1	3	0	0	1	0	0	1	1	0	1	ALP
2021195:1	gal	0.53474	0	61	1	1	0	1	0	1	0	0	1	1	1	1	1	1	4	0	1	3	2	-0.547605	0.5445	1	0.422546	-0.542451	-0.719529	-0.528524	0.826423	3	0	0	1	1	0	0	0	0	0	0	1	1	0	0	ALP
2021195:1	lin	0.53474	0	61	1	1	0	1	0	1	0	0	0	1	1	1	1	1	3	0	1	3	2	-0.547605	0.5445	1	0.422546	-0.542451	-0.719529	-0.528524	0.826423	3	0	0	1	1	0	0	0	0	0	0	1	1	0	0	ALP
2021195:1	seib	0.53474	0	61	1	1	0	1	0	0	0	1	0	1	1	1	1	1	1	0	1	3	2	-0.547605	0.5445	1	0.422546	-0.542451	-0.719529	-0.528524	0.826423	3	0	0	1	1	0	0	0	0	0	0	1	1	0	0	ALP
2021195:1	thun	0.53474	0	61	1	1	0	1	0	0	1	0	0	0	1	1	0	1	2	0	1	3	2	-0.547605	0.5445	1	0.422546	-0.542451	-0.719529	-0.528524	0.826423	3	0	0	1	1	0	0	0	0	0	0	1	1	0	0	ALP
2031012:1	gal	0.390397	1	77	1	0	0	1	0	1	0	0	0	0	1	1	1	1	4	1	1	3	1	-0.220703	-0.194094	1	-0.708901	0.389176	1.33602	1.05705	0.826423	3	0	0	1	1	4	0	0	0	1	1	1	1	1	0	ALP
2031012:1	lin	0.390397	1	77	1	0	0	1	1	0	1	0	0	0	0	0	0	1	1	1	1	3	1	-0.220703	-0.194094	1	-0.708901	0.389176	1.33602	1.05705	0.826423	3	0	0	1	1	4	0	0	0	1	1	1	1	1	0	ALP
2031012:1	seib	0.390397	1	77	1	0	0	1	1	0	0	1	0	1	0	1	0	0	3	1	1	3	1	-0.220703	-0.194094	1	-0.708901	0.389176	1.33602	1.05705	0.826423	3	0	0	1	1	4	0	0	0	1	1	1	1	1	0	ALP
2031012:1	thun	0.390397	1	77	1	0	0	1	0	1	0	0	1	0	0	0	0	1	2	1	1	3	1	-0.220703	-0.194094	1	-0.708901	0.389176	1.33602	1.05705	0.826423	3	0	0	1	1	4	0	0	0	1	1	1	1	1	0	ALP
2031013:1	gal	3.10202	0	65	1	1	0	1	1	1	0	0	0	1	0	0	1	0	3	1	1	3	3	-0.363615	0.696123	1	-0.0820151	-0.542451	-1.40471	1.05705	0.826423	3	0	0	1	1	1	1	0	0	0	1	1	0	0	0	ALP
2031013:1	lin	3.10202	0	65	1	1	0	1	0	1	0	0	0	1	0	1	1	0	4	1	1	3	3	-0.363615	0.696123	1	-0.0820151	-0.542451	-1.40471	1.05705	0.826423	3	0	0	1	1	1	1	0	0	0	1	1	0	0	0	ALP
2031013:1	seib	3.10202	0	65	1	1	0	1	1	1	0	0	0	1	0	1	0	0	1	1	1	3	3	-0.363615	0.696123	1	-0.0820151	-0.542451	-1.40471	1.05705	0.826423	3	0	0	1	1	1	1	0	0	0	1	1	0	0	0	ALP
2031013:1	thun	3.10202	0	65	1	1	0	1	1	0	0	1	0	1	1	0	0	0	2	1	1	3	3	-0.363615	0.696123	1	-0.0820151	-0.542451	-1.40471	1.05705	0.826423	3	0	0	1	1	1	1	0	0	0	1	1	0	0	0	ALP
2031058:1	gal	0.303865	1	66	1	0	0	1	1	0	1	0	0	0	0	1	1	1	3	0	0	2	2	-1.14461	-0.75824	2	-0.843521	-0.542451	-1.40471	-0.528524	0.826423	3	0	0	1	1	0	0	0	0	0	1	1	0	0	0	ALP
2031058:1	lin	0.303865	1	66	1	0	0	1	0	1	0	0	0	1	0	1	1	1	2	0	0	2	2	-1.14461	-0.75824	2	-0.843521	-0.542451	-1.40471	-0.528524	0.826423	3	0	0	1	1	0	0	0	0	0	1	1	0	0	0	ALP
2031058:1	seib	0.303865	1	66	1	0	0	1	0	1	0	0	0	0	0	1	1	1	1	0	0	2	2	-1.14461	-0.75824	2	-0.843521	-0.542451	-1.40471	-0.528524	0.826423	3	0	0	1	1	0	0	0	0	0	1	1	0	0	0	ALP
2031058:1	thun	0.303865	1	66	1	0	0	1	0	1	0	0	0	0	0	1	1	1	4	0	0	2	2	-1.14461	-0.75824	2	-0.843521	-0.542451	-1.40471	-0.528524	0.826423	3	0	0	1	1	0	0	0	0	0	1	1	0	0	0	ALP
2031160:1	gal	0.303865	1	71	1	0	0	1	0	1	0	0	1	1	0	0	1	1	4	1	1	3	1	0.72781	-0.477949	3	1.60438	1.3208	1.33602	1.05705	0.826423	3	0	0	1	1	0	0	0	0	0	0	0	1	0	0	ALP
2031160:1	lin	0.303865	1	71	1	0	0	1	1	0	1	0	0	1	0	1	1	0	2	1	1	3	1	0.72781	-0.477949	3	1.60438	1.3208	1.33602	1.05705	0.826423	3	0	0	1	1	0	0	0	0	0	0	0	1	0	0	ALP
2031160:1	seib	0.303865	1	71	1	0	0	1	0	0	1	0	0	1	0	1	1	0	1	1	1	3	1	0.72781	-0.477949	3	1.60438	1.3208	1.33602	1.05705	0.826423	3	0	0	1	1	0	0	0	0	0	0	0	1	0	0	ALP
2031160:1	thun	0.303865	1	71	1	0	0	1	0	0	1	0	0	1	1	1	0	0	3	1	1	3	1	0.72781	-0.477949	3	1.60438	1.3208	1.33602	1.05705	0.826423	3	0	0	1	1	0	0	0	0	0	0	0	1	0	0	ALP
2041003:1	gal	0.468473	0	73	1	0	0	1	0	1	0	0	0	0	1	0	1	0	4	1	1	2	1	0.321343	0.841178	1	-0.902248	1.3208	1.33602	-0.528524	0.826423	3	0	0	1	0	4	0	0	0	1	1	1	1	0	0	ALP
2041003:1	lin	0.468473	0	73	1	0	0	1	0	0	1	0	0	0	0	0	1	1	1	1	1	2	1	0.321343	0.841178	1	-0.902248	1.3208	1.33602	-0.528524	0.826423	3	0	0	1	0	4	0	0	0	1	1	1	1	0	0	ALP
2041003:1	seib	0.468473	0	73	1	0	0	1	0	0	1	0	0	0	0	0	0	1	3	1	1	2	1	0.321343	0.841178	1	-0.902248	1.3208	1.33602	-0.528524	0.826423	3	0	0	1	0	4	0	0	0	1	1	1	1	0	0	ALP
2041003:1	thun	0.468473	0	73	1	0	0	1	1	1	0	0	1	1	0	1	0	1	2	1	1	2	1	0.321343	0.841178	1	-0.902248	1.3208	1.33602	-0.528524	0.826423	3	0	0	1	0	4	0	0	0	1	1	1	1	0	0	ALP
2041005:1	gal	0.263827	0	65	1	1	0	1	0	1	0	0	0	0	0	0	0	1	1	0	0	2	2	-1.43975	-0.397942	2	1.02246	1.3208	1.33602	-0.528524	0.826423	3	0	0	1	0	0	0	0	0	0	0	0	1	0	0	ALP
2041005:1	lin	0.263827	0	65	1	1	0	1	1	1	0	0	0	1	0	0	1	0	4	0	0	2	2	-1.43975	-0.397942	2	1.02246	1.3208	1.33602	-0.528524	0.826423	3	0	0	1	0	0	0	0	0	0	0	0	1	0	0	ALP
2041005:1	seib	0.263827	0	65	1	1	0	1	1	0	0	1	0	1	0	0	0	1	2	0	0	2	2	-1.43975	-0.397942	2	1.02246	1.3208	1.33602	-0.528524	0.826423	3	0	0	1	0	0	0	0	0	0	0	0	1	0	0	ALP
2041005:1	thun	0.263827	0	65	1	1	0	1	1	1	0	0	1	0	0	0	0	0	3	0	0	2	2	-1.43975	-0.397942	2	1.02246	1.3208	1.33602	-0.528524	0.826423	3	0	0	1	0	0	0	0	0	0	0	0	1	0	0	ALP
2041101:1	gal	0.361262	0	62	1	1	0	1	1	0	1	0	0	0	0	0	0	1	4	0	0	1	2	-0.752566	-2.20609	2	0.457571	1.3208	-0.719529	-0.528524	0.826423	3	0	0	1	0	3	0	0	1	0	0	1	1	0	1	ALP
2041101:1	lin	0.361262	0	62	1	1	0	1	1	1	0	0	0	0	0	0	0	1	2	0	0	1	2	-0.752566	-2.20609	2	0.457571	1.3208	-0.719529	-0.528524	0.826423	3	0	0	1	0	3	0	0	1	0	0	1	1	0	1	ALP
2041101:1	seib	0.361262	0	62	1	1	0	1	0	1	0	0	0	0	0	0	0	1	3	0	0	1	2	-0.752566	-2.20609	2	0.457571	1.3208	-0.719529	-0.528524	0.826423	3	0	0	1	0	3	0	0	1	0	0	1	1	0	1	ALP
2041101:1	thun	0.361262	0	62	1	1	0	1	0	0	1	0	0	0	0	0	0	1	1	0	0	1	2	-0.752566	-2.20609	2	0.457571	1.3208	-0.719529	-0.528524	0.826423	3	0	0	1	0	3	0	0	1	0	0	1	1	0	1	ALP
2051126:1	gal	0.478649	0	66	1	0	0	1	0	1	0	0	0	0	0	0	0	1	4	0	1	1	2	-0.366138	-1.76889	1	-0.873828	1.3208	1.33602	-0.528524	0.826423	3	0	0	1	1	2	0	1	0	0	0	1	0	1	0	ALP
2051126:1	lin	0.478649	0	66	1	0	0	1	1	0	1	0	0	0	0	0	0	1	3	0	1	1	2	-0.366138	-1.76889	1	-0.873828	1.3208	1.33602	-0.528524	0.826423	3	0	0	1	1	2	0	1	0	0	0	1	0	1	0	ALP
2051126:1	seib	0.478649	0	66	1	0	0	1	0	1	0	0	0	0	0	0	0	1	1	0	1	1	2	-0.366138	-1.76889	1	-0.873828	1.3208	1.33602	-0.528524	0.826423	3	0	0	1	1	2	0	1	0	0	0	1	0	1	0	ALP
2051126:1	thun	0.478649	0	66	1	0	0	1	0	0	1	0	1	0	0	0	0	1	2	0	1	1	2	-0.366138	-1.76889	1	-0.873828	1.3208	1.33602	-0.528524	0.826423	3	0	0	1	1	2	0	1	0	0	0	1	0	1	0	ALP
2051147:1	gal	0.333499	0	60	1	1	0	1	1	1	0	0	0	1	1	0	0	0	1	1	0	3	2	-0.304019	-0.129652	1	-0.817352	0.389176	-0.719529	1.05705	-0.483062	3	0	0	1	0	2	0	1	0	0	0	1	1	1	0	ALP
2051147:1	lin	0.333499	0	60	1	1	0	1	1	0	1	0	0	0	0	1	1	0	4	1	0	3	2	-0.304019	-0.129652	1	-0.817352	0.389176	-0.719529	1.05705	-0.483062	3	0	0	1	0	2	0	1	0	0	0	1	1	1	0	ALP
2051147:1	seib	0.333499	0	60	1	1	0	1	0	0	0	1	0	0	1	1	0	0	2	1	0	3	2	-0.304019	-0.129652	1	-0.817352	0.389176	-0.719529	1.05705	-0.483062	3	0	0	1	0	2	0	1	0	0	0	1	1	1	0	ALP
2051147:1	thun	0.333499	0	60	1	1	0	1	1	0	1	0	0	0	0	1	1	0	3	1	0	3	2	-0.304019	-0.129652	1	-0.817352	0.389176	-0.719529	1.05705	-0.483062	3	0	0	1	0	2	0	1	0	0	0	1	1	1	0	ALP
2061126:1	gal	0.550306	1	62	1	0	0	1	1	1	0	0	0	1	1	1	0	1	4	1	1	3	1	0.828212	0.707959	2	-0.404199	-0.542451	0.650834	-0.528524	0.826423	3	0	0	1	1	2	0	1	0	0	1	1	1	1	0	ALP
2061126:1	lin	0.550306	1	62	1	0	0	1	0	1	0	0	1	1	0	1	0	1	1	1	1	3	1	0.828212	0.707959	2	-0.404199	-0.542451	0.650834	-0.528524	0.826423	3	0	0	1	1	2	0	1	0	0	1	1	1	1	0	ALP
2061126:1	seib	0.550306	1	62	1	0	0	1	0	1	0	0	0	1	0	1	0	0	3	1	1	3	1	0.828212	0.707959	2	-0.404199	-0.542451	0.650834	-0.528524	0.826423	3	0	0	1	1	2	0	1	0	0	1	1	1	1	0	ALP
2061126:1	thun	0.550306	1	62	1	0	0	1	0	1	0	0	1	1	0	1	1	1	2	1	1	3	1	0.828212	0.707959	2	-0.404199	-0.542451	0.650834	-0.528524	0.826423	3	0	0	1	1	2	0	1	0	0	1	1	1	1	0	ALP
2061167:1	gal	0.383352	0	70	1	0	0	1	0	0	0	1	0	0	0	1	0	0	4	0	0	0	3	-0.282518	-0.831784	1	-0.872231	1.3208	0.650834	-0.528524	-1.79255	3	0	0	1	0	3	0	0	1	0	0	1	0	0	0	ALP
2061167:1	lin	0.383352	0	70	1	0	0	1	1	0	0	1	0	0	0	1	0	0	1	0	0	0	3	-0.282518	-0.831784	1	-0.872231	1.3208	0.650834	-0.528524	-1.79255	3	0	0	1	0	3	0	0	1	0	0	1	0	0	0	ALP
2061167:1	seib	0.383352	0	70	1	0	0	1	1	1	0	0	0	0	0	0	0	1	2	0	0	0	3	-0.282518	-0.831784	1	-0.872231	1.3208	0.650834	-0.528524	-1.79255	3	0	0	1	0	3	0	0	1	0	0	1	0	0	0	ALP
2061167:1	thun	0.383352	0	70	1	0	0	1	0	0	1	0	0	0	0	1	0	0	3	0	0	0	3	-0.282518	-0.831784	1	-0.872231	1.3208	0.650834	-0.528524	-1.79255	3	0	0	1	0	3	0	0	1	0	0	1	0	0	0	ALP
2071070:1	gal	0.52136	0	76	1	0	0	1	1	0	1	0	0	0	0	0	0	1	4	1	1	1	3	0.479477	0.500305	1	-0.460022	-0.542451	1.33602	-0.528524	-0.483062	3	0	0	1	0	4	0	0	0	1		1	1	1	0	ALP
2071070:1	lin	0.52136	0	76	1	0	0	1	0	1	0	0	0	0	0	1	0	0	3	1	1	1	3	0.479477	0.500305	1	-0.460022	-0.542451	1.33602	-0.528524	-0.483062	3	0	0	1	0	4	0	0	0	1		1	1	1	0	ALP
2071070:1	seib	0.52136	0	76	1	0	0	1	0	0	1	0	0	0	0	0	0	1	1	1	1	1	3	0.479477	0.500305	1	-0.460022	-0.542451	1.33602	-0.528524	-0.483062	3	0	0	1	0	4	0	0	0	1		1	1	1	0	ALP
2071070:1	thun	0.52136	0	76	1	0	0	1	1	1	0	0	0	0	0	0	1	0	2	1	1	1	3	0.479477	0.500305	1	-0.460022	-0.542451	1.33602	-0.528524	-0.483062	3	0	0	1	0	4	0	0	0	1		1	1	1	0	ALP
2071074:1	gal	0.358215	0	60	1	1	0	1	1	1	0	0	0	0	0	0	1	0	4	0	0	2	2	-0.883847	-1.26069	1	-0.487134	-0.542451	1.33602	1.05705	0.826423	3	0	0	1	1	3	0	0	1	0	1	1	0	0	0	ALP
2071074:1	lin	0.358215	0	60	1	1	0	1	1	0	0	1	0	0	0	1	0	0	2	0	0	2	2	-0.883847	-1.26069	1	-0.487134	-0.542451	1.33602	1.05705	0.826423	3	0	0	1	1	3	0	0	1	0	1	1	0	0	0	ALP
2071074:1	seib	0.358215	0	60	1	1	0	1	1	0	1	0	0	0	0	1	0	0	3	0	0	2	2	-0.883847	-1.26069	1	-0.487134	-0.542451	1.33602	1.05705	0.826423	3	0	0	1	1	3	0	0	1	0	1	1	0	0	0	ALP
2071074:1	thun	0.358215	0	60	1	1	0	1	0	1	0	0	1	0	0	0	0	0	1	0	0	2	2	-0.883847	-1.26069	1	-0.487134	-0.542451	1.33602	1.05705	0.826423	3	0	0	1	1	3	0	0	1	0	1	1	0	0	0	ALP
2071082:1	gal	0.446641	0	59	1	1	0	1	1	1	0	0	0	0	1	1	1	0	4	1	1	2	1	-0.0562552	1.02162	3	-0.0554037	1.3208	-0.719529	-0.528524	0.826423	2	0	1	0	1	0	0	0	0	0	1	1	1	0	0	ALP
2071082:1	lin	0.446641	0	59	1	1	0	1	1	0	1	0	0	1	1	1	1	1	2	1	1	2	1	-0.0562552	1.02162	3	-0.0554037	1.3208	-0.719529	-0.528524	0.826423	2	0	1	0	1	0	0	0	0	0	1	1	1	0	0	ALP
2071082:1	seib	0.446641	0	59	1	1	0	1	0	0	1	0	0	1	0	1	0	1	1	1	1	2	1	-0.0562552	1.02162	3	-0.0554037	1.3208	-0.719529	-0.528524	0.826423	2	0	1	0	1	0	0	0	0	0	1	1	1	0	0	ALP
2071082:1	thun	0.446641	0	59	1	1	0	1	0	1	0	0	1	1	1	0	0	1	3	1	1	2	1	-0.0562552	1.02162	3	-0.0554037	1.3208	-0.719529	-0.528524	0.826423	2	0	1	0	1	0	0	0	0	0	1	1	1	0	0	ALP
2071103:1	gal	0.303865	1	66	1	0	0	1	1	0	1	0	0	0	0	0	0	1	1	0	0	2	2	-0.0993489	-2.12111	1	-0.468266	0.389176	1.33602	-0.528524	0.826423	3	0	0	1	1	4	0	0	0	1	0	1	1	0	0	ALP
2071103:1	lin	0.303865	1	66	1	0	0	1	0	1	0	0	0	0	0	1	0	0	3	0	0	2	2	-0.0993489	-2.12111	1	-0.468266	0.389176	1.33602	-0.528524	0.826423	3	0	0	1	1	4	0	0	0	1	0	1	1	0	0	ALP
2071103:1	seib	0.303865	1	66	1	0	0	1	0	0	1	0	0	1	0	0	0	0	4	0	0	2	2	-0.0993489	-2.12111	1	-0.468266	0.389176	1.33602	-0.528524	0.826423	3	0	0	1	1	4	0	0	0	1	0	1	1	0	0	ALP
2071103:1	thun	0.303865	1	66	1	0	0	1	0	1	0	0	1	0	0	0	0	0	2	0	0	2	2	-0.0993489	-2.12111	1	-0.468266	0.389176	1.33602	-0.528524	0.826423	3	0	0	1	1	4	0	0	0	1	0	1	1	0	0	ALP
2091032:1	gal	0.272458	1	62	1	1	0	1	0	1	0	0	0	1	0	1	1	1	4	1	1	1	1	0.466252	0.726356	3	1.1444	-1.47408	-0.0343471	-0.528524	0.826423	3	0	0	1	0	0	0	0	0	0	1	1	1	1	0	ALP
2091032:1	lin	0.272458	1	62	1	1	0	1	1	0	1	0	0	0	0	0	1	0	2	1	1	1	1	0.466252	0.726356	3	1.1444	-1.47408	-0.0343471	-0.528524	0.826423	3	0	0	1	0	0	0	0	0	0	1	1	1	1	0	ALP
2091032:1	seib	0.272458	1	62	1	1	0	1	0	1	0	0	0	0	0	0	1	1	3	1	1	1	1	0.466252	0.726356	3	1.1444	-1.47408	-0.0343471	-0.528524	0.826423	3	0	0	1	0	0	0	0	0	0	1	1	1	1	0	ALP
2091032:1	thun	0.272458	1	62	1	1	0	1	1	1	0	0	1	1	0	1	1	0	1	1	1	1	1	0.466252	0.726356	3	1.1444	-1.47408	-0.0343471	-0.528524	0.826423	3	0	0	1	0	0	0	0	0	0	1	1	1	1	0	ALP
2091149:1	gal	0.596804	0	74	0	0	0	1	1	1	0	0	0	1	0	0	1	1	2	1	1	3	1	0.208224	0.859283	2	0.799641	1.3208	1.33602	-0.528524	0.826423	3	0	0	1	1	0	0	0	0	0	1	1	1	1	0	ALP
2091149:1	lin	0.596804	0	74	0	0	0	1	0	0	0	1	0	0	0	0	0	0	3	1	1	3	1	0.208224	0.859283	2	0.799641	1.3208	1.33602	-0.528524	0.826423	3	0	0	1	1	0	0	0	0	0	1	1	1	1	0	ALP
2091149:1	seib	0.596804	0	74	0	0	0	1	0	0	0	1	0	0	0	0	0	0	1	1	1	3	1	0.208224	0.859283	2	0.799641	1.3208	1.33602	-0.528524	0.826423	3	0	0	1	1	0	0	0	0	0	1	1	1	1	0	ALP
2091149:1	thun	0.596804	0	74	0	0	0	1	1	1	0	0	1	0	0	1	0	1	4	1	1	3	1	0.208224	0.859283	2	0.799641	1.3208	1.33602	-0.528524	0.826423	3	0	0	1	1	0	0	0	0	0	1	1	1	1	0	ALP
2101003:1	gal	0.272458	1	63	1	1	0	1	0	1	0	0	0	0	0	0	0	1	1	1	1	3	3	1.53473	0.0176891	3	2.00623	0.389176	0.650834	1.05705	-0.483062	3	0	0	1	0	4	0	0	0	1	1	1	1	0	1	ALP
2101003:1	lin	0.272458	1	63	1	1	0	1	1	1	0	0	1	0	0	1	0	0	2	1	1	3	3	1.53473	0.0176891	3	2.00623	0.389176	0.650834	1.05705	-0.483062	3	0	0	1	0	4	0	0	0	1	1	1	1	0	1	ALP
2101003:1	seib	0.272458	1	63	1	1	0	1	0	0	1	0	0	1	0	0	0	1	4	1	1	3	3	1.53473	0.0176891	3	2.00623	0.389176	0.650834	1.05705	-0.483062	3	0	0	1	0	4	0	0	0	1	1	1	1	0	1	ALP
2101003:1	thun	0.272458	1	63	1	1	0	1	1	1	0	0	0	0	0	1	0	1	3	1	1	3	3	1.53473	0.0176891	3	2.00623	0.389176	0.650834	1.05705	-0.483062	3	0	0	1	0	4	0	0	0	1	1	1	1	0	1	ALP
2101089:1	gal	0.341723	1	72	1	0	0	1	1	0	0	1	0	0	0	1	0	0	2	0	0	2	2	0.12585	-1.2468	2	-0.363516	1.3208	0.650834	-0.528524	0.826423	3	0	0	1	1	0	0	0	0	0	0	1	0	1	0	ALP
2101089:1	lin	0.341723	1	72	1	0	0	1	1	0	0	1	0	0	1	0	0	0	1	0	0	2	2	0.12585	-1.2468	2	-0.363516	1.3208	0.650834	-0.528524	0.826423	3	0	0	1	1	0	0	0	0	0	0	1	0	1	0	ALP
2101089:1	seib	0.341723	1	72	1	0	0	1	1	0	0	1	0	0	0	1	0	0	4	0	0	2	2	0.12585	-1.2468	2	-0.363516	1.3208	0.650834	-0.528524	0.826423	3	0	0	1	1	0	0	0	0	0	0	1	0	1	0	ALP
2101089:1	thun	0.341723	1	72	1	0	0	1	0	1	0	0	1	0	0	0	0	0	3	0	0	2	2	0.12585	-1.2468	2	-0.363516	1.3208	0.650834	-0.528524	0.826423	3	0	0	1	1	0	0	0	0	0	0	1	0	1	0	ALP
2111017:1	gal	0.446641	0	64	1	0	0	1	1	1	0	0	0	0	0	1	1	0	2	0	1	3	2	-0.49735	-1.00901	2	-0.790239	-0.542451	1.33602	-0.528524	0.826423	3	0	0	1	1	0	0	0	0	0	1	1	1	0	0	ALP
2111017:1	lin	0.446641	0	64	1	0	0	1	0	1	0	0	0	0	0	1	1	1	4	0	1	3	2	-0.49735	-1.00901	2	-0.790239	-0.542451	1.33602	-0.528524	0.826423	3	0	0	1	1	0	0	0	0	0	1	1	1	0	0	ALP
2111017:1	seib	0.446641	0	64	1	0	0	1	1	1	0	0	0	0	0	1	0	0	3	0	1	3	2	-0.49735	-1.00901	2	-0.790239	-0.542451	1.33602	-0.528524	0.826423	3	0	0	1	1	0	0	0	0	0	1	1	1	0	0	ALP
2111017:1	thun	0.446641	0	64	1	0	0	1	1	0	1	0	1	0	0	0	0	0	1	0	1	3	2	-0.49735	-1.00901	2	-0.790239	-0.542451	1.33602	-0.528524	0.826423	3	0	0	1	1	0	0	0	0	0	1	1	1	0	0	ALP
2111031:1	gal	0.390397	1	65	1	0	0	1	1	0	1	0	0	1	0	0	1	1	4	1	1	2	2	0.583176	-0.00912997	1	0.0847674	-0.542451	-0.719529	1.05705	-0.483062	3	0	0	1	1	4	0	0	0	1	1	1	0	1	0	ALP
2111031:1	lin	0.390397	1	65	1	0	0	1	0	1	0	0	0	1	0	1	1	1	2	1	1	2	2	0.583176	-0.00912997	1	0.0847674	-0.542451	-0.719529	1.05705	-0.483062	3	0	0	1	1	4	0	0	0	1	1	1	0	1	0	ALP
2111031:1	seib	0.390397	1	65	1	0	0	1	0	0	0	1	0	1	0	1	1	0	1	1	1	2	2	0.583176	-0.00912997	1	0.0847674	-0.542451	-0.719529	1.05705	-0.483062	3	0	0	1	1	4	0	0	0	1	1	1	0	1	0	ALP
2111031:1	thun	0.390397	1	65	1	0	0	1	1	1	0	0	0	1	0	1	0	1	3	1	1	2	2	0.583176	-0.00912997	1	0.0847674	-0.542451	-0.719529	1.05705	-0.483062	3	0	0	1	1	4	0	0	0	1	1	1	0	1	0	ALP
2111089:1	gal	0.714523	0	71	1	0	0	1	0	1	0	0	0	0	0	0	0	1	2	1	1	2	1	0.629234	0.536603	2	0.223647	-2.4057	0.650834	1.05705	0.826423	3	0	0	1	1	4	0	0	0	1	0	1	0	1	0	ALP
2111089:1	lin	0.714523	0	71	1	0	0	1	1	0	1	0	0	0	0	0	0	1	1	1	1	2	1	0.629234	0.536603	2	0.223647	-2.4057	0.650834	1.05705	0.826423	3	0	0	1	1	4	0	0	0	1	0	1	0	1	0	ALP
2111089:1	seib	0.714523	0	71	1	0	0	1	0	0	0	1	0	0	0	0	1	0	4	1	1	2	1	0.629234	0.536603	2	0.223647	-2.4057	0.650834	1.05705	0.826423	3	0	0	1	1	4	0	0	0	1	0	1	0	1	0	ALP
2111089:1	thun	0.714523	0	71	1	0	0	1	1	1	0	0	1	0	0	0	0	0	3	1	1	2	1	0.629234	0.536603	2	0.223647	-2.4057	0.650834	1.05705	0.826423	3	0	0	1	1	4	0	0	0	1	0	1	0	1	0	ALP
2121013:1	gal	0.575869	1	68	1	0	0	1	1	1	0	0	0	0	0	1	0	1	1	1	1	2	2	-0.860192	-0.379526	2	-0.48619	-0.542451	-1.40471	1.05705	-0.483062	3	0	0	1	1	0	0	0	0	0	1	1	1	0	0	ALP
2121013:1	lin	0.575869	1	68	1	0	0	1	1	0	1	0	0	1	1	1	0	1	3	1	1	2	2	-0.860192	-0.379526	2	-0.48619	-0.542451	-1.40471	1.05705	-0.483062	3	0	0	1	1	0	0	0	0	0	1	1	1	0	0	ALP
2121013:1	seib	0.575869	1	68	1	0	0	1	1	1	0	0	0	0	0	1	0	0	4	1	1	2	2	-0.860192	-0.379526	2	-0.48619	-0.542451	-1.40471	1.05705	-0.483062	3	0	0	1	1	0	0	0	0	0	1	1	1	0	0	ALP
2121013:1	thun	0.575869	1	68	1	0	0	1	0	1	0	0	1	0	0	0	1	1	2	1	1	2	2	-0.860192	-0.379526	2	-0.48619	-0.542451	-1.40471	1.05705	-0.483062	3	0	0	1	1	0	0	0	0	0	1	1	1	0	0	ALP
2121041:1	gal	0.602954	1	72	1	1	0	1	1	0	0	1	0	1	0	1	1	1	1	1	1	1	1	-0.993111	0.459042	2	0.0109152	-0.542451	-0.0343471	-0.528524	0.826423	3	0	0	1	1	2	0	1	0	0	0	1	0	1	0	ALP
2121041:1	lin	0.602954	1	72	1	1	0	1	1	0	1	0	0	1	0	1	1	1	3	1	1	1	1	-0.993111	0.459042	2	0.0109152	-0.542451	-0.0343471	-0.528524	0.826423	3	0	0	1	1	2	0	1	0	0	0	1	0	1	0	ALP
2121041:1	seib	0.602954	1	72	1	1	0	1	0	1	0	0	0	0	0	1	1	1	4	1	1	1	1	-0.993111	0.459042	2	0.0109152	-0.542451	-0.0343471	-0.528524	0.826423	3	0	0	1	1	2	0	1	0	0	0	1	0	1	0	ALP
2121041:1	thun	0.602954	1	72	1	1	0	1	1	0	1	0	0	0	0	1	1	1	2	1	1	1	1	-0.993111	0.459042	2	0.0109152	-0.542451	-0.0343471	-0.528524	0.826423	3	0	0	1	1	2	0	1	0	0	0	1	0	1	0	ALP
2121059:1	gal	0.614955	0	74	1	0	0	1	0	0	0	1	0	0	0	0	1	0	1	1	1	3	1	0.861633	-0.149145	2	0.934428	1.3208	0.650834	-0.528524	0.826423	3	0	0	1	1	3	0	0	1	0	1	1	1	0	0	ALP
2121059:1	lin	0.614955	0	74	1	0	0	1	1	0	1	0	0	1	1	1	1	1	4	1	1	3	1	0.861633	-0.149145	2	0.934428	1.3208	0.650834	-0.528524	0.826423	3	0	0	1	1	3	0	0	1	0	1	1	1	0	0	ALP
2121059:1	seib	0.614955	0	74	1	0	0	1	0	0	0	1	0	0	0	1	0	0	3	1	1	3	1	0.861633	-0.149145	2	0.934428	1.3208	0.650834	-0.528524	0.826423	3	0	0	1	1	3	0	0	1	0	1	1	1	0	0	ALP
2121059:1	thun	0.614955	0	74	1	0	0	1	0	1	0	0	1	0	0	1	0	1	2	1	1	3	1	0.861633	-0.149145	2	0.934428	1.3208	0.650834	-0.528524	0.826423	3	0	0	1	1	3	0	0	1	0	1	1	1	0	0	ALP
2121061:1	gal	0.31751	0	64	1	0	0	0	0	1	0	0	0	0	0	0	0	1	1	1	1	2	1	2.04888	0.589686	1	1.78512	-0.542451	0.650834	-0.528524	0.826423	3	0	0	1	0	4	0	0	0	1	0	1	0	1	0	ALP
2121061:1	lin	0.31751	0	64	1	0	0	0	1	0	1	0	0	0	0	0	0	1	3	1	1	2	1	2.04888	0.589686	1	1.78512	-0.542451	0.650834	-0.528524	0.826423	3	0	0	1	0	4	0	0	0	1	0	1	0	1	0	ALP
2121061:1	seib	0.31751	0	64	1	0	0	0	1	0	1	0	0	0	0	0	0	1	2	1	1	2	1	2.04888	0.589686	1	1.78512	-0.542451	0.650834	-0.528524	0.826423	3	0	0	1	0	4	0	0	0	1	0	1	0	1	0	ALP
2121061:1	thun	0.31751	0	64	1	0	0	0	1	1	0	0	1	0	0	0	0	1	4	1	1	2	1	2.04888	0.589686	1	1.78512	-0.542451	0.650834	-0.528524	0.826423	3	0	0	1	0	4	0	0	0	1	0	1	0	1	0	ALP
3011066:1	gal	0.390397	1	73	1	1	0	1	0	0	0	1	0	0	0	0	0	1	2	1	1	2	1	0.311141	-0.0101841	1	0.560986	-0.542451	-0.719529	1.05705	-1.79255	3	0	0	1	1	4	0	0	0	1	1	1	1	0	0	ALP
3011066:1	lin	0.390397	1	73	1	1	0	1	0	0	1	0	0	0	0	0	0	1	3	1	1	2	1	0.311141	-0.0101841	1	0.560986	-0.542451	-0.719529	1.05705	-1.79255	3	0	0	1	1	4	0	0	0	1	1	1	1	0	0	ALP
3011066:1	seib	0.390397	1	73	1	1	0	1	0	0	0	1	0	0	0	0	0	1	4	1	1	2	1	0.311141	-0.0101841	1	0.560986	-0.542451	-0.719529	1.05705	-1.79255	3	0	0	1	1	4	0	0	0	1	1	1	1	0	0	ALP
3011066:1	thun	0.390397	1	73	1	1	0	1	0	1	0	0	1	0	0	0	0	1	1	1	1	2	1	0.311141	-0.0101841	1	0.560986	-0.542451	-0.719529	1.05705	-1.79255	3	0	0	1	1	4	0	0	0	1	1	1	1	0	0	ALP
3011109:1	gal	0.538283	0	73	1	0	0	1	0	0	0	1	0	1	0	1	0	0	2	0	1	0	2	-0.80026	0.0400116	2	-0.560164	1.3208	1.33602	-0.528524	0.826423	3	0	0	1	1	2	0	1	0	0	0	1	1	1	0	ALP
3011109:1	lin	0.538283	0	73	1	0	0	1	0	0	1	0	0	0	0	1	1	0	1	0	1	0	2	-0.80026	0.0400116	2	-0.560164	1.3208	1.33602	-0.528524	0.826423	3	0	0	1	1	2	0	1	0	0	0	1	1	1	0	ALP
3011109:1	seib	0.538283	0	73	1	0	0	1	0	0	1	0	0	0	0	1	0	1	4	0	1	0	2	-0.80026	0.0400116	2	-0.560164	1.3208	1.33602	-0.528524	0.826423	3	0	0	1	1	2	0	1	0	0	0	1	1	1	0	ALP
3011109:1	thun	0.538283	0	73	1	0	0	1	0	1	0	0	0	0	0	1	0	1	3	0	1	0	2	-0.80026	0.0400116	2	-0.560164	1.3208	1.33602	-0.528524	0.826423	3	0	0	1	1	2	0	1	0	0	0	1	1	1	0	ALP
3021037:1	gal	2.51335	1	58	1	1	0	1	0	0	0	1	0	1	0	1	0	0	1	1	1	2	2	-1.03919	1.67263	1	-1.14822	1.3208	1.33602	-0.528524	0.826423	2	0	1	0	1	1	1	0	0	0	1	1	0	0	0	ALP
3021037:1	lin	2.51335	1	58	1	1	0	1	0	1	0	0	0	1	0	1	1	1	4	1	1	2	2	-1.03919	1.67263	1	-1.14822	1.3208	1.33602	-0.528524	0.826423	2	0	1	0	1	1	1	0	0	0	1	1	0	0	0	ALP
3021037:1	seib	2.51335	1	58	1	1	0	1	0	1	0	0	0	0	0	1	1	0	3	1	1	2	2	-1.03919	1.67263	1	-1.14822	1.3208	1.33602	-0.528524	0.826423	2	0	1	0	1	1	1	0	0	0	1	1	0	0	0	ALP
3021037:1	thun	2.51335	1	58	1	1	0	1	1	0	1	0	0	0	0	1	1	1	2	1	1	2	2	-1.03919	1.67263	1	-1.14822	1.3208	1.33602	-0.528524	0.826423	2	0	1	0	1	1	1	0	0	0	1	1	0	0	0	ALP
3031020:1	gal	0.688837	1	75	1	0	0	1	1	0	1	0	0	0	0	1	1	1	4	0	0	2	2	-0.490486	-0.546373	1	-0.29219	-0.542451	-0.0343471	-0.528524	-0.483062	3	0	0	1	1	2	0	1	0	0	1	1	1	0	0	ALP
3031020:1	lin	0.688837	1	75	1	0	0	1	0	1	0	0	0	0	0	1	0	1	2	0	0	2	2	-0.490486	-0.546373	1	-0.29219	-0.542451	-0.0343471	-0.528524	-0.483062	3	0	0	1	1	2	0	1	0	0	1	1	1	0	0	ALP
3031020:1	seib	0.688837	1	75	1	0	0	1	0	1	0	0	0	0	0	1	0	1	1	0	0	2	2	-0.490486	-0.546373	1	-0.29219	-0.542451	-0.0343471	-0.528524	-0.483062	3	0	0	1	1	2	0	1	0	0	1	1	1	0	0	ALP
3031020:1	thun	0.688837	1	75	1	0	0	1	0	0	0	1	0	0	0	0	1	0	3	0	0	2	2	-0.490486	-0.546373	1	-0.29219	-0.542451	-0.0343471	-0.528524	-0.483062	3	0	0	1	1	2	0	1	0	0	1	1	1	0	0	ALP
3031201:1	gal	0.42833	1	64	1	1	0	1	0	1	0	0	0	0	0	1	1	1	1	1	1	1	1	0.366205	-0.143937	4	0.150715	-0.542451	-0.0343471	-0.528524	-0.483062	3	0	0	1	0	3	0	0	1	0	1	1	1	1	0	ALP
3031201:1	lin	0.42833	1	64	1	1	0	1	1	0	1	0	0	1	0	1	1	1	2	1	1	1	1	0.366205	-0.143937	4	0.150715	-0.542451	-0.0343471	-0.528524	-0.483062	3	0	0	1	0	3	0	0	1	0	1	1	1	1	0	ALP
3031201:1	seib	0.42833	1	64	1	1	0	1	0	0	0	1	0	0	1	1	0	1	4	1	1	1	1	0.366205	-0.143937	4	0.150715	-0.542451	-0.0343471	-0.528524	-0.483062	3	0	0	1	0	3	0	0	1	0	1	1	1	1	0	ALP
3031201:1	thun	0.42833	1	64	1	1	0	1	0	0	1	0	0	0	0	1	1	1	3	1	1	1	1	0.366205	-0.143937	4	0.150715	-0.542451	-0.0343471	-0.528524	-0.483062	3	0	0	1	0	3	0	0	1	0	1	1	1	1	0	ALP
3041064:1	gal	0.550306	1	60	1	1	0	1	0	1	0	0	0	1	1	1	1	0	4	1	1	2	2	0.139578	0.105129	1	0.781208	1.3208	-0.719529	-0.528524	0.826423	3	0	0	1	1	3	0	0	1	0	1	1	0	1	0	ALP
3041064:1	lin	0.550306	1	60	1	1	0	1	0	1	0	0	0	0	0	1	1	0	2	1	1	2	2	0.139578	0.105129	1	0.781208	1.3208	-0.719529	-0.528524	0.826423	3	0	0	1	1	3	0	0	1	0	1	1	0	1	0	ALP
3041064:1	seib	0.550306	1	60	1	1	0	1	0	0	0	1	0	0	0	0	1	0	1	1	1	2	2	0.139578	0.105129	1	0.781208	1.3208	-0.719529	-0.528524	0.826423	3	0	0	1	1	3	0	0	1	0	1	1	0	1	0	ALP
3041064:1	thun	0.550306	1	60	1	1	0	1	1	0	0	1	0	1	0	1	1	0	3	1	1	2	2	0.139578	0.105129	1	0.781208	1.3208	-0.719529	-0.528524	0.826423	3	0	0	1	1	3	0	0	1	0	1	1	0	1	0	ALP
3061016:1	gal	0.390397	1	65	1	1	0	1	1	0	1	0	0	0	0	0	0	0	3	1	1	3	1	0.554796	0.911425	1	0.144303	0.389176	-1.40471	1.05705	0.826423	3	0	0	1	1	4	0	0	0	1	1	1	1	1	0	ALP
3061016:1	lin	0.390397	1	65	1	1	0	1	0	1	0	0	0	0	0	0	0	1	1	1	1	3	1	0.554796	0.911425	1	0.144303	0.389176	-1.40471	1.05705	0.826423	3	0	0	1	1	4	0	0	0	1	1	1	1	1	0	ALP
3061016:1	seib	0.390397	1	65	1	1	0	1	1	1	0	0	0	1	0	1	0	0	2	1	1	3	1	0.554796	0.911425	1	0.144303	0.389176	-1.40471	1.05705	0.826423	3	0	0	1	1	4	0	0	0	1	1	1	1	1	0	ALP
3061016:1	thun	0.390397	1	65	1	1	0	1	0	1	0	0	0	0	0	0	0	1	4	1	1	3	1	0.554796	0.911425	1	0.144303	0.389176	-1.40471	1.05705	0.826423	3	0	0	1	1	4	0	0	0	1	1	1	1	1	0	ALP
3061020:1	gal	0.226005	1	63	1	1	0	1	0	1	0	0	0	0	0	1	0	0	4	1	1	2	2	-0.997037	-0.133491	1	-0.565931	0.389176	-1.40471	-0.528524	-0.483062	3	0	0	1	0	0	0	0	0	0	0	1	1	1	0	ALP
3061020:1	lin	0.226005	1	63	1	1	0	1	1	0	1	0	0	0	0	0	1	0	3	1	1	2	2	-0.997037	-0.133491	1	-0.565931	0.389176	-1.40471	-0.528524	-0.483062	3	0	0	1	0	0	0	0	0	0	0	1	1	1	0	ALP
3061020:1	seib	0.226005	1	63	1	1	0	1	1	1	0	0	0	0	0	0	0	0	2	1	1	2	2	-0.997037	-0.133491	1	-0.565931	0.389176	-1.40471	-0.528524	-0.483062	3	0	0	1	0	0	0	0	0	0	0	1	1	1	0	ALP
3061020:1	thun	0.226005	1	63	1	1	0	1	1	0	1	0	0	0	0	1	0	0	1	1	1	2	2	-0.997037	-0.133491	1	-0.565931	0.389176	-1.40471	-0.528524	-0.483062	3	0	0	1	0	0	0	0	0	0	0	1	1	1	0	ALP
3061085:1	gal	0.596804	0	68	1	0	0	1	1	0	1	0	0	0	0	1	0	1	3	0	0	2	2	-0.360574	-1.23934	2	-0.705997	0.389176	1.33602	1.05705	0.826423	3	0	0	1	1	4	0	0	0	1	1	1	0	0	0	ALP
3061085:1	lin	0.596804	0	68	1	0	0	1	1	0	1	0	0	0	0	0	0	1	4	0	0	2	2	-0.360574	-1.23934	2	-0.705997	0.389176	1.33602	1.05705	0.826423	3	0	0	1	1	4	0	0	0	1	1	1	0	0	0	ALP
3061085:1	seib	0.596804	0	68	1	0	0	1	0	0	1	0	0	0	0	1	0	0	2	0	0	2	2	-0.360574	-1.23934	2	-0.705997	0.389176	1.33602	1.05705	0.826423	3	0	0	1	1	4	0	0	0	1	1	1	0	0	0	ALP
3061085:1	thun	0.596804	0	68	1	0	0	1	1	0	1	0	0	0	0	1	0	1	1	0	0	2	2	-0.360574	-1.23934	2	-0.705997	0.389176	1.33602	1.05705	0.826423	3	0	0	1	1	4	0	0	0	1	1	1	0	0	0	ALP
3071017:1	gal	0.478649	0	75	1	0	0	1	0	1	0	0	0	1	0	1	0	1	1	0	1	0	2	-0.898499	0.474649	2	-0.668872	1.3208	1.33602	-2.1141	0.826423	3	0	0	1	1	2	0	1	0	0	0	1	1	0	0	ALP
3071017:1	lin	0.478649	0	75	1	0	0	1	0	0	1	0	0	1	0	0	0	1	2	0	1	0	2	-0.898499	0.474649	2	-0.668872	1.3208	1.33602	-2.1141	0.826423	3	0	0	1	1	2	0	1	0	0	0	1	1	0	0	ALP
3071017:1	seib	0.478649	0	75	1	0	0	1	0	0	1	0	0	1	0	1	0	1	3	0	1	0	2	-0.898499	0.474649	2	-0.668872	1.3208	1.33602	-2.1141	0.826423	3	0	0	1	1	2	0	1	0	0	0	1	1	0	0	ALP
3071017:1	thun	0.478649	0	75	1	0	0	1	0	0	0	1	0	1	0	1	0	0	4	0	1	0	2	-0.898499	0.474649	2	-0.668872	1.3208	1.33602	-2.1141	0.826423	3	0	0	1	1	2	0	1	0	0	0	1	1	0	0	ALP
3071097:1	gal	0.468473	0	72	1	1	0	1	0	1	0	0	0	0	1	1	0	1	3	1	1	2	1	-0.164404	0.20156	1	1.07373	-1.47408	-1.40471	1.05705	-0.483062	3	0	0	1	0	0	0	0	0	0	1	0	1	1	0	ALP
3071097:1	lin	0.468473	0	72	1	1	0	1	0	1	0	0	0	0	1	1	0	0	4	1	1	2	1	-0.164404	0.20156	1	1.07373	-1.47408	-1.40471	1.05705	-0.483062	3	0	0	1	0	0	0	0	0	0	1	0	1	1	0	ALP
3071097:1	seib	0.468473	0	72	1	1	0	1	1	1	0	0	0	1	0	1	1	1	1	1	1	2	1	-0.164404	0.20156	1	1.07373	-1.47408	-1.40471	1.05705	-0.483062	3	0	0	1	0	0	0	0	0	0	1	0	1	1	0	ALP
3071097:1	thun	0.468473	0	72	1	1	0	1	0	1	0	0	1	0	0	1	1	0	2	1	1	2	1	-0.164404	0.20156	1	1.07373	-1.47408	-1.40471	1.05705	-0.483062	3	0	0	1	0	0	0	0	0	0	1	0	1	1	0	ALP
3071138:1	gal	0.303865	1	72	1	0	0	1	1	1	0	0	0	1	1	1	1	0	4	1	1	3	1	1.59178	0.743142	1	-0.614647	1.3208	-1.40471	1.05705	0.826423	3	0	0	1	1	4	0	0	0	1	1	1	1	1	0	ALP
3071138:1	lin	0.303865	1	72	1	0	0	1	1	0	1	0	1	0	0	0	0	1	1	1	1	3	1	1.59178	0.743142	1	-0.614647	1.3208	-1.40471	1.05705	0.826423	3	0	0	1	1	4	0	0	0	1	1	1	1	1	0	ALP
3071138:1	seib	0.303865	1	72	1	0	0	1	0	0	0	1	0	0	1	1	0	0	3	1	1	3	1	1.59178	0.743142	1	-0.614647	1.3208	-1.40471	1.05705	0.826423	3	0	0	1	1	4	0	0	0	1	1	1	1	1	0	ALP
3071138:1	thun	0.303865	1	72	1	0	0	1	1	1	0	0	1	1	0	1	0	0	2	1	1	3	1	1.59178	0.743142	1	-0.614647	1.3208	-1.40471	1.05705	0.826423	3	0	0	1	1	4	0	0	0	1	1	1	1	1	0	ALP
3071154:1	gal	0.602954	1	72	1	0	0	1	0	1	0	0	0	0	0	0	0	1	2	1	0	1	2	-0.857151	1.01796	1	-0.245054	0.389176	-0.0343471	-0.528524	-0.483062	3	0	0	1	1	3	0	0	1	0	0	1	1	1	0	ALP
3071154:1	lin	0.602954	1	72	1	0	0	1	1	0	1	0	0	0	0	0	0	1	1	1	0	1	2	-0.857151	1.01796	1	-0.245054	0.389176	-0.0343471	-0.528524	-0.483062	3	0	0	1	1	3	0	0	1	0	0	1	1	1	0	ALP
3071154:1	seib	0.602954	1	72	1	0	0	1	1	1	0	0	0	0	0	0	0	1	4	1	0	1	2	-0.857151	1.01796	1	-0.245054	0.389176	-0.0343471	-0.528524	-0.483062	3	0	0	1	1	3	0	0	1	0	0	1	1	1	0	ALP
3071154:1	thun	0.602954	1	72	1	0	0	1	0	0	1	0	0	0	0	1	0	1	3	1	0	1	2	-0.857151	1.01796	1	-0.245054	0.389176	-0.0343471	-0.528524	-0.483062	3	0	0	1	1	3	0	0	1	0	0	1	1	1	0	ALP
3071188:1	gal	0.347642	0	63	1	1	0	1	0	1	0	0	0	0	0	0	1	1	2	1	1	3	1	3.16565	0.544018	2	1.94859	-2.4057	-0.719529	1.05705	-0.483062	3	0	0	1	1	4	0	0	0	1	0	1	1	0	0	ALP
3071188:1	lin	0.347642	0	63	1	1	0	1	1	0	0	1	0	0	0	1	0	0	4	1	1	3	1	3.16565	0.544018	2	1.94859	-2.4057	-0.719529	1.05705	-0.483062	3	0	0	1	1	4	0	0	0	1	0	1	1	0	0	ALP
3071188:1	seib	0.347642	0	63	1	1	0	1	1	1	0	0	0	1	0	1	1	0	3	1	1	3	1	3.16565	0.544018	2	1.94859	-2.4057	-0.719529	1.05705	-0.483062	3	0	0	1	1	4	0	0	0	1	0	1	1	0	0	ALP
3071188:1	thun	0.347642	0	63	1	1	0	1	1	1	0	0	0	0	0	1	0	1	1	1	1	3	1	3.16565	0.544018	2	1.94859	-2.4057	-0.719529	1.05705	-0.483062	3	0	0	1	1	4	0	0	0	1	0	1	1	0	0	ALP
3081028:1	gal	0.341723	1	72	1	1	0	1	0	0	1	0	0	0	0	0	0	1	1	0	0	2	2	1.42248	0.528552	2	-0.244401	-0.542451	-0.719529	1.05705	-0.483062	3	0	0	1	1	4	0	0	0	1	0	0	0	1	0	ALP
3081028:1	lin	0.341723	1	72	1	1	0	1	0	1	0	0	0	0	0	0	0	1	2	0	0	2	2	1.42248	0.528552	2	-0.244401	-0.542451	-0.719529	1.05705	-0.483062	3	0	0	1	1	4	0	0	0	1	0	0	0	1	0	ALP
3081028:1	seib	0.341723	1	72	1	1	0	1	0	1	0	0	0	0	0	0	0	1	3	0	0	2	2	1.42248	0.528552	2	-0.244401	-0.542451	-0.719529	1.05705	-0.483062	3	0	0	1	1	4	0	0	0	1	0	0	0	1	0	ALP
3081028:1	thun	0.341723	1	72	1	1	0	1	1	1	0	0	0	0	0	0	0	0	4	0	0	2	2	1.42248	0.528552	2	-0.244401	-0.542451	-0.719529	1.05705	-0.483062	3	0	0	1	1	4	0	0	0	1	0	0	0	1	0	ALP
3081053:1	gal	0.437162	0	85	1	0	0	1	0	1	0	0	0	0	0	0	0	1	1	1	1	2	1	-0.463472	0.316661	1	-0.211796	-0.542451	-0.719529	-0.528524	-0.483062	3	0	0	1	0	2	0	1	0	0	0	1	1	1	0	ALP
3081053:1	lin	0.437162	0	85	1	0	0	1	0	0	1	0	0	1	0	0	1	0	3	1	1	2	1	-0.463472	0.316661	1	-0.211796	-0.542451	-0.719529	-0.528524	-0.483062	3	0	0	1	0	2	0	1	0	0	0	1	1	1	0	ALP
3081053:1	seib	0.437162	0	85	1	0	0	1	0	0	1	0	0	1	0	0	0	0	2	1	1	2	1	-0.463472	0.316661	1	-0.211796	-0.542451	-0.719529	-0.528524	-0.483062	3	0	0	1	0	2	0	1	0	0	0	1	1	1	0	ALP
3081053:1	thun	0.437162	0	85	1	0	0	1	1	1	0	0	0	1	1	0	1	0	4	1	1	2	1	-0.463472	0.316661	1	-0.211796	-0.542451	-0.719529	-0.528524	-0.483062	3	0	0	1	0	2	0	1	0	0	0	1	1	1	0	ALP
3091123:1	gal	0.575869	1	73	1	1	0	1	0	1	0	0	0	0	0	0	0	1	2	1	1	2	1	1.05137	0.332405	1	-0.192822	1.3208	-0.719529	-0.528524	0.826423	3	0	0	1	1	4	0	0	0	1	1	1	1	0	0	ALP
3091123:1	lin	0.575869	1	73	1	1	0	1	1	0	1	0	0	0	0	0	0	1	3	1	1	2	1	1.05137	0.332405	1	-0.192822	1.3208	-0.719529	-0.528524	0.826423	3	0	0	1	1	4	0	0	0	1	1	1	1	0	0	ALP
3091123:1	seib	0.575869	1	73	1	1	0	1	1	1	0	0	0	1	0	0	1	0	4	1	1	2	1	1.05137	0.332405	1	-0.192822	1.3208	-0.719529	-0.528524	0.826423	3	0	0	1	1	4	0	0	0	1	1	1	1	0	0	ALP
3091123:1	thun	0.575869	1	73	1	1	0	1	1	1	0	0	1	0	0	0	0	0	1	1	1	2	1	1.05137	0.332405	1	-0.192822	1.3208	-0.719529	-0.528524	0.826423	3	0	0	1	1	4	0	0	0	1	1	1	1	0	0	ALP
3091156:1	gal	0.460224	0	58	1	1	0	1	0	1	0	0	0	0	0	1	0	0	4	0	0	0	2	1.4188	-2.20609	2	-0.0387913	1.3208	-1.40471	-0.528524	0.826423	2	0	1	0	1	2	0	1	0	0	1	1	0	1	0	ALP
3091156:1	lin	0.460224	0	58	1	1	0	1	0	1	0	0	0	0	0	1	0	0	2	0	0	0	2	1.4188	-2.20609	2	-0.0387913	1.3208	-1.40471	-0.528524	0.826423	2	0	1	0	1	2	0	1	0	0	1	1	0	1	0	ALP
3091156:1	seib	0.460224	0	58	1	1	0	1	0	0	1	0	0	0	0	1	0	0	3	0	0	0	2	1.4188	-2.20609	2	-0.0387913	1.3208	-1.40471	-0.528524	0.826423	2	0	1	0	1	2	0	1	0	0	1	1	0	1	0	ALP
3091156:1	thun	0.460224	0	58	1	1	0	1	1	1	0	0	0	0	0	1	0	0	1	0	0	0	2	1.4188	-2.20609	2	-0.0387913	1.3208	-1.40471	-0.528524	0.826423	2	0	1	0	1	2	0	1	0	0	1	1	0	1	0	ALP
3101190:1	gal	0.464522	0	90	1	0	0	1	0	0	1	0	0	0	0	1	0	0	1	1	0	1	2	1.26792	0.37931	1	1.80509	1.3208	-0.0343471	-0.528524	0.826423	3	0	0	1	0	0	0	0	0	0	0	1	0	1	0	ALP
3101190:1	lin	0.464522	0	90	1	0	0	1	1	0	1	0	0	0	0	0	0	1	4	1	0	1	2	1.26792	0.37931	1	1.80509	1.3208	-0.0343471	-0.528524	0.826423	3	0	0	1	0	0	0	0	0	0	0	1	0	1	0	ALP
3101190:1	seib	0.464522	0	90	1	0	0	1	1	1	0	0	0	0	0	0	0	1	2	1	0	1	2	1.26792	0.37931	1	1.80509	1.3208	-0.0343471	-0.528524	0.826423	3	0	0	1	0	0	0	0	0	0	0	1	0	1	0	ALP
3101190:1	thun	0.464522	0	90	1	0	0	1	0	1	0	0	1	0	0	0	0	0	3	1	0	1	2	1.26792	0.37931	1	1.80509	1.3208	-0.0343471	-0.528524	0.826423	3	0	0	1	0	0	0	0	0	0	0	1	0	1	0	ALP
3111009:1	gal	0.390955	0	60	1	1	0	1	1	1	0	0	0	0	1	0	0	1	1	1	1	3	3	0.49024	1.14784	3	-0.081467	-0.542451	-0.0343471	1.05705	0.826423	3	0	0	1	1	4	0	0	0	1	0	1	1	1	0	ALP
3111009:1	lin	0.390955	0	60	1	1	0	1	0	0	0	1	0	0	0	0	0	0	3	1	1	3	3	0.49024	1.14784	3	-0.081467	-0.542451	-0.0343471	1.05705	0.826423	3	0	0	1	1	4	0	0	0	1	0	1	1	1	0	ALP
3111009:1	seib	0.390955	0	60	1	1	0	1	0	1	0	0	0	0	0	0	1	0	2	1	1	3	3	0.49024	1.14784	3	-0.081467	-0.542451	-0.0343471	1.05705	0.826423	3	0	0	1	1	4	0	0	0	1	0	1	1	1	0	ALP
3111009:1	thun	0.390955	0	60	1	1	0	1	1	1	0	0	1	0	0	0	0	0	4	1	1	3	3	0.49024	1.14784	3	-0.081467	-0.542451	-0.0343471	1.05705	0.826423	3	0	0	1	1	4	0	0	0	1	0	1	1	1	0	ALP
3111015:1	gal	0.390397	1	73	1	0	0	1	1	1	0	0	0	0	0	0	0	1	2	1	1	3	1	-0.266211	0.297695	2	0.464609	0.389176	1.33602	-0.528524	-0.483062	3	0	0	1	1	0	0	0	0	0	1	1	0	0	0	ALP
3111015:1	lin	0.390397	1	73	1	0	0	1	1	0	1	0	0	0	0	0	0	1	1	1	1	3	1	-0.266211	0.297695	2	0.464609	0.389176	1.33602	-0.528524	-0.483062	3	0	0	1	1	0	0	0	0	0	1	1	0	0	0	ALP
3111015:1	seib	0.390397	1	73	1	0	0	1	0	1	0	0	0	0	0	0	0	0	3	1	1	3	1	-0.266211	0.297695	2	0.464609	0.389176	1.33602	-0.528524	-0.483062	3	0	0	1	1	0	0	0	0	0	1	1	0	0	0	ALP
3111015:1	thun	0.390397	1	73	1	0	0	1	0	1	0	0	0	0	0	0	0	1	4	1	1	3	1	-0.266211	0.297695	2	0.464609	0.389176	1.33602	-0.528524	-0.483062	3	0	0	1	1	0	0	0	0	0	1	1	0	0	0	ALP
3111182:1	gal	0.347642	0	61	1	1	0	1	1	1	0	0	0	0	0	1	1	0	3	0	1	1	2	-0.0319422	-0.625433	1	-0.626256	0.389176	-1.40471	-0.528524	0.826423	3	0	0	1	1	0	0	0	0	0	1	0	1	0	0	ALP
3111182:1	lin	0.347642	0	61	1	1	0	1	0	1	0	0	0	0	0	0	0	1	4	0	1	1	2	-0.0319422	-0.625433	1	-0.626256	0.389176	-1.40471	-0.528524	0.826423	3	0	0	1	1	0	0	0	0	0	1	0	1	0	0	ALP
3111182:1	seib	0.347642	0	61	1	1	0	1	1	0	0	1	0	0	0	0	0	0	2	0	1	1	2	-0.0319422	-0.625433	1	-0.626256	0.389176	-1.40471	-0.528524	0.826423	3	0	0	1	1	0	0	0	0	0	1	0	1	0	0	ALP
3111182:1	thun	0.347642	0	61	1	1	0	1	1	1	0	0	1	0	0	0	0	0	1	0	1	1	2	-0.0319422	-0.625433	1	-0.626256	0.389176	-1.40471	-0.528524	0.826423	3	0	0	1	1	0	0	0	0	0	1	0	1	0	0	ALP
3121031:1	gal	0.635928	1	62	0	0	0	0	0	1	0	0	0	0	0	0	1	0	2	0	1	2	2	2.11817	-0.986785	1	-0.348666	-0.542451	-0.719529	-0.528524	-0.483062	3	0	0	1	0	3	0	0	1	0	0	0	1	0	0	ALP
3121031:1	lin	0.635928	1	62	0	0	0	0	0	1	0	0	0	0	0	0	0	1	3	0	1	2	2	2.11817	-0.986785	1	-0.348666	-0.542451	-0.719529	-0.528524	-0.483062	3	0	0	1	0	3	0	0	1	0	0	0	1	0	0	ALP
3121031:1	seib	0.635928	1	62	0	0	0	0	0	1	0	0	0	0	0	0	1	0	4	0	1	2	2	2.11817	-0.986785	1	-0.348666	-0.542451	-0.719529	-0.528524	-0.483062	3	0	0	1	0	3	0	0	1	0	0	0	1	0	0	ALP
3121031:1	thun	0.635928	1	62	0	0	0	0	0	0	0	1	0	0	0	1	0	0	1	0	1	2	2	2.11817	-0.986785	1	-0.348666	-0.542451	-0.719529	-0.528524	-0.483062	3	0	0	1	0	3	0	0	1	0	0	0	1	0	0	ALP
3121079:1	gal	0.311885	1	62	1	1	0	1	1	1	0	0	0	0	0	0	0	1	1	1	1	3	1	-0.3981	-0.572595	3	-0.374835	0.389176	-1.40471	-0.528524	0.826423	3	0	0	1	1	0	0	0	0	0	1	1	1	1	0	ALP
3121079:1	lin	0.311885	1	62	1	1	0	1	1	0	1	0	0	0	0	0	0	1	2	1	1	3	1	-0.3981	-0.572595	3	-0.374835	0.389176	-1.40471	-0.528524	0.826423	3	0	0	1	1	0	0	0	0	0	1	1	1	1	0	ALP
3121079:1	seib	0.311885	1	62	1	1	0	1	0	0	0	1	0	0	0	0	0	0	4	1	1	3	1	-0.3981	-0.572595	3	-0.374835	0.389176	-1.40471	-0.528524	0.826423	3	0	0	1	1	0	0	0	0	0	1	1	1	1	0	ALP
3121079:1	thun	0.311885	1	62	1	1	0	1	0	0	0	1	0	0	0	0	0	1	3	1	1	3	1	-0.3981	-0.572595	3	-0.374835	0.389176	-1.40471	-0.528524	0.826423	3	0	0	1	1	0	0	0	0	0	1	1	1	1	0	ALP
3121121:1	gal	0.203449	0	60	1	1	0	1	0	1	0	0	0	0	0	0	0	1	2	1	1	2	1	0.476157	0.800946	1	-0.983586	-1.47408	-1.40471	-0.528524	0.826423	3	0	0	1	0	3	0	0	1	0	0	1	1	1	0	ALP
3121121:1	lin	0.203449	0	60	1	1	0	1	1	0	1	0	0	0	0	0	0	1	4	1	1	2	1	0.476157	0.800946	1	-0.983586	-1.47408	-1.40471	-0.528524	0.826423	3	0	0	1	0	3	0	0	1	0	0	1	1	1	0	ALP
3121121:1	seib	0.203449	0	60	1	1	0	1	0	0	0	1	0	0	0	0	0	1	3	1	1	2	1	0.476157	0.800946	1	-0.983586	-1.47408	-1.40471	-0.528524	0.826423	3	0	0	1	0	3	0	0	1	0	0	1	1	1	0	ALP
3121121:1	thun	0.203449	0	60	1	1	0	1	1	1	0	0	1	0	0	0	0	0	1	1	1	2	1	0.476157	0.800946	1	-0.983586	-1.47408	-1.40471	-0.528524	0.826423	3	0	0	1	0	3	0	0	1	0	0	1	1	1	0	ALP
4091081:1	gal	0.651595	1	60	0	1	0	1	0	1	0	0	0	1	1	0	1	1	4	1	1	1	1	2.10106	0.74466	2	-0.560818	-0.542451	-0.719529	-0.528524	-1.79255	3	0	0	1	1	0	0	0	0	0	1	0	1	1	0	ALP
4091081:1	lin	0.651595	1	60	0	1	0	1	0	1	0	0	0	0	0	1	0	1	2	1	1	1	1	2.10106	0.74466	2	-0.560818	-0.542451	-0.719529	-0.528524	-1.79255	3	0	0	1	1	0	0	0	0	0	1	0	1	1	0	ALP
4091081:1	seib	0.651595	1	60	0	1	0	1	1	1	0	0	0	0	0	1	1	1	1	1	1	1	1	2.10106	0.74466	2	-0.560818	-0.542451	-0.719529	-0.528524	-1.79255	3	0	0	1	1	0	0	0	0	0	1	0	1	1	0	ALP
4091081:1	thun	0.651595	1	60	0	1	0	1	1	0	0	1	0	0	1	0	1	1	3	1	1	1	1	2.10106	0.74466	2	-0.560818	-0.542451	-0.719529	-0.528524	-1.79255	3	0	0	1	1	0	0	0	0	0	1	0	1	1	0	ALP
4091107:1	gal	0.373403	1	63	1	0	0	1	1	0	1	0	0	0	0	0	0	1	2	0	0	2	2	0.231163	-0.819283	1	-0.92711	-0.542451	-0.0343471	-0.528524	0.826423	3	0	0	1	1	0	0	0	0	0	1	1	1	0	0	ALP
4091107:1	lin	0.373403	1	63	1	0	0	1	0	1	0	0	0	0	0	0	0	1	3	0	0	2	2	0.231163	-0.819283	1	-0.92711	-0.542451	-0.0343471	-0.528524	0.826423	3	0	0	1	1	0	0	0	0	0	1	1	1	0	0	ALP
4091107:1	seib	0.373403	1	63	1	0	0	1	0	1	0	0	0	0	0	0	0	1	4	0	0	2	2	0.231163	-0.819283	1	-0.92711	-0.542451	-0.0343471	-0.528524	0.826423	3	0	0	1	1	0	0	0	0	0	1	1	1	0	0	ALP
4091107:1	thun	0.373403	1	63	1	0	0	1	1	1	0	0	1	0	0	0	0	0	1	0	0	2	2	0.231163	-0.819283	1	-0.92711	-0.542451	-0.0343471	-0.528524	0.826423	3	0	0	1	1	0	0	0	0	0	1	1	1	0	0	ALP
4101040:1	gal	0.303865	1	73	1	0	0	1	1	1	0	0	0	0	0	0	0	1	4	1	1	3	1	1.82137	0.629476	1	0.033189	0.389176	-0.719529	1.05705	0.826423	3	0	0	1	1	4	0	0	0	1	1	1	1	0	0	ALP
4101040:1	lin	0.303865	1	73	1	0	0	1	1	0	1	0	0	0	0	0	0	1	1	1	1	3	1	1.82137	0.629476	1	0.033189	0.389176	-0.719529	1.05705	0.826423	3	0	0	1	1	4	0	0	0	1	1	1	1	0	0	ALP
4101040:1	seib	0.303865	1	73	1	0	0	1	1	0	0	1	0	0	0	0	0	1	3	1	1	3	1	1.82137	0.629476	1	0.033189	0.389176	-0.719529	1.05705	0.826423	3	0	0	1	1	4	0	0	0	1	1	1	1	0	0	ALP
4101040:1	thun	0.303865	1	73	1	0	0	1	1	1	0	0	1	1	0	1	0	0	2	1	1	3	1	1.82137	0.629476	1	0.033189	0.389176	-0.719529	1.05705	0.826423	3	0	0	1	1	4	0	0	0	1	1	1	1	0	0	ALP
4101055:1	gal	0.522396	0	80	1	0	0	1	0	1	0	0	0	0	0	0	0	1	1	1	1	3	1	-0.132178	0.0771994	2	-0.37803	-2.4057	1.33602	-2.1141	-1.79255	3	0	0	1	1	0	0	0	0	0	0	1	1	0	0	ALP
4101055:1	lin	0.522396	0	80	1	0	0	1	1	0	1	0	0	0	0	1	1	1	4	1	1	3	1	-0.132178	0.0771994	2	-0.37803	-2.4057	1.33602	-2.1141	-1.79255	3	0	0	1	1	0	0	0	0	0	0	1	1	0	0	ALP
4101055:1	seib	0.522396	0	80	1	0	0	1	0	0	0	1	0	1	1	0	0	0	3	1	1	3	1	-0.132178	0.0771994	2	-0.37803	-2.4057	1.33602	-2.1141	-1.79255	3	0	0	1	1	0	0	0	0	0	0	1	1	0	0	ALP
4101055:1	thun	0.522396	0	80	1	0	0	1	0	1	0	0	1	0	0	1	0	1	2	1	1	3	1	-0.132178	0.0771994	2	-0.37803	-2.4057	1.33602	-2.1141	-1.79255	3	0	0	1	1	0	0	0	0	0	0	1	1	0	0	ALP
4101120:1	gal	0.343483	0	61	0	1	1	1	0	0	0	1	0	0	0	1	0	0	3	1	1	2	3	1.0768	1.21918	1	-0.37803	1.3208	0.650834	1.05705	0.826423	3	0	0	1	0	4	0	0	0	1	1	1	1	1	1	ALP
4101120:1	lin	0.343483	0	61	0	1	1	1	0	0	0	1	0	0	0	0	0	1	1	1	1	2	3	1.0768	1.21918	1	-0.37803	1.3208	0.650834	1.05705	0.826423	3	0	0	1	0	4	0	0	0	1	1	1	1	1	1	ALP
4101120:1	seib	0.343483	0	61	0	1	1	1	0	0	1	0	0	0	0	0	0	1	4	1	1	2	3	1.0768	1.21918	1	-0.37803	1.3208	0.650834	1.05705	0.826423	3	0	0	1	0	4	0	0	0	1	1	1	1	1	1	ALP
4101120:1	thun	0.343483	0	61	0	1	1	1	0	1	0	0	0	0	0	0	0	1	2	1	1	2	3	1.0768	1.21918	1	-0.37803	1.3208	0.650834	1.05705	0.826423	3	0	0	1	0	4	0	0	0	1	1	1	1	1	1	ALP
4101127:1	gal	0.398776	1	57	1	0	0	1	0	0	0	1	0	0	0	0	0	0	4	1	0	1	2	-1.05325	-1.27032	1	-0.475525	0.389176	1.33602	1.05705	-0.483062	2	0	1	0	0	3	0	0	1	0	0	1	0	1	0	ALP
4101127:1	lin	0.398776	1	57	1	0	0	1	0	0	0	1	0	0	0	0	0	0	3	1	0	1	2	-1.05325	-1.27032	1	-0.475525	0.389176	1.33602	1.05705	-0.483062	2	0	1	0	0	3	0	0	1	0	0	1	0	1	0	ALP
4101127:1	seib	0.398776	1	57	1	0	0	1	1	0	0	1	0	0	0	0	0	0	1	1	0	1	2	-1.05325	-1.27032	1	-0.475525	0.389176	1.33602	1.05705	-0.483062	2	0	1	0	0	3	0	0	1	0	0	1	0	1	0	ALP
4101127:1	thun	0.398776	1	57	1	0	0	1	1	0	0	1	0	0	0	0	0	0	2	1	0	1	2	-1.05325	-1.27032	1	-0.475525	0.389176	1.33602	1.05705	-0.483062	2	0	1	0	0	3	0	0	1	0	0	1	0	1	0	ALP
4101208:1	gal	0.272458	1	63	1	1	0	1	0	1	0	0	0	0	0	0	0	1	1	1	1	3	2	-0.16079	0.329872	1	0.261691	-1.47408	-0.719529	-0.528524	-1.79255	3	0	0	1	0	4	0	0	0	1	1	1	1	0	0	ALP
4101208:1	lin	0.272458	1	63	1	1	0	1	1	0	1	0	0	0	0	1	0	0	2	1	1	3	2	-0.16079	0.329872	1	0.261691	-1.47408	-0.719529	-0.528524	-1.79255	3	0	0	1	0	4	0	0	0	1	1	1	1	0	0	ALP
4101208:1	seib	0.272458	1	63	1	1	0	1	1	1	0	0	0	0	0	1	0	0	3	1	1	3	2	-0.16079	0.329872	1	0.261691	-1.47408	-0.719529	-0.528524	-1.79255	3	0	0	1	0	4	0	0	0	1	1	1	1	0	0	ALP
4101208:1	thun	0.272458	1	63	1	1	0	1	0	1	0	0	1	0	0	0	0	0	4	1	1	3	2	-0.16079	0.329872	1	0.261691	-1.47408	-0.719529	-0.528524	-1.79255	3	0	0	1	0	4	0	0	0	1	1	1	1	0	0	ALP
4111057:1	gal	0.350599	0	64	1	1	0	1	0	1	0	0	0	1	0	1	1	1	1	1	1	3	3	0.523534	1.24937	2	0.636815	-0.542451	-0.719529	-0.528524	0.826423	3	0	0	1	0	4	0	0	0	1	1	0	1	1	0	ALP
4111057:1	lin	0.350599	0	64	1	1	0	1	0	1	0	0	0	1	0	1	1	1	2	1	1	3	3	0.523534	1.24937	2	0.636815	-0.542451	-0.719529	-0.528524	0.826423	3	0	0	1	0	4	0	0	0	1	1	0	1	1	0	ALP
4111057:1	seib	0.350599	0	64	1	1	0	1	0	1	0	0	0	1	0	1	1	0	3	1	1	3	3	0.523534	1.24937	2	0.636815	-0.542451	-0.719529	-0.528524	0.826423	3	0	0	1	0	4	0	0	0	1	1	0	1	1	0	ALP
4111057:1	thun	0.350599	0	64	1	1	0	1	0	1	0	0	1	1	0	1	1	1	4	1	1	3	3	0.523534	1.24937	2	0.636815	-0.542451	-0.719529	-0.528524	0.826423	3	0	0	1	0	4	0	0	0	1	1	0	1	1	0	ALP
4111065:1	gal	0.596804	0	66	1	0	0	1	0	1	0	0	0	0	0	0	0	0	4	0	1	3	2	1.07098	-0.886845	3	-0.515554	1.3208	1.33602	-0.528524	0.826423	3	0	0	1	1	0	0	0	0	0	1	1	1	1	0	ALP
4111065:1	lin	0.596804	0	66	1	0	0	1	0	1	0	0	0	0	0	0	0	1	2	0	1	3	2	1.07098	-0.886845	3	-0.515554	1.3208	1.33602	-0.528524	0.826423	3	0	0	1	1	0	0	0	0	0	1	1	1	1	0	ALP
4111065:1	seib	0.596804	0	66	1	0	0	1	1	1	0	0	0	1	1	0	0	1	1	0	1	3	2	1.07098	-0.886845	3	-0.515554	1.3208	1.33602	-0.528524	0.826423	3	0	0	1	1	0	0	0	0	0	1	1	1	1	0	ALP
4111065:1	thun	0.596804	0	66	1	0	0	1	0	1	0	0	1	0	0	0	0	0	3	0	1	3	2	1.07098	-0.886845	3	-0.515554	1.3208	1.33602	-0.528524	0.826423	3	0	0	1	1	0	0	0	0	0	1	1	1	1	0	ALP
4111140:1	gal	0.551002	0	63	1	0	0	1	0	1	0	0	0	0	0	0	0	1	1	0	0	1	2	-0.113077	-0.520988	2	0.24011	-0.542451	1.33602	-0.528524	0.826423	3	0	0	1	1	2	0	1	0	0	1	1	1	0	0	ALP
4111140:1	lin	0.551002	0	63	1	0	0	1	0	1	0	0	0	1	0	0	0	1	4	0	0	1	2	-0.113077	-0.520988	2	0.24011	-0.542451	1.33602	-0.528524	0.826423	3	0	0	1	1	2	0	1	0	0	1	1	1	0	0	ALP
4111140:1	seib	0.551002	0	63	1	0	0	1	1	0	0	1	0	1	1	0	0	0	2	0	0	1	2	-0.113077	-0.520988	2	0.24011	-0.542451	1.33602	-0.528524	0.826423	3	0	0	1	1	2	0	1	0	0	1	1	1	0	0	ALP
4111140:1	thun	0.551002	0	63	1	0	0	1	1	1	0	0	1	0	0	0	0	0	3	0	0	1	2	-0.113077	-0.520988	2	0.24011	-0.542451	1.33602	-0.528524	0.826423	3	0	0	1	1	2	0	1	0	0	1	1	1	0	0	ALP
4121061:1	gal	0.341723	1	73	1	0	0	1	1	0	1	0	0	0	0	1	0	1	2	0	0	2	2	-0.883847	-1.62293	1	-0.614647	-0.542451	-1.40471	-0.528524	-0.483062	3	0	0	1	1	0	0	0	0	0	0	1	1	0	0	ALP
4121061:1	lin	0.341723	1	73	1	0	0	1	0	1	0	0	0	0	0	1	0	1	3	0	0	2	2	-0.883847	-1.62293	1	-0.614647	-0.542451	-1.40471	-0.528524	-0.483062	3	0	0	1	1	0	0	0	0	0	0	1	1	0	0	ALP
4121061:1	seib	0.341723	1	73	1	0	0	1	1	1	0	0	0	0	0	1	0	1	4	0	0	2	2	-0.883847	-1.62293	1	-0.614647	-0.542451	-1.40471	-0.528524	-0.483062	3	0	0	1	1	0	0	0	0	0	0	1	1	0	0	ALP
4121061:1	thun	0.341723	1	73	1	0	0	1	0	1	0	0	1	0	0	1	0	1	1	0	0	2	2	-0.883847	-1.62293	1	-0.614647	-0.542451	-1.40471	-0.528524	-0.483062	3	0	0	1	1	0	0	0	0	0	0	1	1	0	0	ALP
4121066:1	gal	0.538283	0	83	1	0	0	1	1	1	0	0	0	0	1	1	1	0	2	0	0	1	2	0.731582	-0.512444	1	-0.545862	1.3208	1.33602	-0.528524	-0.483062	3	0	0	1	0	2	0	1	0	0	0	1	0	0	1	ALP
4121066:1	lin	0.538283	0	83	1	0	0	1	0	0	0	1	0	0	0	1	0	0	1	0	0	1	2	0.731582	-0.512444	1	-0.545862	1.3208	1.33602	-0.528524	-0.483062	3	0	0	1	0	2	0	1	0	0	0	1	0	0	1	ALP
4121066:1	seib	0.538283	0	83	1	0	0	1	1	0	0	1	0	0	0	1	0	0	4	0	0	1	2	0.731582	-0.512444	1	-0.545862	1.3208	1.33602	-0.528524	-0.483062	3	0	0	1	0	2	0	1	0	0	0	1	0	0	1	ALP
4121066:1	thun	0.538283	0	83	1	0	0	1	0	1	0	0	1	0	0	0	0	0	3	0	0	1	2	0.731582	-0.512444	1	-0.545862	1.3208	1.33602	-0.528524	-0.483062	3	0	0	1	0	2	0	1	0	0	0	1	0	0	1	ALP
4121098:1	gal	0.815625	1	69	1	1	0	1	0	1	0	0	0	1	1	1	1	1	2	1	1	2	3	-0.366068	0.589344	2	-0.432909	0.389176	-0.0343471	-0.528524	-0.483062	3	0	0	1	1	0	0	0	0	0	1	1	1	0	0	ALP
4121098:1	lin	0.815625	1	69	1	1	0	1	0	0	0	1	0	1	0	1	0	0	3	1	1	2	3	-0.366068	0.589344	2	-0.432909	0.389176	-0.0343471	-0.528524	-0.483062	3	0	0	1	1	0	0	0	0	0	1	1	1	0	0	ALP
4121098:1	seib	0.815625	1	69	1	1	0	1	0	0	1	0	0	1	1	1	0	1	4	1	1	2	3	-0.366068	0.589344	2	-0.432909	0.389176	-0.0343471	-0.528524	-0.483062	3	0	0	1	1	0	0	0	0	0	1	1	1	0	0	ALP
4121098:1	thun	0.815625	1	69	1	1	0	1	1	0	1	0	0	1	0	1	1	1	1	1	1	2	3	-0.366068	0.589344	2	-0.432909	0.389176	-0.0343471	-0.528524	-0.483062	3	0	0	1	1	0	0	0	0	0	1	1	1	0	0	ALP
5011104:1	gal	3.42442	0	64	1	0	0	1	0	1	0	0	0	0	0	0	0	1	2	1	1	2	1	-0.0778802	1.9162	2	-0.46387	-0.542451	0.650834	-2.1141	0.826423	3	0	0	1	1	1	1	0	0	0	1	1	1	0	0	ALP
5011104:1	lin	3.42442	0	64	1	0	0	1	1	0	1	0	0	0	0	0	1	1	1	1	1	2	1	-0.0778802	1.9162	2	-0.46387	-0.542451	0.650834	-2.1141	0.826423	3	0	0	1	1	1	1	0	0	0	1	1	1	0	0	ALP
5011104:1	seib	3.42442	0	64	1	0	0	1	0	0	1	0	0	1	0	1	1	0	4	1	1	2	1	-0.0778802	1.9162	2	-0.46387	-0.542451	0.650834	-2.1141	0.826423	3	0	0	1	1	1	1	0	0	0	1	1	1	0	0	ALP
5011104:1	thun	3.42442	0	64	1	0	0	1	0	1	0	0	1	0	0	0	1	1	3	1	1	2	1	-0.0778802	1.9162	2	-0.46387	-0.542451	0.650834	-2.1141	0.826423	3	0	0	1	1	1	1	0	0	0	1	1	1	0	0	ALP
5031071:1	gal	0.602954	1	69	1	0	0	1	1	1	0	0	0	0	0	0	0	1	3	1	1	3	1	0.91339	1.24937	1	-0.678884	0.389176	-1.40471	1.05705	0.826423	3	0	0	1	1	3	0	0	1	0	0	1	0	1	0	ALP
5031071:1	lin	0.602954	1	69	1	0	0	1	0	0	0	1	0	0	0	0	0	1	4	1	1	3	1	0.91339	1.24937	1	-0.678884	0.389176	-1.40471	1.05705	0.826423	3	0	0	1	1	3	0	0	1	0	0	1	0	1	0	ALP
5031071:1	seib	0.602954	1	69	1	0	0	1	0	0	1	0	0	0	0	0	1	1	1	1	1	3	1	0.91339	1.24937	1	-0.678884	0.389176	-1.40471	1.05705	0.826423	3	0	0	1	1	3	0	0	1	0	0	1	0	1	0	ALP
5031071:1	thun	0.602954	1	69	1	0	0	1	1	1	0	0	1	0	0	0	0	1	2	1	1	3	1	0.91339	1.24937	1	-0.678884	0.389176	-1.40471	1.05705	0.826423	3	0	0	1	1	3	0	0	1	0	0	1	0	1	0	ALP
5031072:1	gal	0.390955	0	63	1	0	0	1	0	0	0	1	0	0	0	0	0	0	2	1	1	2	1	0.0397212	0.399849	2	1.73309	-0.542451	-1.40471	-0.528524	-0.483062	3	0	0	1	1	0	0	0	0	0	0	1	1	0	0	ALP
5031072:1	lin	0.390955	0	63	1	0	0	1	1	0	1	0	0	0	0	0	0	1	3	1	1	2	1	0.0397212	0.399849	2	1.73309	-0.542451	-1.40471	-0.528524	-0.483062	3	0	0	1	1	0	0	0	0	0	0	1	1	0	0	ALP
5031072:1	seib	0.390955	0	63	1	0	0	1	0	1	0	0	0	0	0	0	0	1	4	1	1	2	1	0.0397212	0.399849	2	1.73309	-0.542451	-1.40471	-0.528524	-0.483062	3	0	0	1	1	0	0	0	0	0	0	1	1	0	0	ALP
5031072:1	thun	0.390955	0	63	1	0	0	1	0	1	0	0	1	0	0	0	0	1	1	1	1	2	1	0.0397212	0.399849	2	1.73309	-0.542451	-1.40471	-0.528524	-0.483062	3	0	0	1	1	0	0	0	0	0	0	1	1	0	0	ALP
5041024:1	gal	1.01609	1	68	1	1	0	1	1	0	1	0	0	0	0	1	0	0	3	0	0	1	2	-0.853309	-0.61054	1	-0.45106	0.389176	-0.719529	-0.528524	0.826423	3	0	0	1	1	2	0	1	0	0	1	0	1	0	0	ALP
5041024:1	lin	1.01609	1	68	1	1	0	1	1	1	0	0	0	1	0	0	0	0	2	0	0	1	2	-0.853309	-0.61054	1	-0.45106	0.389176	-0.719529	-0.528524	0.826423	3	0	0	1	1	2	0	1	0	0	1	0	1	0	0	ALP
5041024:1	seib	1.01609	1	68	1	1	0	1	0	1	0	0	0	0	0	1	0	0	4	0	0	1	2	-0.853309	-0.61054	1	-0.45106	0.389176	-0.719529	-0.528524	0.826423	3	0	0	1	1	2	0	1	0	0	1	0	1	0	0	ALP
5041024:1	thun	1.01609	1	68	1	1	0	1	1	0	1	0	0	0	0	1	0	0	1	0	0	1	2	-0.853309	-0.61054	1	-0.45106	0.389176	-0.719529	-0.528524	0.826423	3	0	0	1	1	2	0	1	0	0	1	0	1	0	0	ALP
5041057:1	gal	0.303865	1	65	1	0	0	1	1	0	1	0	0	1	0	1	1	0	4	1	1	1	1	-0.368273	0.461842	3	-0.10753	0.389176	1.33602	-2.1141	-0.483062	3	0	0	1	1	4	0	0	0	1	0	1	1	0	0	ALP
5041057:1	lin	0.303865	1	65	1	0	0	1	1	0	1	0	0	1	0	1	1	0	3	1	1	1	1	-0.368273	0.461842	3	-0.10753	0.389176	1.33602	-2.1141	-0.483062	3	0	0	1	1	4	0	0	0	1	0	1	1	0	0	ALP
5041057:1	seib	0.303865	1	65	1	0	0	1	0	1	0	0	0	1	0	1	1	0	1	1	1	1	1	-0.368273	0.461842	3	-0.10753	0.389176	1.33602	-2.1141	-0.483062	3	0	0	1	1	4	0	0	0	1	0	1	1	0	0	ALP
5041057:1	thun	0.303865	1	65	1	0	0	1	0	1	0	0	0	1	0	1	1	0	2	1	1	1	1	-0.368273	0.461842	3	-0.10753	0.389176	1.33602	-2.1141	-0.483062	3	0	0	1	1	4	0	0	0	1	0	1	1	0	0	ALP
5051079:1	gal	0.464522	0	79	1	0	0	1	0	1	0	0	0	0	0	0	0	1	4	1	1	2	1	-0.0391002	1.2286	2	-0.597546	0.389176	-0.0343471	-0.528524	0.826423	3	0	0	1	0	4	0	0	0	1	1	1	1	0	0	ALP
5051079:1	lin	0.464522	0	79	1	0	0	1	0	0	0	1	0	0	0	0	1	0	3	1	1	2	1	-0.0391002	1.2286	2	-0.597546	0.389176	-0.0343471	-0.528524	0.826423	3	0	0	1	0	4	0	0	0	1	1	1	1	0	0	ALP
5051079:1	seib	0.464522	0	79	1	0	0	1	1	0	0	1	0	0	0	0	1	0	2	1	1	2	1	-0.0391002	1.2286	2	-0.597546	0.389176	-0.0343471	-0.528524	0.826423	3	0	0	1	0	4	0	0	0	1	1	1	1	0	0	ALP
5051079:1	thun	0.464522	0	79	1	0	0	1	1	0	0	1	0	0	0	0	0	0	1	1	1	2	1	-0.0391002	1.2286	2	-0.597546	0.389176	-0.0343471	-0.528524	0.826423	3	0	0	1	0	4	0	0	0	1	1	1	1	0	0	ALP
5061026:1	gal	0.341046	1	78	1	0	0	1	0	1	0	0	0	0	0	0	0	1	4	1	1	2	3	0.078365	1.00907	1	-0.954876	-0.542451	1.33602	-0.528524	-0.483062	3	0	0	1	0	4	0	0	0	1	1	1	1	1	1	ALP
5061026:1	lin	0.341046	1	78	1	0	0	1	1	0	1	0	1	0	0	0	0	1	1	1	1	2	3	0.078365	1.00907	1	-0.954876	-0.542451	1.33602	-0.528524	-0.483062	3	0	0	1	0	4	0	0	0	1	1	1	1	1	1	ALP
5061026:1	seib	0.341046	1	78	1	0	0	1	1	0	0	1	0	0	0	0	0	0	3	1	1	2	3	0.078365	1.00907	1	-0.954876	-0.542451	1.33602	-0.528524	-0.483062	3	0	0	1	0	4	0	0	0	1	1	1	1	1	1	ALP
5061026:1	thun	0.341046	1	78	1	0	0	1	0	1	0	0	1	0	1	0	0	1	2	1	1	2	3	0.078365	1.00907	1	-0.954876	-0.542451	1.33602	-0.528524	-0.483062	3	0	0	1	0	4	0	0	0	1	1	1	1	1	1	ALP
5061084:1	gal	0.24482	1	58	1	1	0	1	1	1	0	0	1	1	0	1	1	1	3	1	1	2	1	0.766029	0.75355	1	0.27658	0.389176	-0.0343471	1.05705	0.826423	2	0	1	0	0	4	0	0	0	1	0	1	0	0	0	ALP
5061084:1	lin	0.24482	1	58	1	1	0	1	1	0	1	0	0	0	0	0	0	0	1	1	1	2	1	0.766029	0.75355	1	0.27658	0.389176	-0.0343471	1.05705	0.826423	2	0	1	0	0	4	0	0	0	1	0	1	0	0	0	ALP
5061084:1	seib	0.24482	1	58	1	1	0	1	0	0	1	0	0	1	0	1	0	0	4	1	1	2	1	0.766029	0.75355	1	0.27658	0.389176	-0.0343471	1.05705	0.826423	2	0	1	0	0	4	0	0	0	1	0	1	0	0	0	ALP
5061084:1	thun	0.24482	1	58	1	1	0	1	1	1	0	0	1	0	0	1	0	0	2	1	1	2	1	0.766029	0.75355	1	0.27658	0.389176	-0.0343471	1.05705	0.826423	2	0	1	0	0	4	0	0	0	1	0	1	0	0	0	ALP
5061104:1	gal	0.506989	1	60	1	1	0	1	0	1	0	0	0	0	1	1	0	1	2	1	1	2	1	2.10606	0.982802	1	0.453188	1.3208	-0.0343471	1.05705	0.826423	3	0	0	1	1	4	0	0	0	1	1	1	1	1	0	ALP
5061104:1	lin	0.506989	1	60	1	1	0	1	0	1	0	0	0	1	0	1	0	1	1	1	1	2	1	2.10606	0.982802	1	0.453188	1.3208	-0.0343471	1.05705	0.826423	3	0	0	1	1	4	0	0	0	1	1	1	1	1	0	ALP
5061104:1	seib	0.506989	1	60	1	1	0	1	1	1	0	0	0	1	1	1	0	0	4	1	1	2	1	2.10606	0.982802	1	0.453188	1.3208	-0.0343471	1.05705	0.826423	3	0	0	1	1	4	0	0	0	1	1	1	1	1	0	ALP
5061104:1	thun	0.506989	1	60	1	1	0	1	1	1	0	0	1	1	1	0	0	0	3	1	1	2	1	2.10606	0.982802	1	0.453188	1.3208	-0.0343471	1.05705	0.826423	3	0	0	1	1	4	0	0	0	1	1	1	1	1	0	ALP
5071015:1	gal	0.614955	0	74	1	1	0	1	0	1	0	0	0	0	0	1	0	1	2	0	0	1	2	-1.18676	-1.14113	2	-0.899997	1.3208	-0.719529	-0.528524	0.826423	3	0	0	1	1	2	0	1	0	0	1	1	1	0	0	ALP
5071015:1	lin	0.614955	0	74	1	1	0	1	0	1	0	0	0	0	0	0	0	1	4	0	0	1	2	-1.18676	-1.14113	2	-0.899997	1.3208	-0.719529	-0.528524	0.826423	3	0	0	1	1	2	0	1	0	0	1	1	1	0	0	ALP
5071015:1	seib	0.614955	0	74	1	1	0	1	0	0	0	1	0	0	0	1	0	1	1	0	0	1	2	-1.18676	-1.14113	2	-0.899997	1.3208	-0.719529	-0.528524	0.826423	3	0	0	1	1	2	0	1	0	0	1	1	1	0	0	ALP
5071015:1	thun	0.614955	0	74	1	1	0	1	1	0	1	0	0	0	0	0	0	0	3	0	0	1	2	-1.18676	-1.14113	2	-0.899997	1.3208	-0.719529	-0.528524	0.826423	3	0	0	1	1	2	0	1	0	0	1	1	1	0	0	ALP
5071121:1	gal	3.14605	1	67	1	0	0	1	1	0	1	0	0	0	0	1	1	1	3	1	1	3	2	-0.287518	-0.601717	1	-0.460022	0.389176	-1.40471	-2.1141	0.826423	3	0	0	1	1	1	1	0	0	0	0	1	0	1	0	ALP
5071121:1	lin	3.14605	1	67	1	0	0	1	0	1	0	0	1	0	0	1	1	1	4	1	1	3	2	-0.287518	-0.601717	1	-0.460022	0.389176	-1.40471	-2.1141	0.826423	3	0	0	1	1	1	1	0	0	0	0	1	0	1	0	ALP
5071121:1	seib	3.14605	1	67	1	0	0	1	0	0	1	0	0	0	0	1	1	0	2	1	1	3	2	-0.287518	-0.601717	1	-0.460022	0.389176	-1.40471	-2.1141	0.826423	3	0	0	1	1	1	1	0	0	0	0	1	0	1	0	ALP
5071121:1	thun	3.14605	1	67	1	0	0	1	1	0	1	0	1	0	0	1	0	0	1	1	1	3	2	-0.287518	-0.601717	1	-0.460022	0.389176	-1.40471	-2.1141	0.826423	3	0	0	1	1	1	1	0	0	0	0	1	0	1	0	ALP
5081018:1	gal	0.277528	1	69	1	0	0	1	1	0	1	0	0	1	1	1	1	1	3	0	1	2	2	1.09791	-1.39188	2	-0.954876	0.389176	1.33602	-0.528524	-1.79255	3	0	0	1	0	0	0	0	0	0	0	0	1	0	0	ALP
5081018:1	lin	0.277528	1	69	1	0	0	1	0	1	0	0	0	1	1	1	1	1	4	0	1	2	2	1.09791	-1.39188	2	-0.954876	0.389176	1.33602	-0.528524	-1.79255	3	0	0	1	0	0	0	0	0	0	0	0	1	0	0	ALP
5081018:1	seib	0.277528	1	69	1	0	0	1	0	1	0	0	0	0	0	1	1	1	2	0	1	2	2	1.09791	-1.39188	2	-0.954876	0.389176	1.33602	-0.528524	-1.79255	3	0	0	1	0	0	0	0	0	0	0	0	1	0	0	ALP
5081018:1	thun	0.277528	1	69	1	0	0	1	0	0	1	0	0	0	0	1	0	1	1	0	1	2	2	1.09791	-1.39188	2	-0.954876	0.389176	1.33602	-0.528524	-1.79255	3	0	0	1	0	0	0	0	0	0	0	0	1	0	0	ALP
5081116:1	gal	0.28624	0	73	0	1	1	1	0	1	0	0	0	0	0	1	1	1	4	1	0	1	3	-0.13936	0.550065	1	-0.37803	-0.542451	-0.0343471	2.64262	-1.79255	3	0	0	1	0	2	0	1	0	0	0	0	1	0	0	ALP
5081116:1	lin	0.28624	0	73	0	1	1	1	0	1	0	0	0	1	0	1	0	1	2	1	0	1	3	-0.13936	0.550065	1	-0.37803	-0.542451	-0.0343471	2.64262	-1.79255	3	0	0	1	0	2	0	1	0	0	0	0	1	0	0	ALP
5081116:1	seib	0.28624	0	73	0	1	1	1	1	1	0	0	0	1	1	1	0	0	3	1	0	1	3	-0.13936	0.550065	1	-0.37803	-0.542451	-0.0343471	2.64262	-1.79255	3	0	0	1	0	2	0	1	0	0	0	0	1	0	0	ALP
5081116:1	thun	0.28624	0	73	0	1	1	1	0	1	0	0	0	0	0	1	1	0	1	1	0	1	3	-0.13936	0.550065	1	-0.37803	-0.542451	-0.0343471	2.64262	-1.79255	3	0	0	1	0	2	0	1	0	0	0	0	1	0	0	ALP
5081128:1	gal	0.226005	1	60	1	0	0	1	0	0	0	1	0	0	0	0	0	0	1	0	0	2	2	-0.891616	-1.60647	1	2.27577	1.3208	1.33602	1.05705	0.826423	3	0	0	1	0	0	0	0	0	0	0	1	1	1	0	ALP
5081128:1	lin	0.226005	1	60	1	0	0	1	1	0	0	1	0	0	0	0	0	0	4	0	0	2	2	-0.891616	-1.60647	1	2.27577	1.3208	1.33602	1.05705	0.826423	3	0	0	1	0	0	0	0	0	0	0	1	1	1	0	ALP
5081128:1	seib	0.226005	1	60	1	0	0	1	0	0	0	1	0	0	0	0	0	0	2	0	0	2	2	-0.891616	-1.60647	1	2.27577	1.3208	1.33602	1.05705	0.826423	3	0	0	1	0	0	0	0	0	0	0	1	1	1	0	ALP
5081128:1	thun	0.226005	1	60	1	0	0	1	1	1	0	0	1	0	0	0	0	0	3	0	0	2	2	-0.891616	-1.60647	1	2.27577	1.3208	1.33602	1.05705	0.826423	3	0	0	1	0	0	0	0	0	0	0	1	1	1	0	ALP
5091151:1	gal	0.460224	0	59	1	0	0	1	0	1	0	0	0	1	1	0	0	0	2	1	1	2	3	-0.308968	0.469443	1	0.210746	-0.542451	1.33602	1.05705	-0.483062	2	0	1	0	1	2	0	1	0	0	1	1	1	1	0	ALP
5091151:1	lin	0.460224	0	59	1	0	0	1	0	0	0	1	0	0	0	0	0	1	4	1	1	2	3	-0.308968	0.469443	1	0.210746	-0.542451	1.33602	1.05705	-0.483062	2	0	1	0	1	2	0	1	0	0	1	1	1	1	0	ALP
5091151:1	seib	0.460224	0	59	1	0	0	1	0	0	1	0	0	0	0	1	0	1	1	1	1	2	3	-0.308968	0.469443	1	0.210746	-0.542451	1.33602	1.05705	-0.483062	2	0	1	0	1	2	0	1	0	0	1	1	1	1	0	ALP
5091151:1	thun	0.460224	0	59	1	0	0	1	1	1	0	0	0	0	0	1	0	0	3	1	1	2	3	-0.308968	0.469443	1	0.210746	-0.542451	1.33602	1.05705	-0.483062	2	0	1	0	1	2	0	1	0	0	1	1	1	1	0	ALP
5091183:1	gal	0.343823	1	64	1	1	0	1	1	0	1	0	0	0	0	1	0	0	3	0	0	0	4	-0.256306	-1.2468	1	-0.613445	-0.542451	1.33602	2.64262	-3.10203	3	0	0	1	0	0	0	0	0	0	1	0	1	0	0	ALP
5091183:1	lin	0.343823	1	64	1	1	0	1	1	1	0	0	0	0	1	0	0	0	1	0	0	0	4	-0.256306	-1.2468	1	-0.613445	-0.542451	1.33602	2.64262	-3.10203	3	0	0	1	0	0	0	0	0	0	1	0	1	0	0	ALP
5091183:1	seib	0.343823	1	64	1	1	0	1	1	1	0	0	1	0	0	1	0	0	4	0	0	0	4	-0.256306	-1.2468	1	-0.613445	-0.542451	1.33602	2.64262	-3.10203	3	0	0	1	0	0	0	0	0	0	1	0	1	0	0	ALP
5091183:1	thun	0.343823	1	64	1	1	0	1	1	0	0	1	0	0	0	1	0	0	2	0	0	0	4	-0.256306	-1.2468	1	-0.613445	-0.542451	1.33602	2.64262	-3.10203	3	0	0	1	0	0	0	0	0	0	1	0	1	0	0	ALP
5091190:1	gal	0.523345	0	77	1	0	0	1	0	0	0	1	0	1	0	0	0	1	3	1	0	1	2	-0.309247	1.07962	1	0.0189574	-1.47408	1.33602	-2.1141	0.826423	3	0	0	1	1	4	0	0	0	1	1	1	1	0	0	ALP
5091190:1	lin	0.523345	0	77	1	0	0	1	0	0	1	0	0	0	0	0	0	1	2	1	0	1	2	-0.309247	1.07962	1	0.0189574	-1.47408	1.33602	-2.1141	0.826423	3	0	0	1	1	4	0	0	0	1	1	1	1	0	0	ALP
5091190:1	seib	0.523345	0	77	1	0	0	1	0	0	1	0	0	0	0	1	0	1	4	1	0	1	2	-0.309247	1.07962	1	0.0189574	-1.47408	1.33602	-2.1141	0.826423	3	0	0	1	1	4	0	0	0	1	1	1	1	0	0	ALP
5091190:1	thun	0.523345	0	77	1	0	0	1	0	1	0	0	0	0	0	0	0	1	1	1	0	1	2	-0.309247	1.07962	1	0.0189574	-1.47408	1.33602	-2.1141	0.826423	3	0	0	1	1	4	0	0	0	1	1	1	1	0	0	ALP
5101084:1	gal	0.446641	0	56	1	1	0	1	1	1	0	0	0	0	0	1	0	0	3	1	1	3	1	-0.253764	0.0738002	1	1.75576	1.3208	0.650834	-0.528524	0.826423	2	0	1	0	1	0	0	0	0	0	1	1	1	1	0	ALP
5101084:1	lin	0.446641	0	56	1	1	0	1	1	1	0	0	0	1	0	1	0	0	4	1	1	3	1	-0.253764	0.0738002	1	1.75576	1.3208	0.650834	-0.528524	0.826423	2	0	1	0	1	0	0	0	0	0	1	1	1	1	0	ALP
5101084:1	seib	0.446641	0	56	1	1	0	1	1	1	0	0	0	1	0	1	0	0	2	1	1	3	1	-0.253764	0.0738002	1	1.75576	1.3208	0.650834	-0.528524	0.826423	2	0	1	0	1	0	0	0	0	0	1	1	1	1	0	ALP
5101084:1	thun	0.446641	0	56	1	1	0	1	0	0	0	1	1	1	0	1	0	0	1	1	1	3	1	-0.253764	0.0738002	1	1.75576	1.3208	0.650834	-0.528524	0.826423	2	0	1	0	1	0	0	0	0	0	1	1	1	1	0	ALP
5111114:1	gal	0.437162	0	74	1	0	0	1	1	0	1	0	0	0	0	0	0	1	3	0	0	1	2	-0.00545056	-1.14634	1	0.703027	1.3208	0.650834	1.05705	0.826423	3	0	0	1	0	3	0	0	1	0	0	1	1	1	1	ALP
5111114:1	lin	0.437162	0	74	1	0	0	1	0	1	0	0	0	0	0	0	0	1	2	0	0	1	2	-0.00545056	-1.14634	1	0.703027	1.3208	0.650834	1.05705	0.826423	3	0	0	1	0	3	0	0	1	0	0	1	1	1	1	ALP
5111114:1	seib	0.437162	0	74	1	0	0	1	0	1	0	0	0	0	0	0	0	1	1	0	0	1	2	-0.00545056	-1.14634	1	0.703027	1.3208	0.650834	1.05705	0.826423	3	0	0	1	0	3	0	0	1	0	0	1	1	1	1	ALP
5111114:1	thun	0.437162	0	74	1	0	0	1	0	0	1	0	1	0	0	0	0	0	4	0	0	1	2	-0.00545056	-1.14634	1	0.703027	1.3208	0.650834	1.05705	0.826423	3	0	0	1	0	3	0	0	1	0	0	1	1	1	1	ALP
5111202:1	gal	0.423192	0	62	1	1	0	1	1	0	0	1	0	0	0	0	0	0	1	1	1	2	1	0.0443794	0.5445	3	0.106395	-1.47408	-1.40471	-0.528524	-0.483062	3	0	0	1	1	0	0	0	0	0	1	0	1	1	1	ALP
5111202:1	lin	0.423192	0	62	1	1	0	1	1	1	0	0	0	1	0	1	0	0	2	1	1	2	1	0.0443794	0.5445	3	0.106395	-1.47408	-1.40471	-0.528524	-0.483062	3	0	0	1	1	0	0	0	0	0	1	0	1	1	1	ALP
5111202:1	seib	0.423192	0	62	1	1	0	1	0	1	0	0	0	0	0	1	1	0	3	1	1	2	1	0.0443794	0.5445	3	0.106395	-1.47408	-1.40471	-0.528524	-0.483062	3	0	0	1	1	0	0	0	0	0	1	0	1	1	1	ALP
5111202:1	thun	0.423192	0	62	1	1	0	1	0	1	0	0	1	1	0	0	1	1	4	1	1	2	1	0.0443794	0.5445	3	0.106395	-1.47408	-1.40471	-0.528524	-0.483062	3	0	0	1	1	0	0	0	0	0	1	0	1	1	1	ALP
6011092:1	gal	0.596804	0	77	1	0	0	1	1	0	0	1	0	0	0	1	0	1	4	1	1	2	3	-0.557282	0.368553	2	-0.0517073	1.3208	-1.40471	1.05705	0.826423	3	0	0	1	0	0	0	0	0	0	1	1	1	1	1	ALP
6011092:1	lin	0.596804	0	77	1	0	0	1	1	0	1	0	0	0	0	1	1	1	2	1	1	2	3	-0.557282	0.368553	2	-0.0517073	1.3208	-1.40471	1.05705	0.826423	3	0	0	1	0	0	0	0	0	0	1	1	1	1	1	ALP
6011092:1	seib	0.596804	0	77	1	0	0	1	0	1	0	0	0	1	0	1	0	0	1	1	1	2	3	-0.557282	0.368553	2	-0.0517073	1.3208	-1.40471	1.05705	0.826423	3	0	0	1	0	0	0	0	0	0	1	1	1	1	1	ALP
6011092:1	thun	0.596804	0	77	1	0	0	1	1	1	0	0	1	0	0	0	0	1	3	1	1	2	3	-0.557282	0.368553	2	-0.0517073	1.3208	-1.40471	1.05705	0.826423	3	0	0	1	0	0	0	0	0	0	1	1	1	1	1	ALP
6031002:1	gal	0.271851	0	80	1	0	0	1	0	1	0	0	0	0	1	1	0	1	2	1	1	2	2	1.26404	0.958301	2	-0.597546	-1.47408	1.33602	-0.528524	-0.483062	3	0	0	1	0	2	0	1	0	0	0	0	1	0	0	ALP
6031002:1	lin	0.271851	0	80	1	0	0	1	0	1	0	0	0	0	0	0	0	1	1	1	1	2	2	1.26404	0.958301	2	-0.597546	-1.47408	1.33602	-0.528524	-0.483062	3	0	0	1	0	2	0	1	0	0	0	0	1	0	0	ALP
6031002:1	seib	0.271851	0	80	1	0	0	1	1	0	0	1	0	0	1	1	0	0	3	1	1	2	2	1.26404	0.958301	2	-0.597546	-1.47408	1.33602	-0.528524	-0.483062	3	0	0	1	0	2	0	1	0	0	0	0	1	0	0	ALP
6031002:1	thun	0.271851	0	80	1	0	0	1	0	1	0	0	0	0	1	0	0	0	4	1	1	2	2	1.26404	0.958301	2	-0.597546	-1.47408	1.33602	-0.528524	-0.483062	3	0	0	1	0	2	0	1	0	0	0	0	1	0	0	ALP
6031032:1	gal	0.468473	0	74	1	0	0	1	0	1	0	0	0	1	0	1	1	1	1	1	1	2	1	2.04642	0.498299	1	-0.670575	0.389176	1.33602	1.05705	0.826423	3	0	0	1	0	4	0	0	0	1	0	1	1	0	0	ALP
6031032:1	lin	0.468473	0	74	1	0	0	1	0	0	1	0	0	0	0	0	0	1	2	1	1	2	1	2.04642	0.498299	1	-0.670575	0.389176	1.33602	1.05705	0.826423	3	0	0	1	0	4	0	0	0	1	0	1	1	0	0	ALP
6031032:1	seib	0.468473	0	74	1	0	0	1	1	0	1	0	0	0	0	1	1	1	3	1	1	2	1	2.04642	0.498299	1	-0.670575	0.389176	1.33602	1.05705	0.826423	3	0	0	1	0	4	0	0	0	1	0	1	1	0	0	ALP
6031032:1	thun	0.468473	0	74	1	0	0	1	0	1	0	0	0	0	0	1	1	1	4	1	1	2	1	2.04642	0.498299	1	-0.670575	0.389176	1.33602	1.05705	0.826423	3	0	0	1	0	4	0	0	0	1	0	1	1	0	0	ALP
6031159:1	gal	0.390397	1	67	1	0	0	1	1	0	0	1	0	0	0	0	0	0	2	1	1	3	1	4.03542	1.16543	1	0.887294	-0.542451	-0.0343471	-0.528524	-0.483062	3	0	0	1	1	4	0	0	0	1	1	1	1	1	0	ALP
6031159:1	lin	0.390397	1	67	1	0	0	1	1	0	0	1	0	0	0	0	0	0	3	1	1	3	1	4.03542	1.16543	1	0.887294	-0.542451	-0.0343471	-0.528524	-0.483062	3	0	0	1	1	4	0	0	0	1	1	1	1	1	0	ALP
6031159:1	seib	0.390397	1	67	1	0	0	1	0	1	0	0	0	0	0	0	0	0	4	1	1	3	1	4.03542	1.16543	1	0.887294	-0.542451	-0.0343471	-0.528524	-0.483062	3	0	0	1	1	4	0	0	0	1	1	1	1	1	0	ALP
6031159:1	thun	0.390397	1	67	1	0	0	1	1	1	0	0	1	0	0	0	0	0	1	1	1	3	1	4.03542	1.16543	1	0.887294	-0.542451	-0.0343471	-0.528524	-0.483062	3	0	0	1	1	4	0	0	0	1	1	1	1	1	0	ALP
6041164:1	gal	0.538283	0	66	1	0	0	1	0	1	0	0	0	0	0	1	1	0	1	1	1	3	1	1.37663	0.967058	2	0.480423	1.3208	-1.40471	-0.528524	-0.483062	3	0	0	1	1	2	0	1	0	0	0	0	1	0	0	ALP
6041164:1	lin	0.538283	0	66	1	0	0	1	0	0	1	0	0	1	1	0	0	0	3	1	1	3	1	1.37663	0.967058	2	0.480423	1.3208	-1.40471	-0.528524	-0.483062	3	0	0	1	1	2	0	1	0	0	0	0	1	0	0	ALP
6041164:1	seib	0.538283	0	66	1	0	0	1	1	1	0	0	0	1	0	1	1	0	4	1	1	3	1	1.37663	0.967058	2	0.480423	1.3208	-1.40471	-0.528524	-0.483062	3	0	0	1	1	2	0	1	0	0	0	0	1	0	0	ALP
[truncated: 10,141 more rows]
[truncated: 34 more columns]
