# Supplementary material for: Deepfakes and scientific knowledge dissemination
Source: Sci Rep. 2023 Aug 18;13:13429. doi: 10.1038/s41598-023-39944-3 (PMC10439167; doi:10.1038/s41598-023-39944-3)
Supplement: Supplementary file 3 — Supplementary Information 3. [file 41598_2023_39944_MOESM3_ESM.xls]

## Sheet: Sheet1
Variable Name	Variable Label	Answer Label	Answer Code	Variable Type
respondent_id	Original Unique Respondent ID			String
speaker	Video Speaker			String
weight	Population Weights for ATP, ASLP, and ALP. Population Weight for CMU and Challenger == 1			double
sex	Gender Male == 1			double
		Female	0
		Male	1
age	Age of Respondent			Numeric
		Age 90 or older	90
usborn	Born in the United States Yes == 1			Numeric
		No	0
		Yes	1
employed	Is Currently Employed Yes == 1			Numeric
		No	0
		Yes	1
hispanic	Identifies as Hispanic Ethnicity Yes == 1			double
		No	0
		Yes	1
hasins	Respondent Has Health Insurance			Numeric
		No	0
		Yes	1
fake	Video is Deepfake		0/1	Numeric
correct	Correctly Identified Video		0/1	Numeric
incorrect	Incorrectly Identified Video		0/1	Numeric
dont_know	Responded Did Not Know if Video is Real/Fake		0/1	Numeric
familiar	Indicated Being Familiar With Speaker's Views Helped To decide If Video Was Real		0/1	Numeric
quality	Indicated Video Quality Helped To Decide If Video Was Real/Fake		0/1	Numeric
background	Indicated Video Background Helped To Decide if Videos Was Real/Fake		0/1	Numeric
face	Indicated Facial Feature Helped To Decide if Videos Was Real/Fake		0/1	Numeric
audio	Indicated Video Audio Helped To Decide if Videos Was Real/Fake		0/1	Numeric
credibility	Indicated Credibility Of Content Helped To Decide if Videos Was Real/Fake		0/1	Numeric
order	Whether seen video first, second, third, or fourth in the series		1,2,3,4	Numeric
warm_view	Indicated Most Scientists Believe Global Warming Is Happening		0/1	Numeric
warm_cause	Indicated Global Warming Caused By Human Acitvities or Natural & Human Activities		0/1	Numeric
total_correct	Total Answers Correct On Knoweldge of Climate Science Quiz		0,1,2,3	Numeric
politic_grp	Respondent Political Orientation Categorical			Numeric
		Liberal	1
		Conservative	2
		Moderate	3
		Other/Prefer not to say	4
learning_factor	Factor of Responses To Where Respondent Learns About Climate Change		mean 0, standard deviation 1	Numeric
trust_factor	Factor of Responses To How Much Respondent Trusts Various News Sources		mean 0, standard deviation 1	Numeric
total_devices	Total Number of Type of Devices Respondent Uses To Access Internet		0, 1, 2, 3, 4	Numeric
use_factor	Factor of Responses To How Much Respondent Uses Various Digital Platforms			Numeric
deepfak_prevz	Standardized Likert Scale Response To How Prevelant Deepfakes Are		mean 0, standard deviation 1	Numeric
risk_self_z	Standardized Likert Scale Response To How Much of a Risk Deepfakes Are to Self		mean 0, standard deviation 1	Numeric
deepfake_detz	Standardized Likert Scale Response To How Well Respondent Can Detect Deepfakes		mean 0, standard deviation 1	Numeric
risk_socz	Standardized Likert Scale Response To How Much a Risk Deepfakes Are to Society		mean 0, standard deviation 1	Numeric
age_group	Age of Respondent in Ordinal Groups			Numeric
		Under 40	1
		40-59	2
		60+	3
age_under_40	Indicator For Respondent Being Under 40 Years Old		0/1	Numeric
age_40_59	Indicator for Respondent Being 40-59 Years Old		0/1	Numeric
age_60_above	Indicator for Respondent Being 60 Years Old or Older		0/1	Numeric
married	Respondent Is Married			Numeric
		No	0
		Yes	1
education				Numeric
		HS or less	1
		Some college/Associate degree	2
		BA	3
		MA+	4
ed_hsless	Repondent Has A HS Education Or Less		0/1	Numeric
ed_somecol	Respondent Has Some College But No Degree		0/1	Numeric
ed_ba	Respondent Has A Bachelor's Degree		0/1	Numeric
ed_maplus	Respondent Has A Master's Degree or Higher		0/1	Numeric
income_hh	Income Is Above U.S. Household Median Or Above 10K in CMU Panel			Numeric
		below median	0
		above median	1
house_owner	Respondent Owns House		0/1	Numeric
		No	0
		Yes	1
urban	Respondent Is In An Urban Area		0/1	Numeric
		Rural	0
		Urban	1
first_loop	Indicator For Respondent Seeing Videos Or Background Questions First Questions =			double
		videos	0
		questions	1
occupation	Respondent Works In the Natural Sciences			Numeric
		Other	0
		Natural Sciences	1
panel	Population Panel, ALP, ASLP, ATP, Challenger Center, Or CMU			String
experience_years	Years of Experience as Teacher or Prinicpal (Depending on Panel)		0 to 40	double
titlei_eligible	School Where Teacher or Principal Works is Title I Eligible			Numeric
		No	0
		Yes	1
grades_taught	Grades Teacher Teachers Categorical			Numeric
		Elementary	1
		Secondary	2
		HS	3
		Other	4
school_level	Level of School Taught Categorical			Numeric
		Elementary	1
		Middle	2
		High-School	3
t_subject	Subject Teacher Taught Catgorical			Numeric
		Math and Natural Sciences	1
		Social Sciences	2
		Other	3
state	State Respondent Lives In			long
		GA	1
		IL	2
		KY	3
		ME	4
		MO	5
		NH	6
		OH	7
		Other/NA	8
		PA	9
		SC	10
		TX	11
		WY	12
black	Respondent Identifies As Black		0/1	Numeric
white	Respondent Identifies As White		0/1	Numeric
other	Respondent Identifies As Other Race		0/1	Numeric
race_no	Respondent Prefers Not To Identify Race		0/1	Numeric
elem	Principal Or Teachers Works in Elementary School		0/1	Numeric
mid	Principal Or Teachers Works in Middle School		0/1	Numeric
hs	Principal Or Teachers Works in High School		0/1	Numeric
resp_num	Unique Respondent ID String Changed To Unique Number For Clustering Standard Err		1 to 3035	Numeric
panel_num	Panel Name Translated To Number For Indicator in Models			Numeric
		ALP	1
		ASLP	2
		ATP	3
		Challenger	4
		CMU	5
speaker_num	Speaker Name Changed To Unique Number for Indicator In Model			Numeric
		Gallaudet	1
		Lindez	2
		Seibt	3
		Thunberg	4
first_video	Indicator For Video Shown First In the Sequence Of Four		0/1	Numeric
second_video	Indicator For Video Shown Second In the Sequence Of Four		0/1	Numeric
third_video	Indicator For Video Shown Third In the Sequence Of Four		0/1	Numeric
fourth_video	Indicator For Video Shown Fourth In the Sequence Of Four		0/1	Numeric
liberal	Respondent Identifies as Liberal		0/1	Numeric
conservative	Respondent Identifies as Conservative		0/1	Numeric
moderate	Respondent Identifies as Moderate		0/1	Numeric
prefer_not_say	Respondent Perfers Not To Identify Poitical Orientation		0/1	Numeric
elem_t	Teacher Indicates They Teach Elementary School		0/1	Numeric
mid_t	Teacher Indicates They Teach Middle School		0/1	Numeric
hs_t	Teacher Indicates They Teach High School		0/1	Numeric
other_t	Teacher Indicates They Teach Other Subject		0/1	Numeric
lin	Speaker Is Lindzen		0/1	Numeric
gal	Speaker Is Gallaudet		0/1	Numeric
thun	Speaker Is Thunberg		0/1	Numeric
seib	Speaker Is Seibt		0/1	Numeric
teach_mathsci	Teacher Is A Math or Science Teacher		0/1	Numeric
teach_socsci	Teacher is A Social Science Teacher		0/1	Numeric
teach_other	Teacher Teachers Other Subject		0/1	Numeric
educ	Respondent Education Categorical			Numeric
		HS or Less	1
		Some College	2
		BA	3
		MA+	4
